# Supplementary material for: Exploration of the Prognostic and Immunotherapeutic Value of B and T Lymphocyte Attenuator in Skin Cutaneous Melanoma
Source: Front Oncol. 2021 Feb 26;10:592811. doi: 10.3389/fonc.2020.592811 (PMC7953043; doi:10.3389/fonc.2020.592811)
Supplement: Supplementary Table 1 — Univariate Cox regression for the overall survival rate of melanoma patients. [file DataSheet_1.xlsx]

## Sheet: Table 1
Table1 Univariate Cox regression for overall survival rate of melanoma patients
	HR	Z score	p
Gender (female = 0, male = 1)	1.08	0.41	0.68
Age	1.02	4.09	4.23E-05****
T0 (used as reference)
T1	0.68	-0.82	0.41
T2	1.36	0.79	0.43
T3	1.62	1.25	0.21
T4	2.81	2.67	0.0077**
M0(used as reference)
M1	1.53	0.83	0.41
N0(used as reference)
N1	1.71	3.08	0.0021**
Lymph Node (used as reference)
Distant Metastasis	1.19	0.81	0.42
Reginal Cutaneous	0.97	-0.14	0.89
Radiation Therapy (no = 0, yes = 1)	0.4	-2.64	0.0084**
BTLA	0.69	-3.54	0.00039***
**p < 0.01; ***p < 0.001; ****p < 0.0001.

## Sheet: Table 2
Table 2 Univariate Cox regression for disease specific survival rate of melanoma patients
	HR	Z score	p
Age	1.02	3.42	0.00062***
Gender (female = 0, male = 1)	1.02	0.12	0.91
T0 (used as reference)
T1	0.91	-0.18	0.86
T2	1.75	1.27	0.21
T3	2	1.59	0.11
T4	3.29	2.7	0.0070**
M0(used as reference)
M1	1.66	0.99	0.32
N0(used as reference)
N1	1.61	2.61	0.0092**
Lymph Node (used as reference)
Distant Metastasis	1.3	1.16	0.25
Reginal Cutaneous	0.94	-0.27	0.79
Radiation therapy (no = 0, yes = 1)	0.39	-2.55	0.011*
BTLA	0.68	-3.45	0.00059***
*p < 0.05; **p < 0.01; ***p < 0.001.

## Sheet: Table 3
Gene	cor	entrezIDs
B4GALT2	-0.439	8704
TNPO2	-0.421	30000
C13orf31	0.4	NA
IQSEC3	0.4	440073
SLC14A1	0.4	6563
TCF4	0.4	6925
TNFSF18	0.4	8995
TRAF1	0.4	7185
TREM2	0.4	54209
DIRAS2	0.401	54769
OR56B1	0.401	387748
RICH2	0.401	NA
SMPD3	0.401	55512
ZNF438	0.401	220929
ZNFX1	0.401	57169
JAK1	0.402	3716
OPTN	0.402	10133
RGS7BP	0.402	401190
ADH1B	0.403	125
CISH	0.403	1154
GNA14	0.403	9630
IKBKE	0.403	9641
IL4R	0.403	3566
ABCB11	0.404	8647
CD22	0.404	933
CYSLTR2	0.404	57105
IL1R1	0.404	3554
TFEB	0.404	7942
WTAP	0.404	9589
GADD45B	0.405	4616
LOC389634	0.405	NA
MMRN1	0.405	22915
TSTD1	0.405	100131187
C17orf46	0.406	NA
FAM122C	0.406	159091
GPR113	0.406	NA
MBD2	0.406	8932
MYBPC2	0.406	4606
NCOA3	0.406	8202
STYK1	0.406	55359
TRIM38	0.406	10475
TRPC2	0.406	7221
COLQ	0.407	8292
DARC	0.407	NA
OXER1	0.407	165140
PTPLAD2	0.407	NA
SLC32A1	0.407	140679
ANXA7	0.408	310
DHX58	0.408	79132
KCNJ1	0.408	3758
MEOX1	0.408	4222
OR10G2	0.408	26534
RAI2	0.408	10742
TDO2	0.408	6999
C15orf48	0.409	84419
IL22RA2	0.409	116379
SIGLECP3	0.409	NA
TNFRSF11B	0.409	4982
ZFP36	0.409	7538
HHEX	0.41	3087
MBNL1	0.41	4154
SDR42E1	0.41	93517
C12orf74	0.411	338809
C4BPB	0.411	725
CCL1	0.411	6346
FAM65B	0.411	NA
FMO3	0.411	2328
RAP1A	0.411	5906
SLC6A7	0.411	6534
GADD45G	0.412	10912
INPP4A	0.412	3631
INSM1	0.412	3642
IQGAP2	0.412	10788
LTC4S	0.412	4056
MIXL1	0.412	83881
NOL4	0.412	8715
CASP7	0.413	840
CC2D2B	0.413	387707
GPR77	0.413	NA
HEG1	0.413	57493
PAOX	0.413	196743
SH2D3A	0.413	10045
TSHZ2	0.413	128553
UGT2B15	0.413	7366
C4orf34	0.414	NA
CASP4	0.414	837
DYSF	0.414	8291
LGI2	0.414	55203
P2RX2	0.414	22953
RFX5	0.414	5993
ACTR3	0.415	10096
GPAT2	0.415	150763
MSX2P1	0.415	55545
NFKBID	0.415	84807
SYNPO2	0.415	171024
CDKN1B	0.416	1027
SCNN1B	0.416	6338
ERAP2	0.417	64167
FAM117A	0.417	81558
NAGK	0.417	55577
RAB8B	0.417	51762
TLR3	0.417	7098
UBE2D1	0.417	7321
MAP3K5	0.418	4217
RNF149	0.418	284996
SCN3A	0.418	6328
TCF7	0.418	6932
ZNF154	0.418	7710
ZNF835	0.418	90485
PARP8	0.419	79668
RASSF2	0.419	9770
FAM115C	0.42	NA
GBP7	0.42	388646
ID2	0.42	3398
IRAK2	0.421	3656
KIR2DS4	0.421	3809
NFKB2	0.421	4791
CSF2RA	0.422	1438
PDE6B	0.422	5158
TACR1	0.422	6869
TNFSF15	0.422	9966
C21orf96	0.424	NA
GUCY1A3	0.424	NA
HLA-G	0.424	3135
KCNQ1	0.424	3784
SERPINF2	0.424	5345
DSE	0.425	29940
EPHB6	0.425	2051
GPR88	0.425	54112
ZNRF2	0.425	223082
C1orf38	0.426	NA
CCDC64	0.426	NA
CCL3L3	0.426	414062
CHST4	0.426	10164
ICOSLG	0.426	23308
TSPAN2	0.426	10100
TXNDC11	0.426	51061
ASMT	0.427	438
CD47	0.427	961
POM121L9P	0.427	29774
TTC39B	0.427	158219
CCL23	0.428	6368
GSDMB	0.428	55876
LILRA3	0.428	11026
SNAP91	0.428	9892
TMEM130	0.428	222865
UNC45B	0.428	146862
C13orf15	0.429	NA
C17orf28	0.429	NA
GGT5	0.429	2687
JAKMIP2	0.429	9832
BFSP2	0.43	8419
C10orf50	0.43	NA
FGF7	0.43	2252
ODF3B	0.43	440836
ZNF366	0.43	167465
DPEP1	0.431	1800
SLC35F3	0.431	148641
IFITM1	0.432	8519
ALPK1	0.433	80216
DPT	0.433	1805
GOLGA2B	0.433	NA
IFNGR1	0.433	3459
LPXN	0.433	9404
RFFL	0.433	117584
RIC3	0.433	79608
ENPP4	0.434	22875
MOBKL1B	0.434	NA
RNASE2	0.434	6036
TPK1	0.434	27010
VAMP5	0.434	10791
C5AR1	0.435	728
CETP	0.435	1071
EIF4E3	0.435	317649
IFI44	0.435	10561
MPP1	0.435	4354
GPR68	0.436	8111
NAPSA	0.436	9476
SCPEP1	0.436	59342
ENPP6	0.437	133121
FLJ45983	0.437	NA
NEURL3	0.437	93082
ARHGEF6	0.438	9459
PDE7A	0.438	5150
SYNE1	0.438	23345
SYT15	0.438	83849
ACSL6	0.439	23305
MCART6	0.439	NA
VAMP8	0.439	8673
CHI3L2	0.44	1117
HAAO	0.44	23498
IL29	0.44	NA
KCNJ5	0.44	3762
RPGRIP1	0.44	57096
SLC46A3	0.44	283537
CDH23	0.441	64072
CLIC3	0.441	9022
KIAA0040	0.441	9674
SAMD9	0.442	54809
TLL1	0.442	7092
CXCL16	0.443	58191
FBXO6	0.443	26270
LYL1	0.443	4066
SHISA3	0.443	152573
ADAMTSL3	0.444	57188
ADRA2A	0.444	150
ATP1A3	0.444	478
BTBD11	0.444	121551
CD101	0.444	9398
STK4	0.444	6789
ACE	0.445	1636
ELF4	0.445	2000
GNA15	0.445	2769
OLFML1	0.445	283298
ENPP7	0.446	339221
MARCO	0.446	8685
N4BP2L1	0.446	90634
SLC38A5	0.446	92745
XRN1	0.446	54464
ACOXL	0.447	55289
DDX60L	0.447	91351
NPHS1	0.447	4868
SLC16A14	0.447	151473
TXNIP	0.447	10628
C12orf59	0.448	NA
FAIM3	0.448	NA
MYB	0.448	4602
C2orf89	0.449	NA
PROKR2	0.449	128674
REG4	0.449	83998
GP5	0.45	2814
NTNG2	0.45	84628
XBP1	0.45	7494
ARAP2	0.451	116984
GPR55	0.451	9290
SLC1A3	0.451	6507
SLC43A2	0.451	124935
C17orf44	0.452	NA
ITGA4	0.452	3676
MYCL1	0.452	NA
OR13A1	0.452	79290
ELL2	0.453	22936
NEXN	0.453	91624
CCDC28A	0.454	25901
GPR35	0.454	2859
NUB1	0.454	51667
PTGIR	0.454	5739
CLU	0.455	1191
CTSC	0.455	1075
FAS	0.455	355
FILIP1L	0.455	11259
GPR84	0.455	53831
APOBEC3F	0.456	200316
FCHSD2	0.456	9873
HCG27	0.456	253018
NLRP2	0.456	55655
SLC29A3	0.456	55315
HLA-A	0.457	3105
CRIP1	0.458	1396
TGM2	0.458	7052
TRIM34	0.458	53840
UBE2J1	0.458	51465
ALPK2	0.459	115701
ATP8A1	0.459	10396
CRB2	0.459	286204
MAPK13	0.459	5603
RHOU	0.459	58480
STAB1	0.459	23166
TAPBPL	0.459	55080
ZNF267	0.459	10308
CHIT1	0.46	1118
DGKA	0.46	1606
GALM	0.46	130589
NCEH1	0.46	57552
XIRP1	0.46	165904
CARD17	0.461	440068
PLXDC2	0.461	84898
ITIH1	0.462	3697
OSTF1	0.462	26578
WARS	0.462	NA
DDO	0.463	8528
TNFRSF4	0.463	7293
KIAA0247	0.464	NA
MPO	0.464	4353
TTBK1	0.464	84630
CALCOCO2	0.465	10241
CLEC2D	0.465	29121
HAMP	0.465	57817
KCNK6	0.465	9424
VEGFC	0.465	7424
FCGR2B	0.466	2213
HAPLN3	0.466	145864
HERC6	0.466	55008
HLA-H	0.467	3136
RELB	0.467	5971
SCT	0.467	6343
CCDC152	0.468	100129792
CES8	0.468	NA
KLRC3	0.468	3823
CNOT6L	0.469	246175
FAM151A	0.47	338094
HEMGN	0.47	55363
IRF9	0.47	10379
NELL2	0.47	4753
IFIT5	0.472	24138
ZPBP2	0.472	124626
ANKRD29	0.473	147463
CD300LB	0.473	124599
KYNU	0.473	8942
SCARF1	0.473	8578
TAS1R3	0.473	83756
ALDH2	0.474	217
MS4A14	0.474	84689
PMCH	0.474	5367
SP140L	0.474	93349
CACNG3	0.475	10368
LRRC4C	0.475	57689
NAAA	0.475	27163
NAIP	0.475	4671
SLC38A1	0.475	81539
ADORA3	0.476	140
CPEB3	0.476	22849
ARL4C	0.477	10123
C12orf42	0.477	374470
GCA	0.477	25801
PKD2L1	0.477	9033
ACSM5	0.478	54988
C20orf103	0.478	NA
PTPRE	0.478	5791
TNFSF12-TNFSF13	0.478	407977
ANK1	0.479	286
CERKL	0.479	375298
CRLF3	0.479	51379
MEF2B	0.479	100271849
MYBPC3	0.479	4607
RGS9	0.479	8787
TAPBP	0.479	6892
DSCAML1	0.48	57453
TUBA4A	0.48	7277
S100Z	0.481	170591
SIGLEC16	0.481	400709
TYMP	0.481	1890
LIMD2	0.482	80774
AOX1	0.483	316
CCL3L1	0.483	6349
EFEMP1	0.483	2202
FUCA1	0.484	2517
PADI4	0.484	23569
TBXAS1	0.484	6916
TLR2	0.484	7097
TMEM200A	0.484	114801
AIM1	0.485	NA
CRYBB1	0.485	1414
KCNMA1	0.486	3778
PSMA8	0.486	143471
ARHGAP4	0.487	393
HLA-L	0.487	3139
MAT2B	0.487	27430
TC2N	0.487	123036
CCDC109B	0.488	NA
FAM153A	0.488	285596
ABCG1	0.489	9619
BATF2	0.489	116071
C7	0.489	730
CACNA1I	0.489	8911
FGD6	0.489	55785
LBH	0.489	81606
LGMN	0.489	5641
RAB39B	0.489	116442
CX3CR1	0.49	1524
HECA	0.49	51696
MACC1	0.49	346389
METTL7A	0.49	25840
DUSP26	0.491	78986
HOPX	0.492	84525
PLEKHO1	0.492	51177
SGPP2	0.492	130367
C12orf35	0.493	NA
CYB5R4	0.494	51167
LIPC	0.494	3990
OAS1	0.494	4938
PROC	0.494	5624
TREML1	0.494	340205
OTOF	0.495	9381
C19orf35	0.496	NA
LILRP2	0.496	79166
LOC100130872	0.497	100130872
KIR3DL1	0.498	3811
LIPA	0.498	3988
LOC283663	0.498	NA
APOL2	0.499	23780
FERMT3	0.499	83706
GPR25	0.499	2848
PARM1	0.499	25849
SLC22A3	0.499	6581
FAM163B	0.5	642968
TRAFD1	0.5	10906
C4orf7	0.501	NA
CCL21	0.501	6366
SERPINB9	0.501	5272
ERAP1	0.502	51752
MYO1A	0.502	4640
SLFN11	0.502	91607
TICAM2	0.502	353376
GTSF1	0.503	121355
KCNN3	0.503	3782
MAFB	0.503	9935
TTC22	0.503	55001
ADAM8	0.504	101
GRB2	0.504	2885
TNFRSF13C	0.504	115650
CYP1B1	0.505	1545
DNAH8	0.505	1769
KLRF1	0.505	51348
LOC283314	0.505	NA
PNRC1	0.505	10957
UTS2	0.505	10911
CMPK2	0.506	129607
GRAP2	0.506	9402
DAPK2	0.507	23604
MYO7B	0.507	4648
SEPP1	0.507	NA
TLR5	0.507	7100
IL34	0.508	146433
INMT	0.508	11185
TAP2	0.508	6891
TNNI2	0.508	7136
S1PR1	0.509	1901
TLR1	0.509	7096
TNFAIP3	0.509	7128
TNFSF11	0.509	8600
ANKRD55	0.51	79722
TXK	0.51	7294
AMIGO2	0.511	347902
FCHO1	0.511	23149
MOBKL2C	0.512	NA
SELP	0.512	6403
ARRB2	0.513	409
BTN1A1	0.513	696
C17orf60	0.513	NA
CD160	0.513	11126
HS3ST3B1	0.515	9953
PIPOX	0.515	51268
DDX58	0.516	23586
EVI2A	0.516	2123
FCAMR	0.516	83953
GPR15	0.516	2838
IL2	0.516	3558
PLCB2	0.516	5330
NECAP2	0.517	55707
KEL	0.518	3792
KLRC2	0.518	3822
GMIP	0.519	51291
HAVCR1	0.519	26762
KIR2DL3	0.52	3804
TNFRSF25	0.52	8718
MDS2	0.521	259283
AIM2	0.522	9447
CSF1	0.522	1435
LILRB5	0.522	10990
SQRDL	0.522	NA
TRIM14	0.522	9830
UNC13D	0.522	201294
C5orf40	0.523	NA
BATF	0.524	10538
BHLHA15	0.524	168620
BTNL8	0.525	79908
CYTH1	0.525	9267
LOC647121	0.525	NA
MATK	0.525	4145
BTN3A2	0.526	11118
NR1H3	0.526	10062
DPPA4	0.527	55211
IL3RA	0.527	3563
KSR2	0.527	283455
SSTR2	0.527	6752
C12orf63	0.528	NA
CPA5	0.528	93979
ENTPD1	0.528	953
NEUROG3	0.528	50674
CTLA4	0.529	1493
DOCK11	0.53	139818
FOLR2	0.53	2350
UPK3A	0.53	7380
ADCY7	0.531	113
ECEL1	0.531	9427
EOMES	0.531	8320
EPHB2	0.531	2048
LILRA5	0.531	353514
SPINT2	0.531	10653
GLIPR2	0.532	152007
SLFN13	0.532	146857
TTC7A	0.532	57217
C1R	0.533	715
HTR3A	0.533	3359
IFIT3	0.533	3437
TM6SF1	0.533	53346
FPR1	0.534	2357
KIF21B	0.534	23046
OSCAR	0.535	126014
PHF11	0.535	51131
LOC254559	0.536	NA
ZMYND15	0.536	84225
EPHA1	0.537	2041
RILPL2	0.537	196383
TIFA	0.537	92610
VSIG1	0.538	340547
VSIG4	0.538	11326
GPR34	0.539	2857
MSR1	0.539	4481
SH2D2A	0.539	9047
VOPP1	0.539	81552
ZNF804A	0.539	91752
IFIT2	0.54	3433
IL33	0.54	90865
IL9R	0.54	3581
LILRA2	0.54	11027
MAP3K14	0.54	9020
PIM1	0.54	5292
SHD	0.54	56961
SP100	0.54	6672
TTC9	0.541	23508
FLVCR2	0.542	55640
RASSF6	0.542	166824
RBM47	0.542	54502
C2	0.543	717
ABCC3	0.544	8714
C4A	0.544	720
CXorf50B	0.544	NA
DMRTC1B	0.544	728656
GBP3	0.544	2635
MGC12916	0.545	84815
RASGEF1A	0.545	221002
SEL1L3	0.545	23231
SLC2A5	0.545	6518
FXYD2	0.546	486
LOC100192379	0.546	NA
DDX60	0.547	55601
JAK2	0.548	3717
CCL3	0.549	6348
TMEM149	0.549	NA
SLC31A2	0.55	1318
DUSP2	0.551	1844
PLCH2	0.551	9651
TLR4	0.551	7099
CCL2	0.552	6347
DPYD	0.552	1806
FMO2	0.552	2327
PSTPIP2	0.552	9050
SMAP2	0.552	64744
CHST15	0.553	51363
FNBP1	0.553	23048
NAP1L2	0.553	4674
OAS2	0.553	4939
SMTNL1	0.553	219537
CD209	0.554	30835
COL4A3	0.554	1285
MMP25	0.554	64386
NLRP6	0.554	171389
P2RY12	0.554	64805
ACRBP	0.555	84519
CFB	0.555	629
HMSD	0.555	284293
RSAD2	0.555	91543
CD5L	0.556	922
KIF19	0.556	124602
ABI3BP	0.557	25890
CEBPA	0.557	1050
EVL	0.557	51466
FAM92B	0.557	339145
ITGAX	0.557	3687
MRC1	0.557	4360
RASGRP4	0.557	115727
HTRA4	0.558	203100
IRF5	0.558	3663
MEFV	0.558	4210
OASL	0.558	8638
PSMB10	0.558	5699
C1orf186	0.56	NA
MEP1A	0.56	4224
RNASET2	0.56	8635
SP110	0.56	3431
TMEM37	0.56	140738
VNN1	0.56	8876
FAM177B	0.561	400823
FAM18A	0.561	NA
GRAP	0.561	10750
KLRC4	0.561	8302
P2RX5	0.561	5026
TXNDC3	0.561	NA
FPR2	0.562	2358
LOC100188949	0.562	NA
PSME2	0.562	5721
DERL3	0.563	91319
KCNK13	0.563	56659
WNT1	0.563	7471
FBP1	0.564	2203
GLIPR1	0.564	11010
GPR160	0.564	26996
LAIR2	0.564	3904
LOC100272216	0.564	NA
MYO7A	0.564	4647
NFKBIA	0.564	4792
ARHGEF3	0.565	50650
ASGR2	0.565	433
NLRP3	0.565	114548
FAM107B	0.566	83641
GZMM	0.566	3004
IFI44L	0.566	10964
IL17REL	0.566	400935
SH2D3C	0.566	10044
IFIH1	0.568	64135
TRIM21	0.568	6737
BET3L	0.569	NA
RASGRP3	0.569	25780
C11orf75	0.57	NA
CD14	0.57	929
PLCL2	0.57	23228
C15orf50	0.571	NA
C20orf118	0.571	NA
CFH	0.571	3075
CLEC4D	0.571	338339
GPR120	0.571	NA
PSMB8	0.571	5696
RGS13	0.571	6003
WNT10A	0.571	80326
KLRG1	0.572	10219
PRR5L	0.572	79899
C1orf228	0.573	NA
HLA-C	0.573	3107
MAP3K8	0.573	1326
COL4A4	0.574	1286
IL10	0.574	3586
RAB19	0.574	401409
RTN1	0.574	6252
ART4	0.575	420
BTG2	0.575	7832
NUDT16P1	0.576	152195
SIGLEC11	0.577	114132
MGAT4A	0.578	11320
PARP12	0.578	64761
CUX2	0.579	23316
PARP9	0.579	83666
C4orf50	0.58	389197
EMR4P	0.58	NA
ACY3	0.581	91703
C10orf105	0.581	414152
CCR9	0.581	10803
GCNT1	0.581	2650
ABCB1	0.582	5243
MLKL	0.582	197259
RNF213	0.582	57674
SH2D1B	0.582	117157
DBH	0.583	1621
PLA2G7	0.583	7941
TRIM69	0.583	140691
FLJ40330	0.585	NA
LGALS9C	0.585	654346
SIRPD	0.585	128646
TTC16	0.585	158248
PLEKHG7	0.586	440107
RARRES1	0.586	5918
ALOX5AP	0.587	241
CAMK1D	0.587	57118
SERPING1	0.587	710
C6orf97	0.588	NA
CEACAM4	0.588	1089
KMO	0.588	8564
RFTN1	0.588	23180
LAT	0.589	27040
SLC40A1	0.589	30061
SOD2	0.589	6648
C15orf53	0.59	NA
GLRX	0.59	2745
IL21	0.59	59067
AICDA	0.591	57379
AMPD3	0.591	272
APOBEC3H	0.591	164668
CCL22	0.591	6367
CP	0.591	1356
KBTBD8	0.591	84541
PSME1	0.591	5720
RIPK3	0.591	11035
HMHA1	0.592	NA
2020-09-06	0.592	NA
BASP1	0.593	10409
CD163	0.593	9332
ERMN	0.593	57471
SUCNR1	0.593	56670
APOBEC3D	0.594	140564
CASP10	0.595	843
CCL8	0.595	6355
DTX3L	0.595	151636
STK17B	0.595	9262
CCDC141	0.596	285025
DRAM1	0.596	55332
NAT8B	0.596	51471
PECAM1	0.596	5175
SKAP1	0.596	8631
ICAM3	0.597	3385
C1S	0.599	716
DEF6	0.599	50619
ITGAM	0.599	3684
PRKCH	0.599	5583
SERPINA1	0.6	5265
ZNF101	0.6	94039
LCP2	0.603	3937
PLCXD2	0.603	257068
CD1B	0.604	910
NCRNA00158	0.604	NA
ILDR1	0.605	286676
NLRP1	0.605	22861
SYTL1	0.605	84958
GP1BA	0.606	2811
LILRA6	0.606	79168
CCL25	0.607	6370
CCR1	0.607	1230
CD40	0.607	958
FCER1G	0.607	2207
IL7	0.607	3574
PRAM1	0.607	84106
TMPRSS3	0.607	64699
VPREB3	0.607	29802
SLFN14	0.608	342618
STX11	0.608	8676
APOB48R	0.609	NA
CD1E	0.61	913
ELMO1	0.61	9844
GJD3	0.61	125111
JSRP1	0.61	126306
NMI	0.61	9111
EMB	0.612	133418
TSPAN32	0.612	10077
SLC15A3	0.613	51296
IKZF2	0.614	22807
UBA7	0.614	7318
RASGEF1B	0.615	153020
DNASE1L3	0.617	1776
FAAH2	0.618	158584
UBE2L6	0.618	9246
CFLAR	0.619	8837
CCR3	0.62	1232
CD33	0.62	945
XAF1	0.62	54739
ARHGAP27	0.621	201176
CLIC5	0.621	53405
CSF3R	0.621	1441
LPAR5	0.621	57121
APOBEC3G	0.622	60489
DHRS9	0.623	10170
ICAM2	0.623	3384
SIGLEC6	0.623	946
C17orf66	0.624	NA
IL27	0.624	246778
NUAK2	0.624	81788
ATP2A3	0.625	489
MAN1A1	0.625	4121
CD300C	0.626	10871
LAP3	0.627	51056
PIK3IP1	0.627	113791
PTPRO	0.627	5800
SAMHD1	0.627	25939
C19orf38	0.628	255809
SIGLEC9	0.628	27180
TNF	0.628	7124
DOK3	0.629	79930
NLRP7	0.629	199713
ADAP2	0.63	55803
PLCG2	0.63	5336
CCDC88C	0.631	440193
KIR3DX1	0.631	90011
TNFRSF8	0.631	943
CLEC4C	0.632	170482
CYLD	0.632	1540
MS4A7	0.632	58475
BCAS4	0.633	55653
DENND3	0.633	22898
FCN1	0.633	2219
GPR82	0.633	27197
NCR1	0.633	9437
PKHD1L1	0.633	93035
C5orf39	0.634	NA
LOC283070	0.634	NA
TNFRSF18	0.634	8784
CARD9	0.635	64170
HLA-F	0.635	3134
FLT3LG	0.636	2323
LILRB3	0.636	11025
CASP5	0.637	838
CBFA2T3	0.637	863
CD79B	0.637	974
HLA-E	0.637	3133
NOD2	0.637	64127
RBP5	0.637	83758
CFP	0.638	5199
GFI1	0.638	2672
KIR3DL2	0.638	3812
PACSIN1	0.639	29993
C1orf54	0.64	79630
OR52N4	0.64	390072
SAMD9L	0.64	219285
SEMA4A	0.64	64218
GPBAR1	0.641	151306
IFI30	0.641	10437
PRDM8	0.641	56978
PTPRN2	0.641	5799
FAM179A	0.642	NA
ANO9	0.643	338440
HK3	0.643	3101
LAMP3	0.644	27074
CXCL12	0.645	6387
C10orf54	0.646	NA
HVCN1	0.646	84329
TAP1	0.646	6890
TNFAIP2	0.646	7127
CLIC2	0.647	1193
TNFSF13B	0.647	10673
LRRC25	0.649	126364
CXCR4	0.65	7852
C3	0.651	718
AMPD1	0.652	270
C3AR1	0.652	719
DENND2D	0.652	79961
FAM49A	0.652	81553
TOX2	0.652	84969
SYK	0.654	6850
GHRL	0.656	51738
IL15	0.656	3600
PTGDR	0.657	5729
CMAH	0.658	NA
GBP2	0.658	2634
HLA-DQB2	0.658	3120
REC8	0.658	9985
LOC100240735	0.659	100240735
RSPO3	0.66	84870
APOL4	0.661	80832
BTN3A3	0.661	10384
FAM46C	0.661	NA
GNLY	0.661	10578
HLA-DRB5	0.661	3127
ZNF683	0.661	257101
BTN3A1	0.662	11119
AGAP2	0.664	116986
LGALS9	0.664	3965
PIK3R6	0.664	146850
SLAMF7	0.664	57823
TMIGD2	0.664	126259
APOL1	0.665	8542
CLNK	0.665	116449
HLA-B	0.666	3106
TYROBP	0.667	7305
UCP2	0.667	7351
CASS4	0.669	57091
GPR141	0.669	353345
ASCL2	0.67	430
CCNI2	0.67	645121
IL4I1	0.67	259307
LOC400696	0.67	NA
TMEM176A	0.67	55365
GRIN3A	0.671	116443
SLCO2B1	0.671	11309
SPATC1	0.671	375686
C14orf64	0.672	NA
CD274	0.672	29126
FAM105A	0.673	NA
FCGR1A	0.673	2209
LIME1	0.673	54923
CD300A	0.674	11314
FPR3	0.674	2359
LMO2	0.674	4005
ANKRD58	0.675	NA
ATP8B4	0.675	79895
FCGR1B	0.675	2210
FCGR1C	0.675	NA
PILRA	0.676	29992
CLEC17A	0.677	388512
FCER2	0.677	2208
HCP5	0.677	10866
IRF2	0.678	3660
PTAFR	0.678	5724
RHOF	0.678	54509
HSD11B1	0.679	3290
FCGR3A	0.68	2214
INSL3	0.68	3640
SOCS1	0.68	8651
SYTL3	0.68	94120
CCL4L2	0.681	9560
ETV7	0.681	51513
CCND2	0.682	894
LOC100129066	0.682	NA
P2RX1	0.682	5023
GPA33	0.683	10223
HLA-DRB6	0.683	3128
LYN	0.683	4067
RASSF4	0.683	83937
TRANK1	0.683	9881
CD1C	0.685	911
EAF2	0.685	55840
IL18R1	0.685	8809
JAK3	0.685	3718
KIR2DL4	0.685	3805
NLRC4	0.685	58484
SLC27A2	0.685	11001
ANKRD22	0.686	118932
STAT1	0.686	6772
C10orf128	0.688	NA
MS4A4A	0.688	51338
SIGLEC8	0.688	27181
CR1L	0.689	1379
IL12B	0.689	3593
NCF2	0.689	4688
B2M	0.69	567
CLEC6A	0.69	93978
GPR183	0.69	1880
P2RY6	0.69	5031
ST8SIA4	0.69	7903
RUFY4	0.691	285180
ADORA2A	0.692	135
CLEC12A	0.692	160364
KLHL6	0.692	89857
SPIC	0.692	121599
SLC8A1	0.693	6546
TLR9	0.693	54106
CD1D	0.694	912
CR2	0.694	1380
CSF1R	0.694	1436
ITGAD	0.694	3681
SECTM1	0.694	6398
FYB	0.695	NA
HCG26	0.695	352961
SNAI3	0.695	333929
ARHGDIB	0.696	397
FGR	0.696	2268
FMNL1	0.697	752
LILRA1	0.698	11024
PATL2	0.698	197135
MEI1	0.699	150365
PAX5	0.699	5079
SRGN	0.699	5552
FCRL4	0.7	83417
GMFG	0.7	9535
SIGLEC7	0.7	27036
TMEM150B	0.7	284417
CR1	0.701	1378
LOC400759	0.701	NA
PARP14	0.701	54625
PPP1R16B	0.702	26051
SPI1	0.702	6688
SLC9A9	0.703	285195
LST1	0.704	7940
CMKLR1	0.705	1240
ARHGAP15	0.706	55843
CST7	0.707	8530
P2RY14	0.707	9934
PSMB9	0.707	5698
TMEM155	0.708	132332
MIR155HG	0.709	114614
SIDT1	0.709	54847
FAM129C	0.71	NA
LOC96610	0.71	NA
ACSL5	0.711	51703
HLA-DMA	0.711	3108
DNAJC5B	0.712	85479
SEMA4D	0.712	10507
STAC3	0.712	246329
CLEC4E	0.713	26253
HLA-DQB1	0.713	3119
POU2F2	0.713	5452
C9orf139	0.714	401563
TSHR	0.714	7253
PRDM1	0.715	639
LAT2	0.716	7462
TMEM176B	0.716	28959
BIRC3	0.717	330
TMSL3	0.717	NA
TREML2	0.717	79865
ADAM6	0.718	8755
CCRL2	0.718	9034
CD244	0.718	51744
PIM2	0.718	11040
SSTR3	0.718	6753
MAP4K1	0.719	11184
2020-03-01	0.719	NA
SIGLEC1	0.719	6614
SPNS3	0.719	201305
ALOX5	0.72	240
APOL6	0.72	80830
EMR1	0.72	NA
GPR31	0.72	2853
KIAA1324	0.72	57535
TNFSF10	0.72	8743
ITGB7	0.721	3695
MIAT	0.721	440823
PLD4	0.721	122618
DPEP2	0.722	64174
KLRC1	0.722	3821
HLA-DQA2	0.723	3118
CXCL11	0.724	6373
SIRPB2	0.724	284759
LSP1	0.725	4046
AKAP5	0.726	9495
ITM2A	0.727	9452
PSD4	0.727	23550
RAC2	0.727	5880
SIGLEC14	0.727	100049587
IL18	0.728	3606
KLHDC7B	0.728	113730
FGL2	0.729	10875
FUT7	0.729	2529
GATA3	0.729	2625
IDO2	0.73	169355
C14orf73	0.731	NA
GZMH	0.732	2999
PTGER2	0.732	5732
CDC42SE2	0.733	56990
SIGLEC5	0.733	8778
SLC7A7	0.734	9056
CCDC88B	0.735	283234
CEACAM21	0.735	90273
CLEC4A	0.736	50856
HLA-DRB1	0.736	3123
IL18BP	0.736	10068
PTK2B	0.736	2185
RASGRP1	0.736	10125
VCAM1	0.736	7412
C1orf162	0.737	128346
GCH1	0.737	2643
GIMAP2	0.737	26157
RARRES3	0.737	NA
FAM159A	0.739	NA
GAPT	0.74	202309
GGTA1	0.74	NA
RGS18	0.74	64407
TCL1A	0.74	8115
TNIP3	0.74	79931
HSF5	0.741	124535
ABI3	0.742	51225
C5orf56	0.742	NA
FOXP3	0.742	50943
GAB3	0.742	139716
LY86	0.742	9450
BLK	0.743	640
NCF4	0.743	4689
NFAM1	0.743	150372
CCL19	0.744	6363
FLI1	0.744	2313
AKNA	0.745	80709
CD28	0.745	940
MGC29506	0.745	NA
DENND1C	0.746	79958
LILRA4	0.746	23547
BEND4	0.747	389206
C11orf21	0.747	29125
C1QA	0.747	712
C1QB	0.747	713
C1QC	0.747	714
CCR6	0.747	1235
CXCL10	0.747	3627
FCRL6	0.748	343413
PNOC	0.748	5368
XCL1	0.748	6375
LILRB2	0.749	10288
TRIM22	0.749	10346
SLAMF8	0.75	56833
TNFSF14	0.75	8740
CLEC10A	0.751	10462
CLEC7A	0.751	64581
PIK3R5	0.751	23533
PRKCB	0.751	5579
GBP4	0.753	115361
IL2RA	0.753	3559
EPSTI1	0.754	94240
LILRB4	0.754	11006
RNASE6	0.755	6039
GZMB	0.756	3002
IL7R	0.756	3575
LAIR1	0.757	3903
NLRC5	0.757	84166
ADAM28	0.759	10863
CCL4	0.759	6351
HLA-DQA1	0.759	3117
SUSD3	0.759	203328
ZNF80	0.759	7634
GBP1	0.76	2633
HLA-DPB2	0.76	3116
GCET2	0.761	NA
TOX	0.761	9760
CECR1	0.762	NA
CD300LF	0.763	146722
HCK	0.763	3055
IL18RAP	0.763	8807
PTGER4	0.763	5734
CTSW	0.764	1521
HAVCR2	0.764	84868
TMC8	0.764	147138
LYZ	0.765	4069
ARL11	0.766	115761
CD4	0.766	920
FCRL1	0.766	115350
GPR132	0.766	29933
PIK3AP1	0.766	118788
SLC12A3	0.766	6559
GTSF1L	0.767	149699
LAPTM5	0.767	7805
ZBED2	0.767	79413
IL15RA	0.768	3601
TTC24	0.768	164118
C1orf200	0.769	NA
TLR7	0.769	51284
XCR1	0.769	2829
PIK3CG	0.77	5294
RASSF5	0.77	83593
CD200R1	0.771	131450
EBI3	0.771	10148
LOC606724	0.771	606724
PVRIG	0.771	79037
CD84	0.772	8832
HCST	0.772	10870
BLNK	0.773	29760
HLA-DPA1	0.774	3113
RASGRP2	0.774	10235
IFNG	0.775	3458
RLTPR	0.775	NA
CYTH4	0.776	27128
HLA-DPB1	0.776	3115
MFNG	0.776	4242
MNDA	0.776	4332
TFEC	0.776	22797
ARHGAP25	0.777	9938
CD74	0.777	972
CTSS	0.777	1520
CYBB	0.777	1536
IL32	0.777	9235
PSTPIP1	0.777	9051
BTK	0.778	695
CLEC9A	0.778	283420
TNFRSF1B	0.778	7133
DOK2	0.779	9046
AIF1	0.78	199
FGD3	0.78	89846
CD19	0.781	930
PARVG	0.781	64098
UBD	0.781	10537
LAG3	0.782	3902
MYO1F	0.782	4542
FCRL2	0.783	79368
TNFRSF17	0.783	608
FCRL5	0.784	83416
DOCK8	0.785	81704
TNFAIP8L2	0.785	79626
ITGB2	0.786	3689
CYSLTR1	0.787	10800
GIMAP8	0.787	155038
GNGT2	0.787	2793
C2orf85	0.788	NA
CD79A	0.788	973
MYO1G	0.788	64005
CD80	0.789	941
IRF1	0.789	3659
NKG7	0.789	4818
PDCD1LG2	0.789	80380
SELPLG	0.792	6404
CCR8	0.793	1237
IGSF6	0.793	10261
PLAC8	0.793	51316
PRF1	0.793	5551
SPIB	0.793	6689
HLA-DOA	0.794	3111
MS4A6A	0.794	64231
TNFAIP8	0.794	25816
IL12RB1	0.795	3594
LGALS2	0.795	3957
NCF1C	0.795	654817
NCR3	0.795	259197
CCDC69	0.796	26112
CCL5	0.796	6352
PYHIN1	0.796	149628
CIITA	0.797	4261
CNR2	0.797	1269
GPR114	0.797	NA
KCNA3	0.797	3738
ZBTB32	0.797	27033
DTHD1	0.799	401124
PRKCQ	0.799	5588
S1PR4	0.799	8698
KIAA0125	0.8	NA
TNFRSF13B	0.8	23495
VNN2	0.8	8875
CD86	0.801	942
IGJ	0.801	NA
TIMD4	0.801	91937
CD180	0.802	4064
IDO1	0.802	3620
SIGLEC10	0.802	89790
KLRK1	0.803	22914
BCL11B	0.804	64919
GPR18	0.804	2841
ARRDC5	0.805	645432
KLRD1	0.805	3824
NCF1B	0.805	654816
KLRB1	0.806	3820
NCF1	0.806	653361
RGL4	0.806	266747
SAMSN1	0.806	64092
GPR65	0.807	8477
HLA-DMB	0.807	3109
LY75	0.807	4065
HLA-DRA	0.808	3122
MPEG1	0.808	219972
WAS	0.808	7454
POU2AF1	0.809	5450
2020-09-01	0.812	NA
ABCD2	0.813	225
PTPN22	0.814	26191
RAB37	0.814	326624
TNFSF8	0.814	944
SLFN12L	0.815	100506736
ADAMDEC1	0.816	27299
AMICA1	0.816	NA
C8orf80	0.817	NA
ZAP70	0.817	7535
GIMAP1	0.818	170575
LTB	0.818	4050
XCL2	0.818	6846
CXorf21	0.819	80231
LCP1	0.819	3936
TLR8	0.819	51311
BCL2L14	0.82	79370
CD37	0.82	951
LILRB1	0.82	10859
AOAH	0.821	313
CCR4	0.821	1233
PTPN6	0.821	5777
CD40LG	0.822	959
GVIN1	0.822	NA
CD226	0.824	10666
HCLS1	0.824	3059
CLECL1	0.825	160365
RCSD1	0.825	92241
FAM26F	0.826	NA
CXCR2P1	0.827	3580
SELL	0.827	6402
CD7	0.828	924
DOCK2	0.828	1794
GZMA	0.828	3001
PTPN7	0.828	5778
TNFRSF9	0.828	3604
FASLG	0.829	356
NAPSB	0.832	256236
P2RY13	0.832	53829
TARP	0.832	445347
APBB1IP	0.833	54518
C17orf87	0.833	NA
CD38	0.833	952
FAM113B	0.833	NA
PTPRCAP	0.833	5790
BANK1	0.834	55024
CCR7	0.834	1236
STAP1	0.834	26228
MS4A1	0.835	931
TIFAB	0.835	497189
CSF2RB	0.836	1439
CXCL9	0.836	4283
CXCR5	0.836	643
CXCR6	0.837	10663
HLA-DOB	0.837	3112
IL2RB	0.837	3560
CCR5	0.838	1234
JAKMIP1	0.838	152789
P2RY8	0.838	286530
RASAL3	0.839	64926
APOL3	0.84	80833
CD72	0.84	971
EVI2B	0.84	2124
IKZF3	0.84	22806
PDCD1	0.84	5133
TBX21	0.84	30009
GIMAP6	0.841	474344
STAT4	0.841	6775
CXCR3	0.842	2833
DAPP1	0.842	27071
CD52	0.843	1043
CORO1A	0.843	11151
INPP5D	0.843	3635
NLRC3	0.843	197358
SLAMF1	0.843	6504
PLEK	0.844	5341
C5orf20	0.845	NA
GBP5	0.845	115362
GIMAP5	0.845	55340
FLT3	0.846	2322
PARP15	0.846	165631
CD8B	0.847	926
ITK	0.847	3702
CD8A	0.848	925
CD6	0.849	923
IL10RA	0.849	3587
FGD2	0.85	221472
NCKAP1L	0.85	3071
TLR10	0.85	81793
ARHGAP30	0.851	257106
CARD11	0.851	84433
ZBP1	0.851	81030
CD69	0.853	969
SLA	0.853	6503
WDFY4	0.853	57705
LTA	0.854	4049
CCR2	0.856	729230
ZNF831	0.857	128611
CD53	0.858	963
SAMD3	0.858	154075
HSH2D	0.859	84941
IL2RG	0.859	3561
SPN	0.859	6693
SPOCK2	0.859	9806
CD96	0.863	10225
IPCEF1	0.863	26034
VAV1	0.863	7409
ARHGAP9	0.865	64333
CD48	0.865	962
GIMAP4	0.865	55303
PLA2G2D	0.866	26279
ZC3H12D	0.866	340152
GIMAP7	0.867	168537
IL21R	0.868	50615
TMEM156	0.868	80008
CXCL13	0.869	10563
LRMP	0.869	4033
SASH3	0.869	54440
ACAP1	0.87	9744
GPR174	0.87	84636
CRTAM	0.871	56253
LOC100233209	0.871	NA
LAX1	0.874	54900
TBC1D10C	0.874	374403
TAGAP	0.875	117289
CD27	0.876	939
GZMK	0.876	3003
ICOS	0.877	29851
CYTIP	0.878	9595
SP140	0.878	11262
C16orf54	0.879	283897
BIN2	0.88	51411
LY9	0.881	4063
GPR171	0.882	29909
THEMIS	0.882	387357
SIRPG	0.884	55423
CD3E	0.885	916
SLA2	0.886	84174
IRF8	0.887	3394
ITGAL	0.887	3683
CD5	0.89	921
SNX20	0.891	124460
CD3D	0.894	915
KIAA0748	0.894	NA
SIT1	0.894	27240
RHOH	0.897	399
CD247	0.898	919
UBASH3A	0.899	53347
SH2D1A	0.9	4068
TRAF3IP3	0.9	80342
CD2	0.901	914
PTPRC	0.902	5788
LCK	0.906	3932
TIGIT	0.91	201633
FCRL3	0.911	115352
CD3G	0.913	917
IKZF1	0.914	10320
TRAT1	0.915	50852
SLAMF6	0.918	114836
P2RY10	0.927	27334
BTLA	1	151888

## Sheet: Table 4
ONTOLOGY	ID	Description	GeneRatio	BgRatio	pvalue	p.adjust	qvalue	geneID	Count
BP	GO:0042110	T cell activation	169/1144	464/18670	3.14129e-87	1.55619e-83	1.19071e-83	TNFSF18/IL4R/NFKBID/TCF7/HLA-G/ICOSLG/CD47/ELF4/MYB/XBP1/TNFRSF4/FCGR2B/RELB/CCL21/MAFB/ADAM8/GRB2/TNFRSF13C/GRAP2/TNFSF11/CD160/IL2/BATF/CTLA4/EOMES/VSIG4/CCL2/CD209/RSAD2/PSMB10/VNN1/WNT1/NLRP3/CLEC4D/MAP3K8/IL10/CCR9/LGALS9C/LAT/IL21/RIPK3/FCER1G/IL7/IL27/CYLD/TNFRSF18/HLA-E/NOD2/SEMA4A/TNFSF13B/SYK/IL15/ZNF683/BTN3A1/LGALS9/PIK3R6/TMIGD2/CD274/CD300A/SOCS1/LYN/CD1C/IL18R1/JAK3/IL12B/B2M/GPR18…	169
BP	GO:0050863	regulation of T cell activation	123/1144	314/18670	2.17736e-67	5.20162e-64	3.97999e-64	TNFSF18/IL4R/NFKBID/HLA-G/ICOSLG/CD47/MYB/XBP1/FCGR2B/CCL21/ADAM8/GRB2/TNFRSF13C/GRAP2/TNFSF11/CD160/IL2/CTLA4/VSIG4/CCL2/CD209/VNN1/NLRP3/MAP3K8/IL10/LGALS9C/LAT/IL21/RIPK3/IL7/IL27/CYLD/TNFRSF18/HLA-E/NOD2/TNFSF13B/SYK/IL15/ZNF683/LGALS9/PIK3R6/TMIGD2/CD274/CD300A/SOCS1/LYN/JAK3/IL12B/ADORA2A/CD1D/CR1/PRDM1/RAC2/IL18/FGL2/GATA3/CCDC88B/RASGRP1/VCAM1/FOXP3/CCL19/CD28/XCL1/LILRB2/TNFSF14/IL2RA/LI…	123
BP	GO:0007159	leukocyte cell-cell adhesion	127/1144	337/18670	3.14995e-67	5.20162e-64	3.97999e-64	IL4R/NFKBID/HLA-G/ICOSLG/CD47/MYB/XBP1/ITGA4/FCGR2B/CX3CR1/FERMT3/CCL21/ADAM8/GRB2/TNFRSF13C/GRAP2/TNFSF11/SELP/CD160/IL2/CTLA4/VSIG4/CCL2/CD209/VNN1/NLRP3/MAP3K8/IL10/GCNT1/LGALS9C/IL21/PECAM1/SKAP1/CCL25/IL7/TNF/CYLD/HLA-E/NOD2/CXCL12/TNFSF13B/SYK/IL15/LGALS9/PIK3R6/TMIGD2/CD274/CD300A/PTAFR/SOCS1/LYN/JAK3/IL12B/ADORA2A/CD1D/SEMA4D/ITGB7/RAC2/IL18/FGL2/GATA3/CCDC88B/RASGRP1/VCAM1/FOXP3/CCL19/CD…	127
BP	GO:0051249	regulation of lymphocyte activation	150/1144	485/18670	5.55672e-66	6.882e-63	5.26573e-63	TNFSF18/IL4R/CD22/NFKBID/ID2/HLA-G/ICOSLG/CD47/MYB/XBP1/TNFRSF4/FCGR2B/CCL21/ADAM8/GRB2/TNFRSF13C/GRAP2/TNFAIP3/TNFSF11/CD160/IL2/CTLA4/VSIG4/TLR4/CCL2/CD209/VNN1/NLRP3/MAP3K8/IL10/LGALS9C/LAT/IL21/RIPK3/CD40/IL7/IL27/CYLD/TNFRSF18/HLA-F/FLT3LG/HLA-E/NOD2/TNFSF13B/SYK/IL15/ZNF683/LGALS9/PIK3R6/TMIGD2/TYROBP/CD274/CD300A/SOCS1/LYN/JAK3/IL12B/GPR183/ADORA2A/TLR9/CD1D/CR1/LST1/PRDM1/RAC2/IL18/FGL2/G…	150
BP	GO:0030098	lymphocyte differentiation	127/1144	353/18670	1.94991e-64	1.93197e-61	1.47824e-61	IL4R/HHEX/NFKBID/TCF7/ID2/HLA-G/LYL1/MYB/XBP1/ITGA4/FCGR2B/RELB/MAFB/ADAM8/IL2/BATF/CTLA4/DOCK11/EOMES/RSAD2/VNN1/WNT1/NLRP3/PLCL2/CLEC4D/IL10/CCR9/AICDA/RIPK3/FCER1G/IL7/IL27/PLCG2/CYLD/TNFRSF18/FLT3LG/CD79B/SEMA4A/SYK/IL15/ZNF683/LGALS9/PIK3R6/SOCS1/IL18R1/JAK3/IL12B/B2M/GPR183/TLR9/CD1D/CR2/CR1/SPI1/CLEC4E/POU2F2/PRDM1/ITM2A/IL18/FGL2/FUT7/GATA3/PTK2B/RASGRP1/VCAM1/FOXP3/NFAM1/CCL19/CD28/CCR6/…	127
BP	GO:0002697	regulation of immune effector process	143/1144	462/18670	6.83364e-63	5.6423e-60	4.31718e-60	IL4R/CD22/IL1R1/TRIM38/DHX58/C4BPB/RAP1A/NFKBID/TLR3/HLA-G/CD47/C5AR1/VAMP8/MYB/XBP1/CLU/APOBEC3F/HLA-A/TNFRSF4/FCGR2B/HLA-H/C7/SERPINB9/TNFAIP3/ARRB2/CD160/DDX58/IL2/AIM2/UNC13D/C1R/VSIG4/IL33/C2/C4A/DDX60/TLR4/CFB/RSAD2/CD5L/NLRP3/CFH/HLA-C/IL10/PARP9/SH2D1B/SERPING1/IL21/RIPK3/DTX3L/C1S/ITGAM/CD1B/CD40/FCER1G/PRAM1/CD1E/TSPAN32/DNASE1L3/APOBEC3G/IL27/TNF/NCR1/HLA-F/HLA-E/NOD2/CFP/C3/C3AR1/SYK/…	143
BP	GO:0070661	leukocyte proliferation	115/1144	298/18670	3.82956e-62	2.71024e-59	2.07372e-59	TNFSF18/TREM2/CD22/HHEX/HLA-G/ICOSLG/ACE/ELF4/CLU/TNFRSF4/FCGR2B/TNFRSF13C/IL34/TNFAIP3/TNFSF11/IL2/CSF1/CTLA4/VSIG4/IL33/TLR4/CD209/PSMB10/PLCL2/IL10/LGALS9C/IL21/RIPK3/CCL8/CD40/IL7/IL27/FLT3LG/HLA-E/TNFSF13B/SYK/IL15/BTN3A1/LGALS9/TMIGD2/TYROBP/CD274/CD300A/LYN/JAK3/IL12B/GPR183/TLR9/CD1D/CR2/CSF1R/LST1/RAC2/IL18/CCDC88B/VCAM1/GAPT/FOXP3/CCL19/CD28/XCL1/LILRB2/TNFSF14/IL2RA/IL7R/HAVCR2/CD4/PIK…	115
BP	GO:1903037	regulation of leukocyte cell-cell adhesion	116/1144	304/18670	4.68676e-62	2.90228e-59	2.22066e-59	IL4R/NFKBID/HLA-G/ICOSLG/CD47/MYB/XBP1/ITGA4/FCGR2B/CCL21/ADAM8/GRB2/TNFRSF13C/GRAP2/TNFSF11/CD160/IL2/CTLA4/VSIG4/CCL2/CD209/VNN1/NLRP3/MAP3K8/IL10/LGALS9C/IL21/SKAP1/CCL25/IL7/TNF/CYLD/HLA-E/NOD2/CXCL12/TNFSF13B/SYK/IL15/LGALS9/PIK3R6/TMIGD2/CD274/CD300A/PTAFR/SOCS1/LYN/JAK3/IL12B/ADORA2A/CD1D/IL18/FGL2/GATA3/CCDC88B/RASGRP1/VCAM1/FOXP3/CCL19/CD28/XCL1/LILRB2/TNFSF14/IL2RA/LILRB4/IL7R/HAVCR2/CD…	116
BP	GO:0050867	positive regulation of cell activation	129/1144	394/18670	7.11186e-60	3.91468e-57	2.9953e-57	TREM2/IL4R/NFKBID/HLA-G/ICOSLG/CD47/VAMP8/MYB/XBP1/CTSC/TNFRSF4/TTBK1/CCL21/ADAM8/GRB2/TNFRSF13C/GRAP2/TNFSF11/SELP/CD160/IL2/CTLA4/LILRA5/IL33/LILRA2/JAK2/CCL3/TLR4/CCL2/CD209/CEBPA/VNN1/NLRP3/CLEC4D/MAP3K8/IL10/IL21/ITGAM/CD40/FCER1G/IL7/CYLD/HLA-F/FLT3LG/HLA-E/NOD2/TNFSF13B/SYK/IL15/LGALS9/PIK3R6/TMIGD2/TYROBP/CD274/PTAFR/SOCS1/LYN/JAK3/IL12B/GPR183/TLR9/CD1D/FGR/IL18/GATA3/CCDC88B/RASGRP1/VCA…	129
BP	GO:1903039	positive regulation of leukocyte cell-cell adhesion	97/1144	218/18670	2.59423e-59	1.28518e-56	9.83351e-57	IL4R/NFKBID/HLA-G/ICOSLG/CD47/MYB/XBP1/ITGA4/CCL21/ADAM8/GRB2/TNFRSF13C/GRAP2/TNFSF11/CD160/IL2/CTLA4/CCL2/CD209/VNN1/NLRP3/MAP3K8/IL21/SKAP1/IL7/TNF/CYLD/HLA-E/NOD2/TNFSF13B/SYK/IL15/LGALS9/PIK3R6/TMIGD2/CD274/PTAFR/SOCS1/LYN/JAK3/IL12B/CD1D/IL18/GATA3/CCDC88B/RASGRP1/VCAM1/FOXP3/CCL19/CD28/XCL1/LILRB2/TNFSF14/IL2RA/LILRB4/IL7R/HAVCR2/CD4/EBI3/HLA-DPA1/IFNG/HLA-DPB1/CD74/AIF1/DOCK8/ITGB2/CD80/PD…	97
BP	GO:0032943	mononuclear cell proliferation	106/1144	274/18670	2.13409e-57	9.09122e-55	6.9561e-55	TNFSF18/CD22/HLA-G/ICOSLG/ACE/ELF4/TNFRSF4/FCGR2B/TNFRSF13C/IL2/CSF1/CTLA4/VSIG4/TLR4/CD209/PSMB10/PLCL2/IL10/LGALS9C/IL21/RIPK3/CD40/IL7/IL27/FLT3LG/HLA-E/TNFSF13B/SYK/IL15/BTN3A1/LGALS9/TMIGD2/TYROBP/CD274/CD300A/LYN/JAK3/IL12B/GPR183/TLR9/CD1D/CR2/LST1/RAC2/IL18/CCDC88B/VCAM1/GAPT/FOXP3/CCL19/CD28/XCL1/LILRB2/TNFSF14/IL2RA/IL7R/HAVCR2/CD4/PIK3CG/EBI3/HLA-DPA1/HLA-DPB1/MNDA/CD74/BTK/TNFRSF1B/AI…	106
BP	GO:0050870	positive regulation of T cell activation	92/1144	202/18670	2.20215e-57	9.09122e-55	6.9561e-55	IL4R/NFKBID/HLA-G/ICOSLG/CD47/MYB/XBP1/CCL21/ADAM8/GRB2/TNFRSF13C/GRAP2/TNFSF11/CD160/IL2/CTLA4/CCL2/CD209/VNN1/NLRP3/MAP3K8/IL21/IL7/CYLD/HLA-E/NOD2/TNFSF13B/SYK/IL15/LGALS9/PIK3R6/TMIGD2/CD274/SOCS1/LYN/JAK3/IL12B/CD1D/IL18/GATA3/CCDC88B/RASGRP1/VCAM1/FOXP3/CCL19/CD28/XCL1/LILRB2/TNFSF14/IL2RA/LILRB4/IL7R/HAVCR2/CD4/EBI3/HLA-DPA1/IFNG/HLA-DPB1/CD74/AIF1/DOCK8/CD80/PDCD1LG2/IL12RB1/CCL5/PRKCQ/CD…	92
BP	GO:0002696	positive regulation of leukocyte activation	124/1144	380/18670	2.40363e-57	9.15967e-55	7.00847e-55	TREM2/IL4R/NFKBID/HLA-G/ICOSLG/CD47/VAMP8/MYB/XBP1/CTSC/TNFRSF4/TTBK1/CCL21/ADAM8/GRB2/TNFRSF13C/GRAP2/TNFSF11/CD160/IL2/CTLA4/IL33/CCL3/TLR4/CCL2/CD209/CEBPA/VNN1/NLRP3/CLEC4D/MAP3K8/IL10/IL21/ITGAM/CD40/FCER1G/IL7/CYLD/HLA-F/FLT3LG/HLA-E/NOD2/TNFSF13B/SYK/IL15/LGALS9/PIK3R6/TMIGD2/TYROBP/CD274/PTAFR/SOCS1/LYN/JAK3/IL12B/GPR183/TLR9/CD1D/FGR/IL18/GATA3/CCDC88B/RASGRP1/VCAM1/FOXP3/CCL19/CD28/XCL1…	124
BP	GO:0034341	response to interferon-gamma	90/1144	199/18670	8.14957e-56	2.88378e-53	2.20651e-53	JAK1/TRIM38/CCL1/ACTR3/TLR3/GBP7/HLA-G/CCL3L3/CD47/CCL23/IFITM1/IFNGR1/CXCL16/NUB1/HLA-A/TRIM34/CALCOCO2/HLA-H/IRF9/KYNU/CCL3L1/TLR2/OAS1/CCL21/TXK/NR1H3/SP100/GBP3/JAK2/CCL3/TLR4/CCL2/OAS2/EVL/MRC1/IRF5/MEFV/OASL/TRIM21/HLA-C/PARP9/CCL22/CCL8/CCL25/NMI/HLA-F/HLA-E/IFI30/GBP2/HLA-DQB2/HLA-DRB5/LGALS9/HLA-B/FCGR1A/FCGR1B/IRF2/PTAFR/SOCS1/STAT1/IL12B/B2M/PARP14/HLA-DQB1/HLA-DQA2/HLA-DRB1/VCAM1/GCH1…	90
BP	GO:0046651	lymphocyte proliferation	104/1144	272/18670	9.96794e-56	3.29208e-53	2.51892e-53	TNFSF18/CD22/HLA-G/ICOSLG/ELF4/TNFRSF4/FCGR2B/TNFRSF13C/IL2/CTLA4/VSIG4/TLR4/CD209/PSMB10/PLCL2/IL10/LGALS9C/IL21/RIPK3/CD40/IL7/IL27/FLT3LG/HLA-E/TNFSF13B/SYK/IL15/BTN3A1/LGALS9/TMIGD2/TYROBP/CD274/CD300A/LYN/JAK3/IL12B/GPR183/TLR9/CD1D/CR2/LST1/RAC2/IL18/CCDC88B/VCAM1/GAPT/FOXP3/CCL19/CD28/XCL1/LILRB2/TNFSF14/IL2RA/IL7R/HAVCR2/CD4/PIK3CG/EBI3/HLA-DPA1/HLA-DPB1/MNDA/CD74/BTK/TNFRSF1B/AIF1/CD19/D…	104
BP	GO:0001819	positive regulation of cytokine production	135/1144	464/18670	1.08093e-55	3.34684e-53	2.56082e-53	TREM2/IL4R/IL1R1/DHX58/CCL1/HEG1/TLR3/NFKB2/HLA-G/SERPINF2/IFNGR1/C5AR1/ADRA2A/MYB/XBP1/CLU/NLRP2/MAPK13/SIGLEC16/TLR2/ADAM8/TNFRSF13C/CYP1B1/TLR5/TLR1/TXK/CD160/DDX58/IL2/AIM2/LILRA5/IL33/LILRA2/DDX60/JAK2/CCL3/TLR4/RSAD2/IRF5/NLRP3/IFIH1/CD14/IL10/LGALS9C/IL21/NLRP1/CD40/FCER1G/IL7/IL27/TNF/NLRP7/PLCG2/TNFRSF8/FCN1/CARD9/HLA-F/HLA-E/NOD2/C3/C3AR1/SYK/IL15/LGALS9/TMIGD2/TYROBP/CD274/PTAFR/IL18R1…	135
BP	GO:0022409	positive regulation of cell-cell adhesion	100/1144	255/18670	8.17502e-55	2.3823e-52	1.8228e-52	IL4R/NFKBID/HLA-G/SERPINF2/ICOSLG/CD47/MYB/XBP1/ITGA4/CCL21/ADAM8/GRB2/TNFRSF13C/GRAP2/TNFSF11/CD160/IL2/CTLA4/CCL2/CD209/VNN1/NLRP3/MAP3K8/IL10/IL21/SKAP1/IL7/TNF/CYLD/HLA-E/NOD2/TNFSF13B/SYK/IL15/LGALS9/PIK3R6/TMIGD2/CD274/PTAFR/SOCS1/LYN/JAK3/IL12B/CD1D/IL18/GATA3/CCDC88B/RASGRP1/VCAM1/FOXP3/CCL19/CD28/XCL1/LILRB2/TNFSF14/IL2RA/LILRB4/IL7R/HAVCR2/CD4/EBI3/HLA-DPA1/IFNG/HLA-DPB1/CD74/AIF1/DOCK8…	100
BP	GO:0022407	regulation of cell-cell adhesion	123/1144	402/18670	2.26088e-53	6.22245e-51	4.76107e-51	IL4R/NFKBID/HLA-G/SERPINF2/ICOSLG/CD47/MYB/XBP1/ITGA4/FCGR2B/FERMT3/CCL21/ADAM8/GRB2/TNFRSF13C/GRAP2/TNFSF11/CD160/IL2/CTLA4/SPINT2/VSIG4/JAK2/CCL2/CD209/VNN1/WNT1/NLRP3/MAP3K8/IL10/LGALS9C/IL21/SKAP1/CCL25/IL7/TNF/CYLD/HLA-E/NOD2/CXCL12/TNFSF13B/SYK/IL15/LGALS9/PIK3R6/TMIGD2/CD274/CD300A/PTAFR/SOCS1/LYN/JAK3/IL12B/ADORA2A/CD1D/IL18/FGL2/GATA3/CCDC88B/RASGRP1/VCAM1/FOXP3/CCL19/AKNA/CD28/XCL1/LILR…	123
BP	GO:0070663	regulation of leukocyte proliferation	92/1144	222/18670	5.93605e-53	1.54775e-50	1.18425e-50	TNFSF18/CD22/HHEX/HLA-G/ICOSLG/TNFRSF4/FCGR2B/TNFRSF13C/TNFAIP3/IL2/CSF1/CTLA4/VSIG4/TLR4/CD209/IL10/LGALS9C/IL21/RIPK3/CCL8/CD40/IL7/IL27/FLT3LG/HLA-E/TNFSF13B/SYK/IL15/LGALS9/TMIGD2/TYROBP/CD274/CD300A/LYN/JAK3/IL12B/GPR183/TLR9/CD1D/LST1/RAC2/IL18/CCDC88B/VCAM1/FOXP3/CCL19/CD28/XCL1/LILRB2/IL2RA/HAVCR2/CD4/EBI3/HLA-DPA1/HLA-DPB1/MNDA/CD74/BTK/TNFRSF1B/AIF1/CD80/IRF1/PDCD1LG2/IL12RB1/CCL5/PRKCQ…	92
BP	GO:0032944	regulation of mononuclear cell proliferation	89/1144	209/18670	1.87135e-52	4.63533e-50	3.5467e-50	TNFSF18/CD22/HLA-G/ICOSLG/TNFRSF4/FCGR2B/TNFRSF13C/IL2/CSF1/CTLA4/VSIG4/TLR4/CD209/IL10/LGALS9C/IL21/RIPK3/CD40/IL7/IL27/FLT3LG/HLA-E/TNFSF13B/SYK/IL15/LGALS9/TMIGD2/TYROBP/CD274/CD300A/LYN/JAK3/IL12B/GPR183/TLR9/CD1D/LST1/RAC2/IL18/CCDC88B/VCAM1/FOXP3/CCL19/CD28/XCL1/LILRB2/IL2RA/HAVCR2/CD4/EBI3/HLA-DPA1/HLA-DPB1/MNDA/CD74/BTK/TNFRSF1B/AIF1/CD80/IRF1/PDCD1LG2/IL12RB1/CCL5/PRKCQ/TNFRSF13B/CD86/ID…	89
BP	GO:0050670	regulation of lymphocyte proliferation	88/1144	208/18670	1.39469e-51	3.29014e-49	2.51743e-49	TNFSF18/CD22/HLA-G/ICOSLG/TNFRSF4/FCGR2B/TNFRSF13C/IL2/CTLA4/VSIG4/TLR4/CD209/IL10/LGALS9C/IL21/RIPK3/CD40/IL7/IL27/FLT3LG/HLA-E/TNFSF13B/SYK/IL15/LGALS9/TMIGD2/TYROBP/CD274/CD300A/LYN/JAK3/IL12B/GPR183/TLR9/CD1D/LST1/RAC2/IL18/CCDC88B/VCAM1/FOXP3/CCL19/CD28/XCL1/LILRB2/IL2RA/HAVCR2/CD4/EBI3/HLA-DPA1/HLA-DPB1/MNDA/CD74/BTK/TNFRSF1B/AIF1/CD80/IRF1/PDCD1LG2/IL12RB1/CCL5/PRKCQ/TNFRSF13B/CD86/IDO1/HL…	88
BP	GO:0071346	cellular response to interferon-gamma	82/1144	180/18670	3.28073e-51	7.3876e-49	5.65258e-49	JAK1/TRIM38/CCL1/ACTR3/TLR3/GBP7/HLA-G/CCL3L3/CD47/CCL23/IFNGR1/HLA-A/TRIM34/HLA-H/IRF9/CCL3L1/TLR2/OAS1/CCL21/TXK/NR1H3/SP100/GBP3/JAK2/CCL3/TLR4/CCL2/OAS2/EVL/MRC1/IRF5/OASL/TRIM21/HLA-C/PARP9/CCL22/CCL8/CCL25/NMI/HLA-F/HLA-E/IFI30/GBP2/HLA-DQB2/HLA-DRB5/LGALS9/HLA-B/FCGR1A/FCGR1B/IRF2/PTAFR/SOCS1/STAT1/IL12B/B2M/PARP14/HLA-DQB1/HLA-DQA2/HLA-DRB1/VCAM1/CCL19/XCL1/TRIM22/GBP4/NLRC5/CCL4/HLA-DQA1…	82
BP	GO:0002703	regulation of leukocyte mediated immunity	87/1144	205/18670	3.88183e-51	8.36112e-49	6.39746e-49	IL4R/IL1R1/C4BPB/TLR3/HLA-G/VAMP8/HLA-A/FCGR2B/HLA-H/SERPINB9/ARRB2/CD160/DDX58/IL2/UNC13D/TLR4/RSAD2/NLRP3/HLA-C/IL10/SH2D1B/IL21/RIPK3/ITGAM/CD1B/CD40/FCER1G/PRAM1/CD1E/DNASE1L3/TNF/NCR1/HLA-F/HLA-E/NOD2/C3/SYK/LGALS9/PIK3R6/HLA-B/TYROBP/CD300A/FCER2/PTAFR/LYN/CD1C/IL18R1/JAK3/KIR2DL4/IL12B/B2M/CD1D/FGR/CR1/RAC2/IL18/GATA3/RASGRP1/FOXP3/CD28/XCL1/IL7R/IL18RAP/HAVCR2/CD84/BTK/TNFRSF1B/LAG3/ITGB2…	87
BP	GO:0030217	T cell differentiation	92/1144	240/18670	1.91836e-49	3.95981e-47	3.02983e-47	IL4R/NFKBID/TCF7/HLA-G/MYB/XBP1/RELB/MAFB/ADAM8/IL2/BATF/CTLA4/EOMES/RSAD2/VNN1/WNT1/NLRP3/CLEC4D/CCR9/RIPK3/FCER1G/IL7/IL27/CYLD/TNFRSF18/SEMA4A/SYK/IL15/ZNF683/LGALS9/PIK3R6/SOCS1/IL18R1/JAK3/IL12B/B2M/GPR183/CD1D/CR1/CLEC4E/PRDM1/IL18/FGL2/FUT7/GATA3/RASGRP1/FOXP3/CCL19/CD28/CCR6/LILRB2/IL2RA/LILRB4/IL7R/PTGER4/CD4/IFNG/CD74/LAG3/CD80/IRF1/HLA-DOA/IL12RB1/CD86/BCL11B/GPR18/PTPN22/TNFSF8/ZAP70/…	92
BP	GO:0045785	positive regulation of cell adhesion	118/1144	403/18670	6.00739e-49	1.19042e-46	9.10846e-47	TNFSF18/IL4R/MMRN1/DYSF/NFKBID/HLA-G/SERPINF2/ICOSLG/CD47/MYB/XBP1/ITGA4/TGM2/DUSP26/CCL21/ADAM8/GRB2/TNFRSF13C/GRAP2/TNFSF11/CD160/IL2/CSF1/UNC13D/CTLA4/EPHA1/JAK2/CCL2/CD209/P2RY12/ABI3BP/VNN1/NLRP3/MAP3K8/IL10/IL21/SKAP1/CCL25/IL7/TNF/CYLD/TNFRSF18/HLA-E/NOD2/CXCL12/TNFSF13B/SYK/IL15/LGALS9/PIK3R6/TMIGD2/CASS4/CD274/PTAFR/SOCS1/LYN/JAK3/IL12B/CD1D/IL18/GATA3/CCDC88B/PTK2B/RASGRP1/VCAM1/FOXP3/C…	118
BP	GO:0051251	positive regulation of lymphocyte activation	107/1144	334/18670	1.38938e-48	2.64731e-46	2.02557e-46	IL4R/NFKBID/HLA-G/ICOSLG/CD47/MYB/XBP1/TNFRSF4/CCL21/ADAM8/GRB2/TNFRSF13C/GRAP2/TNFSF11/CD160/IL2/CTLA4/TLR4/CCL2/CD209/VNN1/NLRP3/MAP3K8/IL21/CD40/IL7/CYLD/HLA-F/FLT3LG/HLA-E/NOD2/TNFSF13B/SYK/IL15/LGALS9/PIK3R6/TMIGD2/TYROBP/CD274/SOCS1/LYN/JAK3/IL12B/GPR183/TLR9/CD1D/IL18/GATA3/CCDC88B/RASGRP1/VCAM1/FOXP3/CCL19/CD28/XCL1/LILRB2/TNFSF14/CLEC7A/IL2RA/LILRB4/IL7R/TOX/HAVCR2/CD4/EBI3/HLA-DPA1/IFNG…	107
BP	GO:0002449	lymphocyte mediated immunity	107/1144	352/18670	4.08557e-46	7.49626e-44	5.73572e-44	IL4R/IL1R1/C4BPB/HLA-G/CLU/CTSC/HLA-A/FCGR2B/HLA-H/C7/KIR3DL1/SERPINB9/ARRB2/CD160/IL2/KLRC2/UNC13D/BATF/BTN3A2/C1R/C2/C4A/RSAD2/NLRP3/GZMM/HLA-C/IL10/SH2D1B/SERPING1/RFTN1/IL21/AICDA/RIPK3/C1S/CD1B/CD40/FCER1G/CD1E/TNF/NCR1/HLA-F/HLA-E/C3/BTN3A3/LGALS9/PIK3R6/SLAMF7/HLA-B/FCER2/CD1C/IL18R1/KIR2DL4/IL12B/B2M/CD1D/CR2/CR1/HLA-DQB1/POU2F2/IL18/FGL2/GATA3/RASGRP1/GAPT/FOXP3/CD28/C1QA/C1QB/C1QC/CCR6/…	107
BP	GO:0002699	positive regulation of immune effector process	84/1144	219/18670	3.23927e-45	5.73119e-43	4.38519e-43	IL4R/IL1R1/DHX58/RAP1A/NFKBID/HLA-G/VAMP8/MYB/XBP1/HLA-A/TNFRSF4/HLA-H/CD160/DDX58/IL2/UNC13D/IL33/DDX60/TLR4/RSAD2/NLRP3/HLA-C/SH2D1B/IL21/ITGAM/CD1B/CD40/FCER1G/CD1E/TNF/HLA-F/HLA-E/NOD2/C3/SYK/LGALS9/HLA-B/TYROBP/CD300A/FCER2/PTAFR/LYN/CD1C/IL18R1/KIR2DL4/IL12B/B2M/TLR9/CD1D/FGR/CD244/RAC2/IL18/GATA3/RASGRP1/FOXP3/CCL19/CD28/XCL1/IL18RAP/CD84/IFNG/CD74/BTK/LAG3/ITGB2/CD80/IL12RB1/NCR3/CD86/KLR…	84
BP	GO:0002683	negative regulation of immune system process	118/1144	435/18670	3.76971e-45	6.4397e-43	4.9273e-43	IL4R/CD22/TRIM38/DHX58/ZFP36/C4BPB/MIXL1/NFKBID/TLR3/ID2/HLA-G/CD47/LPXN/GPR55/TAPBPL/FCGR2B/TRAFD1/CCL21/SERPINB9/MAFB/TNFAIP3/ARRB2/CD160/IL2/NR1H3/CTLA4/VSIG4/IL33/CCL3/TLR4/CCL2/NLRP6/NFKBIA/PLCL2/IL10/LGALS9C/SERPING1/CCL25/FCER1G/NMI/TSPAN32/SAMHD1/TNF/HLA-F/LILRB3/HLA-E/CXCL12/LGALS9/TYROBP/TMEM176A/CD274/CD300A/SOCS1/LYN/JAK3/KIR2DL4/IL12B/ADORA2A/CR1/PARP14/LST1/CST7/TMEM176B/FGL2/PTK2B/…	118
BP	GO:0002460	adaptive immune response based on somatic recombination of immune receptors built from immunoglobulin superfamily domains	106/1144	361/18670	4.20372e-44	6.94175e-42	5.31144e-42	IL4R/IL1R1/C4BPB/NFKBID/NFKB2/HLA-G/CLU/CTSC/HLA-A/FCGR2B/HLA-H/RELB/C7/TNFRSF13C/TNFAIP3/IL2/UNC13D/BATF/BTN3A2/C1R/IL33/C2/C4A/TLR4/RSAD2/NLRP3/GZMM/HLA-C/IL10/SERPING1/RFTN1/AICDA/RIPK3/C1S/CD1B/CD40/FCER1G/CD1E/IL27/TNF/HLA-F/HLA-E/SEMA4A/TNFSF13B/C3/BTN3A3/HLA-B/CD274/FCER2/CD1C/IL18R1/JAK3/IL12B/B2M/KLHL6/CD1D/CR2/CR1/HLA-DQB1/POU2F2/IL18/FGL2/GATA3/IL18BP/GAPT/FOXP3/CCL19/CD28/C1QA/C1QB/C1…	106
BP	GO:0002831	regulation of response to biotic stimulus	111/1144	400/18670	1.59745e-43	2.55282e-41	1.95328e-41	TREM2/JAK1/OPTN/IKBKE/TRIM38/DHX58/HLA-G/IFNGR1/APOBEC3F/FCGR2B/RELB/SIGLEC16/PSMA8/TRAFD1/SERPINB9/ERAP1/ADAM8/TNFAIP3/TXK/ARRB2/CD160/DDX58/AIM2/NR1H3/VSIG4/LILRA2/DDX60/JAK2/CD209/PSMB10/FPR2/PSME2/CLEC4D/PSMB8/SIGLEC11/PARP9/SH2D1B/SERPING1/IL21/PSME1/DTX3L/ICAM3/FCER1G/NMI/TSPAN32/APOBEC3G/ICAM2/IL27/SAMHD1/PLCG2/CLEC4C/FCN1/NCR1/CARD9/HLA-F/HLA-E/SYK/IL15/LGALS9/PIK3R6/CD274/SOCS1/LYN/KIR2D…	111
BP	GO:0002429	immune response-activating cell surface receptor signaling pathway	121/1144	473/18670	2.12964e-43	3.19704e-41	2.4462e-41	CD22/RAP1A/ACTR3/NFKBID/ICOSLG/CD47/LPXN/C5AR1/FCGR2B/RELB/PSMA8/GRB2/GRAP2/TXK/BTN1A1/CD160/BTNL8/BTN3A2/CTLA4/FPR1/LILRA2/CD209/PSMB10/FPR2/PSME2/PLCL2/CLEC4D/PSMB8/RFTN1/LAT/PSME1/SKAP1/ICAM3/PRKCH/LCP2/FCER1G/PRAM1/ELMO1/ICAM2/PLCG2/CLEC4C/CYLD/FCN1/CARD9/CD79B/C3AR1/SYK/HLA-DQB2/BTN3A3/HLA-DRB5/BTN3A1/FCGR1A/LIME1/CD300A/FPR3/FCGR3A/LYN/CLEC6A/KLHL6/CR2/FGR/PAX5/CR1/CMKLR1/PSMB9/CLEC4E/HLA-D…	121
BP	GO:0002757	immune response-activating signal transduction	121/1144	473/18670	2.12964e-43	3.19704e-41	2.4462e-41	CD22/RAP1A/ACTR3/NFKBID/ICOSLG/CD47/LPXN/C5AR1/FCGR2B/RELB/PSMA8/GRB2/GRAP2/TXK/BTN1A1/CD160/BTNL8/BTN3A2/CTLA4/FPR1/LILRA2/CD209/PSMB10/FPR2/PSME2/PLCL2/CLEC4D/PSMB8/RFTN1/LAT/PSME1/SKAP1/ICAM3/PRKCH/LCP2/FCER1G/PRAM1/ELMO1/ICAM2/PLCG2/CLEC4C/CYLD/FCN1/CARD9/CD79B/C3AR1/SYK/HLA-DQB2/BTN3A3/HLA-DRB5/BTN3A1/FCGR1A/LIME1/CD300A/FPR3/FCGR3A/LYN/CLEC6A/KLHL6/CR2/FGR/PAX5/CR1/CMKLR1/PSMB9/CLEC4E/HLA-D…	121
BP	GO:0042098	T cell proliferation	74/1144	184/18670	1.26619e-41	1.84492e-39	1.41163e-39	TNFSF18/HLA-G/ICOSLG/ELF4/TNFRSF4/TNFRSF13C/IL2/CTLA4/VSIG4/CD209/PSMB10/IL10/LGALS9C/IL21/RIPK3/IL27/HLA-E/TNFSF13B/SYK/IL15/BTN3A1/LGALS9/TMIGD2/CD274/JAK3/IL12B/CD1D/RAC2/IL18/CCDC88B/VCAM1/FOXP3/CCL19/CD28/XCL1/LILRB2/TNFSF14/IL2RA/HAVCR2/CD4/PIK3CG/EBI3/HLA-DPA1/HLA-DPB1/TNFRSF1B/AIF1/DOCK8/CD80/IRF1/PDCD1LG2/IL12RB1/CCL5/PRKCQ/CD86/IDO1/HLA-DMB/TNFSF8/ZAP70/LILRB1/PTPN6/CD40LG/CLECL1/DOCK2/…	74
BP	GO:0031349	positive regulation of defense response	105/1144	384/18670	1.54512e-40	2.187e-38	1.67337e-38	TREM2/OPTN/IKBKE/DHX58/CCL1/TLR3/HLA-G/CCL3L3/CD47/VAMP8/CTSC/TGM2/MAPK13/TTBK1/RELB/SIGLEC16/CCL3L1/TLR2/PSMA8/ADAM8/TNFSF11/TXK/CD160/IL2/AIM2/LILRA5/IL33/LILRA2/DDX60/JAK2/CCL3/TLR4/CD209/CEBPA/PSMB10/FPR2/PSME2/NFKBIA/CLEC4D/PSMB8/PARP9/SH2D1B/PLA2G7/IL21/PSME1/SUCNR1/ICAM3/FCER1G/ICAM2/TNF/PLCG2/CLEC4C/FCN1/CARD9/HLA-F/HLA-E/NOD2/C3/SYK/IL15/LYN/KIR2DL4/NLRC4/IL12B/CLEC6A/TLR9/CD1D/PSMB9/CLE…	105
BP	GO:0002706	regulation of lymphocyte mediated immunity	66/1144	149/18670	2.02778e-40	2.79045e-38	2.1351e-38	IL1R1/C4BPB/HLA-G/HLA-A/FCGR2B/HLA-H/SERPINB9/ARRB2/CD160/IL2/RSAD2/NLRP3/HLA-C/IL10/SH2D1B/IL21/RIPK3/CD1B/CD40/FCER1G/CD1E/TNF/NCR1/HLA-F/HLA-E/C3/LGALS9/PIK3R6/HLA-B/FCER2/CD1C/IL18R1/KIR2DL4/IL12B/B2M/CD1D/CR1/IL18/GATA3/RASGRP1/FOXP3/CD28/XCL1/IL7R/IL18RAP/HAVCR2/BTK/TNFRSF1B/LAG3/IL12RB1/NCR3/KLRK1/WAS/LILRB1/PTPN6/CD226/TBX21/LTA/CCR2/CD96/VAV1/SASH3/CRTAM/SH2D1A/PTPRC/SLAMF6	66
BP	GO:0045088	regulation of innate immune response	93/1144	305/18670	2.96367e-40	3.96811e-38	3.03618e-38	TREM2/JAK1/IKBKE/DHX58/HLA-G/IFNGR1/FCGR2B/RELB/PSMA8/TRAFD1/SERPINB9/ERAP1/ADAM8/TNFAIP3/TXK/ARRB2/CD160/AIM2/NR1H3/VSIG4/LILRA2/JAK2/CD209/PSMB10/FPR2/PSME2/CLEC4D/PSMB8/PARP9/SH2D1B/SERPING1/IL21/PSME1/ICAM3/FCER1G/NMI/ICAM2/SAMHD1/PLCG2/CLEC4C/FCN1/NCR1/CARD9/HLA-F/HLA-E/SYK/LGALS9/PIK3R6/SOCS1/LYN/KIR2DL4/NLRC4/STAT1/IL12B/CLEC6A/CD1D/FGR/CR1/PARP14/PSMB9/CLEC4E/BIRC3/TREML2/CLEC4A/RASGRP1/S…	93
BP	GO:0046631	alpha-beta T cell activation	63/1144	138/18670	1.3067e-39	1.70353e-37	1.30345e-37	IL4R/NFKBID/TCF7/ELF4/MYB/RELB/CD160/IL2/BATF/EOMES/RSAD2/NLRP3/LGALS9C/IL27/HLA-E/SEMA4A/SYK/IL15/ZNF683/LGALS9/CD274/CD300A/SOCS1/IL18R1/JAK3/IL12B/GPR183/ADORA2A/PRDM1/IL18/FUT7/GATA3/CLEC4A/FOXP3/CCL19/CD28/XCL1/PTGER4/EBI3/IFNG/CD80/IRF1/IL12RB1/PRKCQ/CD86/BCL11B/GPR18/TNFSF8/ZAP70/LILRB1/DOCK2/RASAL3/TBX21/ITK/NCKAP1L/CCR2/SPN/PLA2G2D/SASH3/LY9/CD3E/PTPRC/SLAMF6	63
BP	GO:1902105	regulation of leukocyte differentiation	87/1144	272/18670	1.6053e-39	2.03914e-37	1.56024e-37	TREM2/IL4R/NFKBID/TLR3/RASSF2/ID2/HLA-G/CD101/MYB/XBP1/GPR55/FCGR2B/MAFB/ADAM8/IL34/TNFSF11/IL2/CSF1/CTLA4/CCL3/TLR4/VNN1/NLRP3/CCR1/IL7/IL27/TNF/CYLD/TNFRSF18/FLT3LG/LILRB3/SYK/IL15/ZNF683/LGALS9/PIK3R6/TYROBP/TMEM176A/SOCS1/LYN/JAK3/IL12B/TLR9/CR1/PRDM1/TMEM176B/IL18/FGL2/GATA3/RASGRP1/FOXP3/NFAM1/CCL19/CD28/C1QC/LILRB2/SLAMF8/IL2RA/LILRB4/IL7R/TOX/CD4/IFNG/CD74/BTK/LAG3/CD80/IRF1/HLA-DOA/IL12R…	87
BP	GO:0042129	regulation of T cell proliferation	66/1144	156/18670	6.99016e-39	8.65731e-37	6.62409e-37	TNFSF18/HLA-G/ICOSLG/TNFRSF13C/IL2/CTLA4/VSIG4/CD209/IL10/LGALS9C/IL21/RIPK3/IL27/HLA-E/TNFSF13B/SYK/IL15/LGALS9/TMIGD2/CD274/JAK3/IL12B/CD1D/RAC2/IL18/CCDC88B/VCAM1/FOXP3/CCL19/CD28/XCL1/LILRB2/IL2RA/HAVCR2/CD4/EBI3/HLA-DPA1/HLA-DPB1/TNFRSF1B/AIF1/CD80/IRF1/PDCD1LG2/IL12RB1/CCL5/PRKCQ/CD86/IDO1/HLA-DMB/TNFSF8/ZAP70/LILRB1/PTPN6/CD40LG/CLECL1/RASAL3/CORO1A/CD6/NCKAP1L/CARD11/CCR2/SPN/PLA2G2D/SASH…	66
BP	GO:0002819	regulation of adaptive immune response	66/1144	160/18670	4.76049e-38	5.74658e-36	4.39696e-36	IL4R/IL1R1/C4BPB/NFKBID/HLA-G/HLA-A/FCGR2B/HLA-H/TNFRSF13C/TNFAIP3/CD160/IL2/ADCY7/IL33/RSAD2/NLRP3/HLA-C/IL10/RIPK3/SKAP1/CD1B/CD40/FCER1G/CD1E/IL27/TNF/HLA-F/HLA-E/TNFSF13B/C3/HLA-B/CD274/FCER2/CD1C/IL18R1/JAK3/IL12B/B2M/CD1D/CR1/IL18/GATA3/FOXP3/CCL19/CD28/XCL1/IL7R/HAVCR2/CD4/BTK/TNFRSF1B/CD80/IRF1/IL12RB1/PRKCQ/SAMSN1/WAS/LILRB1/PTPN6/CD226/TBX21/LTA/CCR2/CD48/SASH3/PTPRC	66
BP	GO:0060333	interferon-gamma-mediated signaling pathway	51/1144	91/18670	4.87195e-38	5.74658e-36	4.39696e-36	JAK1/TRIM38/HLA-G/IFNGR1/HLA-A/TRIM34/HLA-H/IRF9/OAS1/TXK/NR1H3/SP100/JAK2/OAS2/IRF5/OASL/TRIM21/HLA-C/PARP9/NMI/HLA-F/HLA-E/IFI30/GBP2/HLA-DQB2/HLA-DRB5/HLA-B/FCGR1A/FCGR1B/IRF2/PTAFR/SOCS1/STAT1/B2M/PARP14/HLA-DQB1/HLA-DQA2/HLA-DRB1/VCAM1/TRIM22/NLRC5/HLA-DQA1/GBP1/HCK/HLA-DPA1/IFNG/HLA-DPB1/IRF1/CIITA/HLA-DRA/IRF8	51
BP	GO:0032946	positive regulation of mononuclear cell proliferation	60/1144	131/18670	7.09144e-38	8.16999e-36	6.25123e-36	ICOSLG/TNFRSF4/TNFRSF13C/IL2/CSF1/TLR4/CD209/IL21/CD40/IL7/FLT3LG/HLA-E/TNFSF13B/SYK/IL15/LGALS9/TMIGD2/CD274/JAK3/IL12B/GPR183/TLR9/CD1D/IL18/CCDC88B/VCAM1/FOXP3/CCL19/CD28/XCL1/LILRB2/IL2RA/HAVCR2/CD4/EBI3/HLA-DPA1/HLA-DPB1/CD74/AIF1/CD80/PDCD1LG2/IL12RB1/CCL5/PRKCQ/CD86/HLA-DMB/ZAP70/CD40LG/CLECL1/CD38/RASAL3/CORO1A/CD6/NCKAP1L/CARD11/CCR2/SASH3/CD3E/PTPRC/FCRL3	60
BP	GO:0050900	leukocyte migration	116/1144	499/18670	3.20328e-37	3.6066e-35	2.75957e-35	TNFSF18/TREM2/SMPD3/IL1R1/CCL1/DYSF/CCL3L3/CD47/CCL23/C5AR1/MPP1/CXCL16/ITGA4/VEGFC/CCL3L1/LGMN/CX3CR1/CCL21/ADAM8/GRB2/DAPK2/S1PR1/TNFSF11/SELP/FCAMR/GPR15/CSF1/IL33/CCL3/CCL2/P2RY12/ITGAX/FPR2/IL10/GCNT1/DBH/PLA2G7/CAMK1D/CCL22/RIPK3/CCL8/PECAM1/ITGAM/CCL25/CCR1/FCER1G/VPREB3/CSF3R/PTPRO/TNF/TNFRSF18/CXCL12/CXCR4/C3AR1/SYK/LGALS9/CD300A/PTAFR/LYN/GPR183/CMKLR1/CD244/ITGB7/CXCL11/RAC2/FUT7/GATA3…	116
BP	GO:0070665	positive regulation of leukocyte proliferation	61/1144	139/18670	3.82562e-37	4.21158e-35	3.22247e-35	ICOSLG/TNFRSF4/TNFRSF13C/IL2/CSF1/TLR4/CD209/IL21/CD40/IL7/FLT3LG/HLA-E/TNFSF13B/SYK/IL15/LGALS9/TMIGD2/CD274/LYN/JAK3/IL12B/GPR183/TLR9/CD1D/IL18/CCDC88B/VCAM1/FOXP3/CCL19/CD28/XCL1/LILRB2/IL2RA/HAVCR2/CD4/EBI3/HLA-DPA1/HLA-DPB1/CD74/AIF1/CD80/PDCD1LG2/IL12RB1/CCL5/PRKCQ/CD86/HLA-DMB/ZAP70/CD40LG/CLECL1/CD38/RASAL3/CORO1A/CD6/NCKAP1L/CARD11/CCR2/SASH3/CD3E/PTPRC/FCRL3	61
BP	GO:0050671	positive regulation of lymphocyte proliferation	59/1144	130/18670	5.55759e-37	5.98528e-35	4.57961e-35	ICOSLG/TNFRSF4/TNFRSF13C/IL2/TLR4/CD209/IL21/CD40/IL7/FLT3LG/HLA-E/TNFSF13B/SYK/IL15/LGALS9/TMIGD2/CD274/JAK3/IL12B/GPR183/TLR9/CD1D/IL18/CCDC88B/VCAM1/FOXP3/CCL19/CD28/XCL1/LILRB2/IL2RA/HAVCR2/CD4/EBI3/HLA-DPA1/HLA-DPB1/CD74/AIF1/CD80/PDCD1LG2/IL12RB1/CCL5/PRKCQ/CD86/HLA-DMB/ZAP70/CD40LG/CLECL1/CD38/RASAL3/CORO1A/CD6/NCKAP1L/CARD11/CCR2/SASH3/CD3E/PTPRC/FCRL3	59
BP	GO:0032609	interferon-gamma production	55/1144	113/18670	1.39282e-36	1.46809e-34	1.1233e-34	IL1R1/TLR3/CD47/TNFRSF13C/TXK/CD160/IL2/BTN3A2/EOMES/IL33/TLR4/CD14/IL10/LGALS9C/IL21/RIPK3/IL27/TNF/BTN3A1/LGALS9/CD274/IL18R1/IL12B/TLR9/CD244/IL18/GATA3/RASGRP1/FOXP3/XCL1/CLEC7A/IL18RAP/HAVCR2/TLR7/EBI3/HLA-DPA1/HLA-DPB1/PDCD1LG2/IL12RB1/KLRK1/PTPN22/TLR8/LILRB1/CD226/CCR7/ITK/LTA/CCR2/SPN/CD96/SASH3/CD3E/IRF8/CD2/SLAMF6	55
BP	GO:0031341	regulation of cell killing	51/1144	98/18670	7.07245e-36	7.29935e-34	5.58506e-34	HLA-G/HLA-A/FCGR2B/HLA-H/SERPINB9/ARRB2/CD160/CD5L/CFH/HLA-C/IL21/RIPK3/ITGAM/CD1B/CD1E/DNASE1L3/NCR1/HLA-F/HLA-E/SYK/LGALS9/PIK3R6/HLA-B/TYROBP/FCER2/CD1C/KIR2DL4/CR1L/IL12B/B2M/CD1D/RASGRP1/XCL1/CLEC7A/IL7R/IL18RAP/HAVCR2/IFNG/LAG3/PRF1/IL12RB1/NCR3/KLRK1/LILRB1/CD226/STAP1/VAV1/CRTAM/SH2D1A/PTPRC/SLAMF6	51
BP	GO:0001909	leukocyte mediated cytotoxicity	53/1144	107/18670	8.52558e-36	8.61953e-34	6.59519e-34	HLA-G/CTSC/HLA-A/FCGR2B/HLA-H/KIR3DL1/SERPINB9/ARRB2/CD160/UNC13D/GZMM/HLA-C/IL21/RIPK3/ITGAM/CD1B/CD1E/DNASE1L3/NCR1/HLA-F/HLA-E/LGALS9/PIK3R6/SLAMF7/HLA-B/TYROBP/CD1C/KIR2DL4/IL12B/B2M/CD1D/IL18/RASGRP1/XCL1/GZMB/IL7R/IL18RAP/HAVCR2/LAG3/PRF1/IL12RB1/NCR3/KLRK1/LILRB1/PTPN6/CD226/STAP1/CORO1A/VAV1/CRTAM/SH2D1A/PTPRC/SLAMF6	53
BP	GO:0002705	positive regulation of leukocyte mediated immunity	59/1144	136/18670	1.29143e-35	1.27955e-33	9.79039e-34	IL4R/IL1R1/HLA-G/VAMP8/HLA-A/HLA-H/CD160/DDX58/IL2/RSAD2/NLRP3/HLA-C/SH2D1B/IL21/ITGAM/CD1B/CD40/FCER1G/CD1E/TNF/HLA-F/HLA-E/NOD2/C3/SYK/HLA-B/TYROBP/FCER2/PTAFR/CD1C/IL18R1/KIR2DL4/IL12B/B2M/CD1D/FGR/IL18/GATA3/RASGRP1/FOXP3/CD28/XCL1/IL18RAP/BTK/LAG3/ITGB2/IL12RB1/NCR3/KLRK1/CD226/STAP1/TBX21/LTA/VAV1/SASH3/CRTAM/SH2D1A/PTPRC/SLAMF6	59
BP	GO:0001906	cell killing	65/1144	168/18670	1.86687e-35	1.81343e-33	1.38754e-33	HLA-G/CTSC/HLA-A/HAMP/FCGR2B/HLA-H/KIR3DL1/SERPINB9/ARRB2/CD160/UNC13D/CD5L/GZMM/CFH/HLA-C/IL21/RIPK3/ITGAM/CD1B/CD1E/DNASE1L3/NCR1/HLA-F/HLA-E/C3/SYK/GNLY/LGALS9/PIK3R6/SLAMF7/APOL1/HLA-B/TYROBP/FCER2/CD1C/KIR2DL4/CR1L/IL12B/B2M/CD1D/IL18/RASGRP1/XCL1/CLEC7A/GZMB/IL7R/IL18RAP/HAVCR2/LYZ/IFNG/LAG3/PRF1/IL12RB1/NCR3/KLRK1/LILRB1/PTPN6/CD226/STAP1/CORO1A/VAV1/CRTAM/SH2D1A/PTPRC/SLAMF6	65
BP	GO:0002822	regulation of adaptive immune response based on somatic recombination of immune receptors built from immunoglobulin superfamily domains	60/1144	145/18670	8.88338e-35	8.46313e-33	6.47552e-33	IL4R/IL1R1/C4BPB/NFKBID/HLA-G/HLA-A/FCGR2B/HLA-H/TNFRSF13C/TNFAIP3/IL2/IL33/RSAD2/NLRP3/HLA-C/IL10/RIPK3/CD1B/CD40/FCER1G/CD1E/IL27/TNF/HLA-F/HLA-E/TNFSF13B/C3/HLA-B/CD274/FCER2/CD1C/IL18R1/JAK3/IL12B/B2M/CD1D/CR1/IL18/GATA3/FOXP3/CCL19/CD28/XCL1/IL7R/HAVCR2/CD4/BTK/TNFRSF1B/CD80/IL12RB1/PRKCQ/WAS/LILRB1/PTPN6/CD226/TBX21/LTA/CCR2/SASH3/PTPRC	60
BP	GO:0042102	positive regulation of T cell proliferation	49/1144	95/18670	2.8457e-34	2.65993e-32	2.03523e-32	ICOSLG/TNFRSF13C/IL2/CD209/IL21/HLA-E/TNFSF13B/SYK/IL15/LGALS9/TMIGD2/CD274/JAK3/IL12B/CD1D/IL18/CCDC88B/VCAM1/FOXP3/CCL19/CD28/XCL1/LILRB2/IL2RA/HAVCR2/CD4/EBI3/HLA-DPA1/HLA-DPB1/AIF1/CD80/PDCD1LG2/IL12RB1/CCL5/PRKCQ/CD86/HLA-DMB/ZAP70/CD40LG/CLECL1/RASAL3/CORO1A/CD6/NCKAP1L/CARD11/CCR2/SASH3/CD3E/PTPRC	49
BP	GO:1903706	regulation of hemopoiesis	108/1144	475/18670	9.39823e-34	8.62201e-32	6.59708e-32	TREM2/IL4R/ZFP36/MIXL1/NFKBID/TLR3/RASSF2/ID2/HLA-G/CD101/ACE/MYB/XBP1/GPR55/FCGR2B/PSMA8/MAFB/ADAM8/IL34/TNFSF11/IL2/CSF1/CTLA4/PIM1/CCL3/TLR4/PSMB10/VNN1/PSME2/NFKBIA/NLRP3/PSMB8/PSME1/GP1BA/CCR1/IL7/CSF3R/IL27/TNF/CYLD/TNFRSF18/FLT3LG/LILRB3/SYK/IL15/ZNF683/LGALS9/PIK3R6/TYROBP/TMEM176A/LMO2/SOCS1/LYN/JAK3/STAT1/IL12B/B2M/TLR9/CR1/SPI1/PSMB9/PRDM1/TMEM176B/IL18/FGL2/GATA3/PTK2B/RASGRP1/FOXP3/N…	108
BP	GO:0045619	regulation of lymphocyte differentiation	63/1144	169/18670	2.79467e-33	2.51724e-31	1.92605e-31	IL4R/NFKBID/ID2/HLA-G/MYB/XBP1/ADAM8/IL2/CTLA4/VNN1/NLRP3/IL7/IL27/CYLD/TNFRSF18/FLT3LG/SYK/IL15/ZNF683/LGALS9/PIK3R6/SOCS1/JAK3/IL12B/TLR9/CR1/PRDM1/IL18/FGL2/GATA3/RASGRP1/FOXP3/NFAM1/CCL19/CD28/LILRB2/SLAMF8/IL2RA/LILRB4/IL7R/TOX/IFNG/CD74/BTK/LAG3/CD80/IRF1/HLA-DOA/IL12RB1/CD86/ZAP70/PTPN6/IKZF3/TBX21/INPP5D/NCKAP1L/CARD11/CCR2/SASH3/CD27/CD2/PTPRC/FCRL3	63
BP	GO:0050851	antigen receptor-mediated signaling pathway	86/1144	316/18670	3.89799e-33	3.44833e-31	2.63847e-31	CD22/NFKBID/ICOSLG/LPXN/FCGR2B/PSMA8/GRAP2/TXK/BTN1A1/CD160/BTNL8/BTN3A2/CTLA4/PSMB10/PSME2/PLCL2/PSMB8/RFTN1/LAT/PSME1/SKAP1/PRKCH/LCP2/PRAM1/PLCG2/CYLD/CD79B/SYK/HLA-DQB2/BTN3A3/HLA-DRB5/BTN3A1/LIME1/CD300A/LYN/KLHL6/PAX5/PSMB9/HLA-DQB1/LAT2/HLA-DQA2/GATA3/HLA-DRB1/FOXP3/BLK/NFAM1/CD28/PRKCB/LILRB4/HLA-DQA1/GBP1/CD4/PVRIG/HLA-DPA1/HLA-DPB1/MNDA/BTK/CD19/CD79A/PRKCQ/HLA-DRA/WAS/PTPN22/ZAP70/PTPN…	86
BP	GO:0032649	regulation of interferon-gamma production	49/1144	101/18670	1.24012e-32	1.07782e-30	8.24686e-31	IL1R1/TLR3/CD47/TNFRSF13C/TXK/CD160/IL2/IL33/TLR4/CD14/IL10/LGALS9C/IL21/RIPK3/IL27/TNF/LGALS9/CD274/IL18R1/IL12B/TLR9/CD244/IL18/GATA3/RASGRP1/FOXP3/XCL1/CLEC7A/HAVCR2/TLR7/EBI3/HLA-DPA1/HLA-DPB1/PDCD1LG2/IL12RB1/KLRK1/PTPN22/TLR8/LILRB1/CD226/CCR7/LTA/CCR2/CD96/SASH3/CD3E/IRF8/CD2/SLAMF6	49
BP	GO:0002285	lymphocyte activation involved in immune response	64/1144	181/18670	3.26939e-32	2.79251e-30	2.13668e-30	TNFSF18/IL4R/NFKBID/MYB/XBP1/FCGR2B/RELB/IL2/UNC13D/BATF/DOCK11/EOMES/TLR4/NLRP3/PLCL2/CLEC4D/IL10/AICDA/CD40/FCER1G/IL27/PLCG2/HLA-F/SEMA4A/ZNF683/LGALS9/CD1C/IL18R1/JAK3/IL12B/GPR183/CLEC4E/CD244/ITM2A/IL18/FGL2/GATA3/PTK2B/GAPT/FOXP3/CCL19/CD28/CCR6/PTGER4/HAVCR2/IFNG/MFNG/CD19/CD80/IL12RB1/CD86/CD180/HLA-DMB/LCP1/LILRB1/CD40LG/APBB1IP/TBX21/CORO1A/SPN/LY9/ITGAL/PTPRC/SLAMF6	64
BP	GO:0001910	regulation of leukocyte mediated cytotoxicity	43/1144	78/18670	7.60162e-32	6.38278e-30	4.88375e-30	HLA-G/HLA-A/FCGR2B/HLA-H/SERPINB9/ARRB2/CD160/HLA-C/IL21/RIPK3/ITGAM/CD1B/CD1E/DNASE1L3/NCR1/HLA-F/HLA-E/LGALS9/PIK3R6/HLA-B/TYROBP/CD1C/KIR2DL4/IL12B/B2M/CD1D/RASGRP1/XCL1/IL7R/IL18RAP/HAVCR2/LAG3/IL12RB1/NCR3/KLRK1/LILRB1/CD226/STAP1/VAV1/CRTAM/SH2D1A/PTPRC/SLAMF6	43
BP	GO:0002708	positive regulation of lymphocyte mediated immunity	48/1144	105/18670	1.74879e-30	1.44392e-28	1.10481e-28	IL1R1/HLA-G/HLA-A/HLA-H/CD160/IL2/RSAD2/NLRP3/HLA-C/SH2D1B/IL21/CD1B/CD40/FCER1G/CD1E/TNF/HLA-F/HLA-E/C3/HLA-B/FCER2/CD1C/IL18R1/KIR2DL4/IL12B/B2M/CD1D/IL18/GATA3/RASGRP1/FOXP3/CD28/XCL1/IL18RAP/BTK/LAG3/IL12RB1/NCR3/KLRK1/CD226/TBX21/LTA/VAV1/SASH3/CRTAM/SH2D1A/PTPRC/SLAMF6	48
BP	GO:0050663	cytokine secretion	71/1144	240/18670	5.33258e-30	4.33075e-28	3.31365e-28	IL4R/CCL1/DYSF/IFNGR1/XBP1/NLRP2/CARD17/TNFRSF4/FCGR2B/TLR2/TLR5/TLR1/TNFAIP3/CD160/DDX58/AIM2/BTN3A2/LILRA5/IL33/LILRA2/CCL3/TLR4/NLRP3/IFIH1/CD14/IL10/LGALS9C/LCP2/NLRP1/TNF/NLRP7/FCN1/NOD2/SYK/GHRL/BTN3A1/LGALS9/CD274/SOCS1/LYN/NLRC4/CLEC6A/TLR9/CSF1R/FGR/SRGN/CLEC4E/CD244/GATA3/RASGRP1/FOXP3/CCL19/GBP1/PTGER4/HAVCR2/CD200R1/IFNG/CLEC9A/TNFRSF1B/AIF1/PTPN22/TLR8/LILRB1/CLECL1/BANK1/CCR7/GBP5/T…	71
BP	GO:0060326	cell chemotaxis	79/1144	304/18670	5.10799e-29	4.08145e-27	3.1229e-27	CCL1/DYSF/CCL3L3/CCL23/C5AR1/MPP1/CXCL16/VEGFC/CCL3L1/LGMN/CX3CR1/CCL21/ADAM8/DAPK2/S1PR1/TNFSF11/ARRB2/CSF1/CCL3/CCL2/FPR2/IL10/CCR9/PLA2G7/CAMK1D/CCL22/CCL8/CCL25/CCR1/FCER1G/CCR3/CSF3R/PTPRO/CXCL12/CXCR4/C3AR1/SYK/LGALS9/LYN/GPR183/CMKLR1/CCRL2/CXCL11/RAC2/PTK2B/VCAM1/CCL19/CCR6/CXCL10/XCL1/SLAMF8/TNFSF14/CCL4/XCR1/PIK3CG/CD74/AIF1/ITGB2/CCR8/CCL5/CNR2/PRKCQ/KLRK1/GPR18/XCL2/CCR4/CCR7/STAP1/CX…	79
BP	GO:0030595	leukocyte chemotaxis	67/1144	224/18670	1.10365e-28	8.67855e-27	6.64034e-27	CCL1/DYSF/CCL3L3/CCL23/C5AR1/MPP1/CXCL16/VEGFC/CCL3L1/LGMN/CCL21/ADAM8/DAPK2/S1PR1/TNFSF11/CSF1/CCL3/CCL2/FPR2/IL10/PLA2G7/CAMK1D/CCL22/CCL8/CCL25/CCR1/FCER1G/CSF3R/PTPRO/CXCL12/CXCR4/C3AR1/SYK/LGALS9/LYN/GPR183/CMKLR1/CXCL11/RAC2/PTK2B/CCL19/CCR6/CXCL10/XCL1/SLAMF8/TNFSF14/CCL4/PIK3CG/CD74/AIF1/ITGB2/CCL5/CNR2/KLRK1/GPR18/XCL2/CCR7/STAP1/CXCL9/CXCR5/CCR5/CXCR3/CORO1A/NCKAP1L/CCR2/VAV1/CXCL13	67
BP	GO:0009615	response to virus	81/1144	323/18670	1.41997e-28	1.09915e-26	8.41008e-27	IKBKE/TRIM38/DHX58/TLR3/IFITM1/IFNGR1/RNASE2/IFI44/CLU/APOBEC3F/TRIM34/IRF9/IFIT5/OAS1/SLFN11/TNFAIP3/DDX58/AIM2/UNC13D/SLFN13/IFIT3/IFIT2/IL33/MAP3K14/GBP3/DDX60/OAS2/RSAD2/IRF5/OASL/NLRP3/IFI44L/IFIH1/PARP9/AICDA/APOBEC3H/CCL22/APOBEC3D/CCL8/DTX3L/CD40/TSPAN32/APOBEC3G/IL27/SAMHD1/TNF/CARD9/CXCL12/CXCR4/IL15/LGALS9/IRF2/STAT1/IL12B/TLR9/FGR/BIRC3/PIM2/FGL2/GATA3/FOXP3/CCL19/CXCL10/XCL1/TRIM22/I…	81
BP	GO:1903555	regulation of tumor necrosis factor superfamily cytokine production	57/1144	163/18670	1.60399e-28	1.22249e-26	9.35381e-27	TREM2/ZFP36/TLR3/CD47/IFNGR1/CLU/UBE2J1/TLR2/CX3CR1/ADAM8/TLR1/TNFAIP3/ARRB2/DDX58/LILRA5/LILRA2/JAK2/CCL3/TLR4/IFIH1/CD14/IL10/FCER1G/CD33/TNFRSF8/CARD9/HLA-E/NOD2/SYK/GHRL/LGALS9/TYROBP/CD274/PTAFR/IL12B/TLR9/CLEC4A/RASGRP1/FOXP3/CCL19/LILRA4/CLEC7A/HAVCR2/IFNG/CYBB/CD86/GPR18/PTPN22/LILRB1/PTPN6/NLRC3/SLAMF1/CCR2/SPN/SASH3/CD2/PTPRC	57
BP	GO:0002685	regulation of leukocyte migration	62/1144	196/18670	3.9366e-28	2.95483e-26	2.26087e-26	TNFSF18/TREM2/SMPD3/IL1R1/CCL1/DYSF/C5AR1/MPP1/ITGA4/VEGFC/LGMN/CX3CR1/CCL21/ADAM8/DAPK2/SELP/CSF1/IL33/CCL3/CCL2/P2RY12/FPR2/PLA2G7/CAMK1D/RIPK3/CCL8/CCL25/CCR1/TNF/TNFRSF18/CXCL12/C3AR1/LGALS9/CD300A/PTAFR/LYN/CMKLR1/RAC2/PTK2B/CCL19/CCR6/CXCL10/XCL1/SLAMF8/TNFSF14/CCL4/PTGER4/CD200R1/CD74/AIF1/DOCK8/CCL5/KLRK1/GPR18/XCL2/CCR7/STAP1/CXCR3/NCKAP1L/CCR2/SPN/CXCL13	62
BP	GO:0045580	regulation of T cell differentiation	52/1144	139/18670	9.30305e-28	6.8787e-26	5.2632e-26	IL4R/NFKBID/HLA-G/MYB/XBP1/ADAM8/IL2/CTLA4/VNN1/NLRP3/IL7/IL27/CYLD/TNFRSF18/SYK/IL15/ZNF683/LGALS9/PIK3R6/SOCS1/JAK3/IL12B/CR1/PRDM1/IL18/FGL2/GATA3/RASGRP1/FOXP3/CCL19/CD28/LILRB2/IL2RA/LILRB4/IL7R/IFNG/CD74/LAG3/CD80/IRF1/HLA-DOA/IL12RB1/CD86/ZAP70/TBX21/NCKAP1L/CARD11/CCR2/SASH3/CD27/CD2/PTPRC	52
BP	GO:0071706	tumor necrosis factor superfamily cytokine production	57/1144	168/18670	9.77021e-28	7.11789e-26	5.44621e-26	TREM2/ZFP36/TLR3/CD47/IFNGR1/CLU/UBE2J1/TLR2/CX3CR1/ADAM8/TLR1/TNFAIP3/ARRB2/DDX58/LILRA5/LILRA2/JAK2/CCL3/TLR4/IFIH1/CD14/IL10/FCER1G/CD33/TNFRSF8/CARD9/HLA-E/NOD2/SYK/GHRL/LGALS9/TYROBP/CD274/PTAFR/IL12B/TLR9/CLEC4A/RASGRP1/FOXP3/CCL19/LILRA4/CLEC7A/HAVCR2/IFNG/CYBB/CD86/GPR18/PTPN22/LILRB1/PTPN6/NLRC3/SLAMF1/CCR2/SPN/SASH3/CD2/PTPRC	57
BP	GO:0042113	B cell activation	78/1144	310/18670	1.18245e-27	8.48963e-26	6.49579e-26	CD22/HHEX/ID2/ICOSLG/LYL1/XBP1/ITGA4/TNFRSF4/FCGR2B/TNFRSF13C/TNFAIP3/IL2/BATF/CTLA4/DOCK11/TLR4/PLCL2/IL10/IL21/AICDA/CD40/IL7/PLCG2/CYLD/CD79B/NOD2/TNFSF13B/SYK/TYROBP/CD300A/LYN/JAK3/GPR183/TLR9/CR2/POU2F2/LAT2/ITM2A/PTK2B/VCAM1/GAPT/FOXP3/NFAM1/CD28/CCR6/SLAMF8/PRKCB/IL7R/FCRL1/BLNK/MFNG/MNDA/CD74/BTK/CD19/CD79A/TNFRSF13B/CD180/SAMSN1/ZAP70/PTPN6/CD40LG/CD38/BANK1/MS4A1/CXCR5/IKZF3/TBX21/INPP…	78
BP	GO:0019882	antigen processing and presentation	66/1144	226/18670	1.3441e-27	9.51236e-26	7.27833e-26	TREM2/ERAP2/RAB8B/HLA-G/VAMP8/ACE/HLA-A/TAPBPL/FCGR2B/HLA-H/RELB/TAPBP/PSMA8/LGMN/CCL21/ERAP1/TAP2/CD209/PSMB10/PSME2/PSMB8/HLA-C/RFTN1/PSME1/CD1B/FCER1G/CD1E/HLA-F/HLA-E/NOD2/IFI30/TAP1/HLA-DQB2/HLA-DRB5/HLA-B/FCGR1A/FCGR1B/CD1C/NCF2/B2M/CD1D/PSMB9/HLA-DMA/HLA-DQB1/HLA-DQA2/FGL2/CLEC4A/HLA-DRB1/NCF4/CCL19/LILRB2/HLA-DQA1/HLA-DPA1/HLA-DPB1/CD74/CTSS/CYBB/LAG3/HLA-DOA/NCF1/HLA-DMB/HLA-DRA/WAS/CCR7…	66
BP	GO:0002695	negative regulation of leukocyte activation	58/1144	175/18670	1.36734e-27	9.54055e-26	7.2999e-26	IL4R/NFKBID/ID2/HLA-G/FCGR2B/TNFAIP3/IL2/NR1H3/CTLA4/VSIG4/IL10/LGALS9C/TSPAN32/HLA-F/LGALS9/TYROBP/CD274/CD300A/SOCS1/LYN/JAK3/ADORA2A/LST1/CST7/FGL2/FOXP3/XCL1/LILRB2/IL2RA/CD300LF/HAVCR2/CD84/MNDA/CD74/BTK/LAG3/TNFAIP8L2/CD80/IRF1/PDCD1LG2/CNR2/TNFRSF13B/CD86/IDO1/SAMSN1/PTPN22/LILRB1/PTPN6/BANK1/TBX21/INPP5D/CCR2/SPN/PLA2G2D/LAX1/SLA2/PTPRC/TIGIT	58
BP	GO:0050727	regulation of inflammatory response	86/1144	374/18670	2.22724e-27	1.53246e-25	1.17256e-25	TREM2/IL1R1/IL22RA2/CCL1/TLR3/CCL3L3/CD47/VAMP8/CTSC/TGM2/MAPK13/TTBK1/FCGR2B/CCL3L1/TLR2/PROC/ADAM8/TNFAIP3/TNFSF11/IL2/NR1H3/ADCY7/LILRA5/IL33/JAK2/CCL3/TLR4/NLRP6/CEBPA/MEFV/FPR2/NFKBIA/NLRP3/IL10/PLA2G7/IL21/SUCNR1/NLRP1/FCER1G/DNASE1L3/TNF/NLRP7/CYLD/HLA-E/NOD2/C3/GHRL/IL15/LYN/IL12B/ADORA2A/TLR9/CST7/BIRC3/IL18/GATA3/FOXP3/AKNA/CD28/XCL1/SLAMF8/CLEC7A/IL2RA/HCK/PTGER4/PIK3AP1/TLR7/PIK3CG/CD…	86
BP	GO:0050852	T cell receptor signaling pathway	62/1144	202/18670	2.57487e-27	1.74738e-25	1.337e-25	NFKBID/ICOSLG/PSMA8/GRAP2/TXK/BTN1A1/CD160/BTNL8/BTN3A2/CTLA4/PSMB10/PSME2/PSMB8/RFTN1/LAT/PSME1/SKAP1/LCP2/PRAM1/PLCG2/CYLD/HLA-DQB2/BTN3A3/HLA-DRB5/BTN3A1/LIME1/CD300A/PSMB9/HLA-DQB1/HLA-DQA2/GATA3/HLA-DRB1/FOXP3/CD28/LILRB4/HLA-DQA1/GBP1/CD4/PVRIG/HLA-DPA1/HLA-DPB1/BTK/PRKCQ/HLA-DRA/WAS/PTPN22/ZAP70/PTPN6/CD226/CCR7/INPP5D/ITK/CARD11/THEMIS/CD3E/CD3D/CD247/UBASH3A/PTPRC/LCK/CD3G/TRAT1	62
BP	GO:0031343	positive regulation of cell killing	37/1144	68/18670	2.67742e-27	1.79243e-25	1.37147e-25	HLA-G/HLA-A/HLA-H/CD160/CD5L/HLA-C/IL21/ITGAM/CD1B/CD1E/HLA-F/HLA-E/SYK/HLA-B/TYROBP/FCER2/CD1C/IL12B/B2M/CD1D/RASGRP1/XCL1/CLEC7A/IL18RAP/IFNG/LAG3/PRF1/IL12RB1/NCR3/KLRK1/CD226/STAP1/VAV1/CRTAM/SH2D1A/PTPRC/SLAMF6	37
BP	GO:0002824	positive regulation of adaptive immune response based on somatic recombination of immune receptors built from immunoglobulin superfamily domains	44/1144	100/18670	3.50571e-27	2.31564e-25	1.7718e-25	IL1R1/NFKBID/HLA-G/HLA-A/HLA-H/TNFRSF13C/IL2/RSAD2/NLRP3/HLA-C/CD1B/CD40/FCER1G/CD1E/TNF/HLA-F/HLA-E/TNFSF13B/C3/HLA-B/CD274/FCER2/CD1C/IL18R1/IL12B/B2M/CD1D/IL18/GATA3/FOXP3/CCL19/CD28/XCL1/CD4/BTK/CD80/IL12RB1/PRKCQ/CD226/TBX21/LTA/CCR2/SASH3/PTPRC	44
BP	GO:0002821	positive regulation of adaptive immune response	45/1144	105/18670	3.59398e-27	2.34271e-25	1.79251e-25	IL1R1/NFKBID/HLA-G/HLA-A/HLA-H/TNFRSF13C/IL2/RSAD2/NLRP3/HLA-C/SKAP1/CD1B/CD40/FCER1G/CD1E/TNF/HLA-F/HLA-E/TNFSF13B/C3/HLA-B/CD274/FCER2/CD1C/IL18R1/IL12B/B2M/CD1D/IL18/GATA3/FOXP3/CCL19/CD28/XCL1/CD4/BTK/CD80/IL12RB1/PRKCQ/CD226/TBX21/LTA/CCR2/SASH3/PTPRC	45
BP	GO:0050707	regulation of cytokine secretion	63/1144	210/18670	4.06455e-27	2.61504e-25	2.00088e-25	IL4R/CCL1/IFNGR1/XBP1/NLRP2/CARD17/TNFRSF4/FCGR2B/TLR2/TLR5/TLR1/TNFAIP3/CD160/DDX58/AIM2/LILRA5/IL33/LILRA2/CCL3/TLR4/NLRP3/IFIH1/CD14/IL10/LGALS9C/NLRP1/TNF/NLRP7/FCN1/NOD2/SYK/GHRL/LGALS9/CD274/SOCS1/LYN/CLEC6A/TLR9/CSF1R/FGR/SRGN/CLEC4E/CD244/GATA3/RASGRP1/FOXP3/CCL19/GBP1/PTGER4/HAVCR2/CD200R1/IFNG/CLEC9A/TNFRSF1B/AIF1/PTPN22/TLR8/LILRB1/BANK1/CCR7/TLR10/CRTAM/CD2	63
BP	GO:0032729	positive regulation of interferon-gamma production	36/1144	65/18670	5.80424e-27	3.67021e-25	2.80824e-25	IL1R1/TLR3/TNFRSF13C/TXK/CD160/IL2/TLR4/CD14/IL21/IL27/TNF/LGALS9/IL18R1/IL12B/TLR9/CD244/IL18/RASGRP1/CLEC7A/HAVCR2/TLR7/EBI3/HLA-DPA1/HLA-DPB1/IL12RB1/KLRK1/PTPN22/TLR8/CD226/LTA/CCR2/SASH3/CD3E/IRF8/CD2/SLAMF6	36
BP	GO:0046632	alpha-beta T cell differentiation	44/1144	101/18670	5.85278e-27	3.67021e-25	2.80824e-25	IL4R/NFKBID/TCF7/MYB/RELB/IL2/BATF/EOMES/RSAD2/NLRP3/IL27/SEMA4A/SYK/ZNF683/LGALS9/SOCS1/IL18R1/JAK3/IL12B/GPR183/PRDM1/IL18/FUT7/GATA3/FOXP3/CCL19/PTGER4/IFNG/CD80/IRF1/IL12RB1/CD86/BCL11B/GPR18/TNFSF8/ZAP70/TBX21/ITK/NCKAP1L/SPN/PLA2G2D/SASH3/LY9/SLAMF6	44
BP	GO:1902107	positive regulation of leukocyte differentiation	52/1144	144/18670	6.7605e-27	4.18644e-25	3.20323e-25	TREM2/IL4R/NFKBID/ID2/HLA-G/CD101/MYB/XBP1/ADAM8/IL34/TNFSF11/IL2/CSF1/VNN1/NLRP3/CCR1/IL7/TNF/CYLD/FLT3LG/SYK/IL15/LGALS9/PIK3R6/TYROBP/SOCS1/IL12B/IL18/GATA3/RASGRP1/FOXP3/CCL19/LILRB2/IL2RA/LILRB4/IL7R/TOX/CD4/IFNG/CD74/BTK/CD80/IL12RB1/CD86/ZAP70/HCLS1/EVI2B/INPP5D/NCKAP1L/SASH3/CD27/PTPRC	52
BP	GO:0032680	regulation of tumor necrosis factor production	54/1144	160/18670	3.27609e-26	2.00367e-24	1.5331e-24	TREM2/ZFP36/TLR3/CD47/IFNGR1/CLU/UBE2J1/TLR2/CX3CR1/TLR1/TNFAIP3/ARRB2/DDX58/LILRA5/LILRA2/JAK2/CCL3/TLR4/IFIH1/CD14/IL10/FCER1G/CD33/TNFRSF8/CARD9/HLA-E/NOD2/SYK/GHRL/LGALS9/TYROBP/PTAFR/IL12B/TLR9/CLEC4A/RASGRP1/FOXP3/CCL19/LILRA4/CLEC7A/HAVCR2/IFNG/CYBB/GPR18/PTPN22/LILRB1/PTPN6/NLRC3/SLAMF1/CCR2/SPN/SASH3/CD2/PTPRC	54
BP	GO:0002228	natural killer cell mediated immunity	35/1144	64/18670	5.40135e-26	3.2632e-24	2.49682e-24	HLA-G/KIR3DL1/SERPINB9/ARRB2/CD160/KLRC2/UNC13D/SH2D1B/IL21/NCR1/HLA-F/HLA-E/LGALS9/PIK3R6/SLAMF7/KIR2DL4/IL12B/IL18/RASGRP1/GZMB/IL18RAP/HAVCR2/LAG3/NCR3/KLRK1/KLRD1/LILRB1/PTPN6/CD226/CORO1A/CD96/VAV1/CRTAM/SH2D1A/SLAMF6	35
BP	GO:0002237	response to molecule of bacterial origin	80/1144	343/18670	5.75271e-26	3.4336e-24	2.6272e-24	TREM2/ZFP36/IRAK2/NFKB2/C5AR1/XBP1/PTGIR/CARD17/MPO/HAMP/FCGR2B/TLR2/CX3CR1/TICAM2/CMPK2/TLR1/TNFAIP3/SELP/NR1H3/LILRA2/JAK2/CCL3/TLR4/CCL2/MRC1/IRF5/NFKBIA/NLRP3/CD14/IL10/KMO/AICDA/TNF/NLRP7/PLCG2/CARD9/NOD2/GFI1/LGALS9/CD274/PTAFR/LYN/IL12B/B2M/TLR9/CXCL11/IL18/PTGER2/VCAM1/GCH1/TNIP3/LY86/CXCL10/LILRB2/HCK/PTGER4/HAVCR2/TNFRSF1B/CD80/PDCD1LG2/CCL5/CNR2/CD86/CD180/IDO1/KLRK1/PTPN22/LILRB1/FASL…	80
BP	GO:0032640	tumor necrosis factor production	54/1144	163/18670	9.25246e-26	5.45675e-24	4.1752e-24	TREM2/ZFP36/TLR3/CD47/IFNGR1/CLU/UBE2J1/TLR2/CX3CR1/TLR1/TNFAIP3/ARRB2/DDX58/LILRA5/LILRA2/JAK2/CCL3/TLR4/IFIH1/CD14/IL10/FCER1G/CD33/TNFRSF8/CARD9/HLA-E/NOD2/SYK/GHRL/LGALS9/TYROBP/PTAFR/IL12B/TLR9/CLEC4A/RASGRP1/FOXP3/CCL19/LILRA4/CLEC7A/HAVCR2/IFNG/CYBB/GPR18/PTPN22/LILRB1/PTPN6/NLRC3/SLAMF1/CCR2/SPN/SASH3/CD2/PTPRC	54
BP	GO:0042107	cytokine metabolic process	47/1144	124/18670	1.68302e-25	9.79924e-24	7.49784e-24	ZFP36/TLR3/TNFSF15/UBE2J1/CX3CR1/TNFRSF13C/TLR1/JAK2/TLR4/IL10/IL21/NMI/IL27/TNF/TNFRSF8/CARD9/SYK/GHRL/TYROBP/PTAFR/IL12B/TLR9/IL18/GATA3/FOXP3/CD28/CLEC7A/CD4/TLR7/EBI3/IFNG/CD74/CYBB/LAG3/CD80/IRF1/PRKCQ/CD86/LTB/TLR8/LILRB1/INPP5D/CARD11/CCR2/SPN/CD3E/PTPRC	47
BP	GO:0070098	chemokine-mediated signaling pathway	40/1144	88/18670	1.70112e-25	9.79924e-24	7.49784e-24	TREM2/CCL1/CCL3L3/CCL23/GPR35/CCL3L1/CX3CR1/CCL21/CCL3/CCL2/CCR9/CCL22/CCL8/CCL25/CCR1/CCR3/CXCL12/CXCR4/CMKLR1/CCRL2/CXCL11/PTK2B/CCL19/CCR6/CXCL10/XCL1/CCL4/XCR1/CCR8/CCL5/XCL2/CCR4/CCR7/CXCL9/CXCR5/CXCR6/CCR5/CXCR3/CCR2/CXCL13	40
BP	GO:0046634	regulation of alpha-beta T cell activation	41/1144	93/18670	1.86072e-25	1.05297e-23	8.05676e-24	IL4R/NFKBID/MYB/CD160/IL2/NLRP3/LGALS9C/IL27/HLA-E/SYK/ZNF683/LGALS9/CD274/CD300A/SOCS1/JAK3/IL12B/ADORA2A/PRDM1/IL18/GATA3/FOXP3/CCL19/CD28/XCL1/EBI3/IFNG/CD80/IRF1/IL12RB1/PRKCQ/CD86/ZAP70/LILRB1/RASAL3/TBX21/NCKAP1L/CCR2/SASH3/CD3E/PTPRC	41
BP	GO:0097529	myeloid leukocyte migration	61/1144	210/18670	1.87044e-25	1.05297e-23	8.05676e-24	TREM2/IL1R1/CCL1/DYSF/CCL3L3/CD47/CCL23/C5AR1/MPP1/VEGFC/CCL3L1/LGMN/CX3CR1/CCL21/ADAM8/DAPK2/TNFSF11/CSF1/CCL3/CCL2/P2RY12/FPR2/PLA2G7/CAMK1D/CCL22/CCL8/PECAM1/CCL25/CCR1/FCER1G/CSF3R/PTPRO/CXCL12/C3AR1/SYK/CD300A/LYN/CMKLR1/CXCL11/RAC2/PTK2B/CCL19/CXCL10/XCL1/SLAMF8/CCL4/PTGER4/PIK3CG/CD200R1/CD74/AIF1/ITGB2/CCL5/XCL2/CCR7/STAP1/CXCL9/NCKAP1L/CCR2/VAV1/CXCL13	61
BP	GO:0042035	regulation of cytokine biosynthetic process	45/1144	114/18670	2.40538e-25	1.3389e-23	1.02445e-23	ZFP36/TLR3/UBE2J1/CX3CR1/TNFRSF13C/TLR1/JAK2/TLR4/IL10/IL21/NMI/IL27/TNF/TNFRSF8/CARD9/SYK/GHRL/TYROBP/PTAFR/IL12B/TLR9/GATA3/FOXP3/CD28/CLEC7A/CD4/TLR7/EBI3/IFNG/CD74/CYBB/LAG3/CD80/IRF1/PRKCQ/CD86/LTB/TLR8/LILRB1/INPP5D/CARD11/CCR2/SPN/CD3E/PTPRC	45
BP	GO:0002833	positive regulation of response to biotic stimulus	66/1144	249/18670	6.09799e-25	3.3566e-23	2.56829e-23	OPTN/IKBKE/DHX58/HLA-G/RELB/SIGLEC16/PSMA8/ADAM8/TXK/CD160/AIM2/LILRA2/DDX60/CD209/PSMB10/FPR2/PSME2/CLEC4D/PSMB8/PARP9/SH2D1B/IL21/PSME1/ICAM3/FCER1G/ICAM2/PLCG2/CLEC4C/FCN1/CARD9/HLA-F/HLA-E/SYK/CD274/LYN/KIR2DL4/NLRC4/IL12B/CLEC6A/CD1D/PSMB9/CLEC4E/CLEC4A/RASGRP1/LY86/CLEC10A/NLRC5/HCK/IL18RAP/HAVCR2/MNDA/LAG3/NCR3/CCL5/PYHIN1/CD180/KLRK1/TLR8/CD226/GBP5/CARD11/ZBP1/VAV1/CRTAM/SH2D1A/SLAMF6	66
BP	GO:0042119	neutrophil activation	97/1144	498/18670	7.2072e-25	3.92357e-23	3.0021e-23	RAP1A/IQGAP2/CD47/LILRA3/ENPP4/RNASE2/C5AR1/VAMP8/CTSC/GPR84/ATP8A1/CHIT1/OSTF1/MPO/FCGR2B/HLA-H/GCA/FUCA1/TLR2/METTL7A/TICAM2/ADAM8/UNC13D/FPR1/OSCAR/LILRA2/SLC2A5/MMP25/ITGAX/RNASET2/VNN1/FPR2/GLIPR1/CD14/CLEC4D/AMPD3/PECAM1/ITGAM/SERPINA1/FCER1G/PRAM1/DNASE1L3/CD33/SIGLEC9/DOK3/CLEC4C/FCN1/LILRB3/CFP/PTPRN2/HK3/HVCN1/C3/C3AR1/SYK/IL15/TYROBP/CD300A/ATP8B4/PTAFR/RHOF/P2RX1/SLC27A2/B2M/CLEC12A/F…	97
BP	GO:0042089	cytokine biosynthetic process	46/1144	123/18670	1.08021e-24	5.76733e-23	4.41284e-23	ZFP36/TLR3/UBE2J1/CX3CR1/TNFRSF13C/TLR1/JAK2/TLR4/IL10/IL21/NMI/IL27/TNF/TNFRSF8/CARD9/SYK/GHRL/TYROBP/PTAFR/IL12B/TLR9/IL18/GATA3/FOXP3/CD28/CLEC7A/CD4/TLR7/EBI3/IFNG/CD74/CYBB/LAG3/CD80/IRF1/PRKCQ/CD86/LTB/TLR8/LILRB1/INPP5D/CARD11/CCR2/SPN/CD3E/PTPRC	46
BP	GO:0051250	negative regulation of lymphocyte activation	50/1144	146/18670	1.08268e-24	5.76733e-23	4.41284e-23	IL4R/NFKBID/ID2/HLA-G/FCGR2B/TNFAIP3/IL2/CTLA4/VSIG4/IL10/LGALS9C/HLA-F/LGALS9/TYROBP/CD274/CD300A/SOCS1/LYN/JAK3/ADORA2A/LST1/FGL2/FOXP3/XCL1/LILRB2/IL2RA/HAVCR2/MNDA/CD74/BTK/LAG3/TNFAIP8L2/CD80/IRF1/PDCD1LG2/TNFRSF13B/CD86/IDO1/SAMSN1/PTPN22/LILRB1/PTPN6/BANK1/TBX21/INPP5D/SPN/PLA2G2D/LAX1/SLA2/TIGIT	50
BP	GO:0007204	positive regulation of cytosolic calcium ion concentration	75/1144	319/18670	1.23089e-24	6.48706e-23	4.96354e-23	CCL1/P2RX2/TACR1/RIC3/C5AR1/GNA15/GPR55/GPR35/PTGIR/TGM2/CX3CR1/CCL21/S1PR1/IL2/PLCB2/FPR1/JAK2/CCL3/PLCH2/P2RX5/FPR2/CCR9/CCR1/JSRP1/CCR3/PLCG2/CLIC2/CXCR4/C3AR1/GHRL/PTGDR/LIME1/FPR3/LYN/P2RY6/SLC8A1/CMKLR1/CCRL2/CXCL11/PTGER2/PTK2B/CCL19/CCR6/CXCL10/XCL1/PTGER4/CD4/XCR1/PIK3CG/CD19/CYSLTR1/CCR8/S1PR4/GPR18/GPR65/CCR4/PTPN6/FASLG/CD38/CCR7/MS4A1/CXCL9/CXCR5/CXCR6/CCR5/P2RY8/CXCR3/CD52/CORO1A/CC…	75
BP	GO:1990868	response to chemokine	41/1144	97/18670	1.38307e-24	7.13723e-23	5.46101e-23	TREM2/CCL1/CCL3L3/CCL23/GPR35/CCL3L1/CX3CR1/CCL21/CCL3/CCL2/CCR9/CCL22/CCL8/CCL25/CCR1/CCR3/CXCL12/CXCR4/CMKLR1/CCRL2/CXCL11/PTK2B/CCL19/CCR6/CXCL10/XCL1/CCL4/XCR1/DOCK8/CCR8/CCL5/XCL2/CCR4/CCR7/CXCL9/CXCR5/CXCR6/CCR5/CXCR3/CCR2/CXCL13	41
BP	GO:1990869	cellular response to chemokine	41/1144	97/18670	1.38307e-24	7.13723e-23	5.46101e-23	TREM2/CCL1/CCL3L3/CCL23/GPR35/CCL3L1/CX3CR1/CCL21/CCL3/CCL2/CCR9/CCL22/CCL8/CCL25/CCR1/CCR3/CXCL12/CXCR4/CMKLR1/CCRL2/CXCL11/PTK2B/CCL19/CCR6/CXCL10/XCL1/CCL4/XCR1/DOCK8/CCR8/CCL5/XCL2/CCR4/CCR7/CXCL9/CXCR5/CXCR6/CCR5/CXCR3/CCR2/CXCL13	41
BP	GO:0050866	negative regulation of cell activation	58/1144	199/18670	2.41478e-24	1.23328e-22	9.43636e-23	IL4R/NFKBID/ID2/HLA-G/FCGR2B/TNFAIP3/IL2/NR1H3/CTLA4/VSIG4/IL10/LGALS9C/TSPAN32/HLA-F/LGALS9/TYROBP/CD274/CD300A/SOCS1/LYN/JAK3/ADORA2A/LST1/CST7/FGL2/FOXP3/XCL1/LILRB2/IL2RA/CD300LF/HAVCR2/CD84/MNDA/CD74/BTK/LAG3/TNFAIP8L2/CD80/IRF1/PDCD1LG2/CNR2/TNFRSF13B/CD86/IDO1/SAMSN1/PTPN22/LILRB1/PTPN6/BANK1/TBX21/INPP5D/CCR2/SPN/PLA2G2D/LAX1/SLA2/PTPRC/TIGIT	58
BP	GO:0045621	positive regulation of lymphocyte differentiation	40/1144	94/18670	3.75071e-24	1.89602e-22	1.45073e-22	IL4R/NFKBID/HLA-G/MYB/XBP1/ADAM8/IL2/VNN1/NLRP3/IL7/CYLD/FLT3LG/SYK/IL15/LGALS9/PIK3R6/SOCS1/IL12B/IL18/GATA3/RASGRP1/FOXP3/CCL19/LILRB2/IL2RA/LILRB4/IL7R/TOX/IFNG/CD74/BTK/CD80/IL12RB1/CD86/ZAP70/INPP5D/NCKAP1L/SASH3/CD27/PTPRC	40
BP	GO:0050777	negative regulation of immune response	50/1144	150/18670	4.40953e-24	2.20655e-22	1.68833e-22	IL4R/DHX58/C4BPB/HLA-G/FCGR2B/TRAFD1/SERPINB9/TNFAIP3/ARRB2/CD160/IL2/NR1H3/CTLA4/VSIG4/IL33/NLRP6/IL10/SERPING1/NMI/SAMHD1/TNF/HLA-F/HLA-E/LGALS9/CD300A/LYN/JAK3/KIR2DL4/IL12B/CR1/PARP14/FGL2/FOXP3/XCL1/SLAMF8/IL2RA/IL7R/NLRC5/HAVCR2/CD84/SAMSN1/LILRB1/PTPN6/PDCD1/TBX21/INPP5D/NLRC3/CCR2/CD96/PTPRC	50
BP	GO:0072676	lymphocyte migration	43/1144	111/18670	6.90803e-24	3.42224e-22	2.61851e-22	CCL1/CCL3L3/CCL23/CXCL16/ITGA4/CCL3L1/CCL21/ADAM8/S1PR1/GPR15/CCL3/CCL2/CCL22/RIPK3/CCL8/CCL25/CXCL12/GPR183/ITGB7/CXCL11/GATA3/PTK2B/CCL19/CCR6/CXCL10/XCL1/TNFSF14/CCL4/PIK3CG/CD200R1/AIF1/DOCK8/MYO1G/CCL5/KLRK1/ZAP70/XCL2/CCR7/TBX21/CXCR3/CCR2/SPN/CXCL13	43
BP	GO:0002687	positive regulation of leukocyte migration	46/1144	128/18670	7.77726e-24	3.81471e-22	2.9188e-22	TNFSF18/TREM2/IL1R1/CCL1/DYSF/C5AR1/ITGA4/VEGFC/LGMN/CCL21/ADAM8/DAPK2/SELP/CSF1/CCL3/P2RY12/FPR2/PLA2G7/CAMK1D/CCL8/CCR1/TNF/TNFRSF18/CXCL12/C3AR1/LGALS9/PTAFR/CMKLR1/RAC2/PTK2B/CCL19/CCR6/CXCL10/XCL1/TNFSF14/CCL4/CD74/AIF1/DOCK8/CCL5/XCL2/CCR7/NCKAP1L/CCR2/SPN/CXCL13	46
BP	GO:0051480	regulation of cytosolic calcium ion concentration	78/1144	357/18670	2.04633e-23	9.93875e-22	7.60458e-22	CCL1/P2RX2/PDE6B/TACR1/RIC3/C5AR1/CDH23/GNA15/GPR55/GPR35/PTGIR/TGM2/CX3CR1/CCL21/S1PR1/IL2/PLCB2/FPR1/JAK2/CCL3/PLCH2/P2RX5/FPR2/CCR9/CCR1/JSRP1/CCR3/PLCG2/CLIC2/CXCR4/C3AR1/GHRL/PTGDR/LIME1/FPR3/P2RX1/LYN/P2RY6/SLC8A1/CMKLR1/CCRL2/CXCL11/PTGER2/PTK2B/CCL19/CCR6/CXCL10/XCL1/PTGER4/CD4/XCR1/PIK3CG/CD19/CYSLTR1/CCR8/S1PR4/GPR18/GPR65/CCR4/PTPN6/FASLG/CD38/CCR7/MS4A1/CXCL9/CXCR5/CXCR6/CCR5/P2RY8/CX…	78
BP	GO:0006968	cellular defense response	30/1144	52/18670	2.11392e-23	1.01673e-21	7.77947e-22	HLA-G/C5AR1/KLRC3/CX3CR1/KLRC2/CD5L/KLRG1/CCR9/CCR3/CD300C/NCR1/KIR3DL2/TYROBP/KIR2DL4/NCF2/ADORA2A/LSP1/PTK2B/CCR6/LILRB2/MNDA/PRF1/NCF1/CXCL9/CCR5/ITK/CCR2/SPN/SH2D1A/TRAT1	30
BP	GO:0001912	positive regulation of leukocyte mediated cytotoxicity	31/1144	56/18670	2.17645e-23	1.03674e-21	7.93259e-22	HLA-G/HLA-A/HLA-H/CD160/HLA-C/IL21/ITGAM/CD1B/CD1E/HLA-F/HLA-E/HLA-B/TYROBP/CD1C/IL12B/B2M/CD1D/RASGRP1/XCL1/IL18RAP/LAG3/IL12RB1/NCR3/KLRK1/CD226/STAP1/VAV1/CRTAM/SH2D1A/PTPRC/SLAMF6	31
BP	GO:0001818	negative regulation of cytokine production	70/1144	296/18670	3.19303e-23	1.5065e-21	1.15269e-21	TREM2/IKBKE/DHX58/ZFP36/CARD17/TNFRSF4/FCGR2B/RELB/CX3CR1/TNFAIP3/ARRB2/DDX58/ADCY7/LILRA5/VSIG4/IL33/TLR4/MEFV/NLRP3/IFIH1/IL10/LGALS9C/NMI/UBA7/UBE2L6/CD33/TNF/NLRP7/CYLD/HLA-F/GHRL/LGALS9/TYROBP/CD274/JAK3/IL12B/TLR9/SRGN/CMKLR1/GATA3/CLEC4A/FOXP3/LILRA4/XCL1/NLRC5/GBP1/PTGER4/HAVCR2/CD200R1/CD84/IFNG/BTK/LAG3/PDCD1LG2/IDO1/GPR18/ABCD2/PTPN22/TLR8/LILRB1/PTPN6/BANK1/TBX21/INPP5D/NLRC3/SLAMF1/N…	70
BP	GO:0034612	response to tumor necrosis factor	72/1144	312/18670	3.53209e-23	1.65075e-21	1.26306e-21	TNFSF18/TRAF1/SMPD3/TNFRSF11B/ZFP36/CCL1/CASP4/MAP3K5/TNFSF15/CCL3L3/CCL23/RFFL/CXCL16/NUB1/TNFRSF4/HAMP/CCL3L1/PSMA8/CCL21/TNFRSF13C/TNFAIP3/TNFSF11/TNFRSF25/AIM2/MAP3K14/GBP3/JAK2/CCL3/CCL2/CEBPA/PSMB10/PSME2/NFKBIA/CD14/PSMB8/CCL22/PSME1/CCL8/CCL25/CD40/TNF/TNFRSF8/CYLD/TNFRSF18/TNFSF13B/SYK/GBP2/STAT1/PSMB9/BIRC3/GATA3/PTK2B/VCAM1/GCH1/TCL1A/CCL19/XCL1/TNFSF14/CCL4/GBP1/TNFRSF1B/UBD/TNFRSF17/…	72
BP	GO:0051607	defense response to virus	62/1144	238/18670	4.59428e-23	2.12711e-21	1.62754e-21	TRIM38/DHX58/TLR3/IFITM1/RNASE2/APOBEC3F/TRIM34/IRF9/IFIT5/OAS1/SLFN11/TNFAIP3/DDX58/AIM2/UNC13D/SLFN13/IFIT3/IFIT2/IL33/MAP3K14/GBP3/DDX60/OAS2/RSAD2/IRF5/OASL/NLRP3/IFI44L/IFIH1/PARP9/AICDA/APOBEC3H/APOBEC3D/DTX3L/CD40/TSPAN32/APOBEC3G/IL27/SAMHD1/CARD9/IL15/IRF2/STAT1/IL12B/TLR9/BIRC3/FGL2/CXCL10/TRIM22/IL2RA/RNASE6/NLRC5/GBP1/TLR7/IFNG/IRF1/PRF1/IL12RB1/TLR8/LILRB1/CXCL9/PTPRC	62
BP	GO:0032496	response to lipopolysaccharide	74/1144	330/18670	5.47855e-23	2.51303e-21	1.92283e-21	TREM2/ZFP36/IRAK2/NFKB2/C5AR1/XBP1/PTGIR/CARD17/MPO/HAMP/TLR2/CX3CR1/TICAM2/CMPK2/TNFAIP3/SELP/NR1H3/LILRA2/JAK2/CCL3/TLR4/CCL2/MRC1/NFKBIA/NLRP3/CD14/IL10/KMO/AICDA/TNF/NLRP7/PLCG2/NOD2/GFI1/LGALS9/CD274/PTAFR/LYN/IL12B/CXCL11/IL18/PTGER2/VCAM1/GCH1/TNIP3/LY86/CXCL10/LILRB2/HCK/PTGER4/HAVCR2/TNFRSF1B/CD80/PDCD1LG2/CCL5/CNR2/CD86/CD180/IDO1/KLRK1/PTPN22/LILRB1/FASLG/CCR7/STAP1/CSF2RB/CXCL9/CCR5/C…	74
BP	GO:0002286	T cell activation involved in immune response	41/1144	106/18670	8.31031e-23	3.74266e-21	2.86368e-21	TNFSF18/IL4R/NFKBID/MYB/FCGR2B/RELB/IL2/BATF/EOMES/NLRP3/CLEC4D/FCER1G/IL27/SEMA4A/LGALS9/CD1C/IL18R1/JAK3/IL12B/GPR183/CLEC4E/IL18/FGL2/GATA3/FOXP3/CCL19/PTGER4/HAVCR2/IFNG/CD80/IL12RB1/CD86/HLA-DMB/LCP1/LILRB1/APBB1IP/TBX21/SPN/LY9/ITGAL/SLAMF6	41
BP	GO:0002456	T cell mediated immunity	41/1144	106/18670	8.31031e-23	3.74266e-21	2.86368e-21	IL1R1/HLA-G/CTSC/HLA-A/FCGR2B/HLA-H/BTN3A2/RSAD2/NLRP3/GZMM/HLA-C/RFTN1/RIPK3/CD1B/CD1E/HLA-F/HLA-E/BTN3A3/HLA-B/CD1C/IL18R1/IL12B/B2M/CD1D/IL18/GATA3/FOXP3/XCL1/IL7R/IL18RAP/TNFRSF1B/MYO1G/PRF1/IL12RB1/WAS/LILRB1/TBX21/CD8A/CCR2/SASH3/PTPRC	41
BP	GO:0032655	regulation of interleukin-12 production	30/1144	54/18670	9.72947e-23	4.34232e-21	3.3225e-21	TLR3/HLA-G/CD47/TLR2/ARRB2/LILRA5/TLR4/IRF5/MEFV/IL10/CD40/SYK/LGALS9/JAK3/IL12B/TLR9/CMKLR1/CCL19/CLEC7A/IFNG/IRF1/IDO1/LTB/TLR8/LILRB1/CD40LG/CCR7/SLAMF1/IRF8/TIGIT	30
BP	GO:0042108	positive regulation of cytokine biosynthetic process	33/1144	67/18670	1.15691e-22	5.11726e-21	3.91544e-21	TLR3/TNFRSF13C/TLR1/JAK2/TLR4/IL21/IL27/TNF/TNFRSF8/SYK/TYROBP/PTAFR/IL12B/TLR9/CD28/CLEC7A/CD4/TLR7/EBI3/IFNG/CD74/CYBB/CD80/IRF1/PRKCQ/CD86/LTB/TLR8/CARD11/CCR2/SPN/CD3E/PTPRC	33
BP	GO:0045089	positive regulation of innate immune response	58/1144	214/18670	1.378e-22	6.04127e-21	4.62244e-21	IKBKE/HLA-G/RELB/PSMA8/ADAM8/TXK/CD160/AIM2/LILRA2/CD209/PSMB10/FPR2/PSME2/CLEC4D/PSMB8/PARP9/SH2D1B/IL21/PSME1/ICAM3/FCER1G/ICAM2/PLCG2/CLEC4C/FCN1/CARD9/HLA-F/HLA-E/SYK/LYN/KIR2DL4/NLRC4/IL12B/CLEC6A/CD1D/PSMB9/CLEC4E/CLEC4A/RASGRP1/CLEC10A/NLRC5/HCK/IL18RAP/MNDA/LAG3/NCR3/CCL5/PYHIN1/KLRK1/TLR8/CD226/GBP5/CARD11/ZBP1/VAV1/CRTAM/SH2D1A/SLAMF6	58
BP	GO:0002283	neutrophil activation involved in immune response	92/1144	488/18670	1.39818e-22	6.07594e-21	4.64897e-21	RAP1A/IQGAP2/CD47/LILRA3/ENPP4/RNASE2/C5AR1/VAMP8/CTSC/GPR84/ATP8A1/CHIT1/OSTF1/MPO/HLA-H/GCA/FUCA1/TLR2/METTL7A/TICAM2/ADAM8/UNC13D/FPR1/OSCAR/LILRA2/SLC2A5/MMP25/ITGAX/RNASET2/VNN1/FPR2/GLIPR1/CD14/CLEC4D/AMPD3/PECAM1/ITGAM/SERPINA1/FCER1G/PRAM1/DNASE1L3/CD33/SIGLEC9/DOK3/CLEC4C/FCN1/LILRB3/CFP/PTPRN2/HK3/HVCN1/C3/C3AR1/SYK/TYROBP/CD300A/ATP8B4/PTAFR/RHOF/P2RX1/SLC27A2/B2M/CLEC12A/FGR/GMFG/CR1/…	92
BP	GO:0035710	CD4-positive, alpha-beta T cell activation	38/1144	92/18670	1.89917e-22	8.1813e-21	6.25988e-21	IL4R/NFKBID/MYB/RELB/CD160/IL2/BATF/RSAD2/NLRP3/LGALS9C/IL27/SEMA4A/LGALS9/CD274/SOCS1/IL18R1/JAK3/IL12B/GPR183/IL18/FUT7/GATA3/FOXP3/CCL19/XCL1/PTGER4/IFNG/CD80/IL12RB1/PRKCQ/CD86/TBX21/NCKAP1L/SPN/PLA2G2D/SASH3/LY9/SLAMF6	38
BP	GO:1903557	positive regulation of tumor necrosis factor superfamily cytokine production	37/1144	88/18670	3.2227e-22	1.37631e-20	1.05308e-20	TLR3/IFNGR1/CLU/TLR2/ADAM8/TLR1/DDX58/LILRA5/LILRA2/JAK2/CCL3/TLR4/IFIH1/CD14/FCER1G/TNFRSF8/CARD9/HLA-E/NOD2/SYK/LGALS9/TYROBP/PTAFR/IL12B/TLR9/RASGRP1/CCL19/CLEC7A/HAVCR2/IFNG/CYBB/CD86/CCR2/SPN/SASH3/CD2/PTPRC	37
BP	GO:0042267	natural killer cell mediated cytotoxicity	31/1144	60/18670	3.5211e-22	1.4909e-20	1.14075e-20	HLA-G/KIR3DL1/SERPINB9/ARRB2/CD160/UNC13D/IL21/NCR1/HLA-F/HLA-E/LGALS9/PIK3R6/SLAMF7/KIR2DL4/IL12B/IL18/RASGRP1/GZMB/IL18RAP/HAVCR2/LAG3/NCR3/KLRK1/LILRB1/PTPN6/CD226/CORO1A/VAV1/CRTAM/SH2D1A/SLAMF6	31
BP	GO:0031295	T cell costimulation	30/1144	56/18670	4.0926e-22	1.70376e-20	1.30362e-20	ICOSLG/CCL21/GRB2/TNFRSF13C/GRAP2/CD160/CTLA4/MAP3K8/TNFSF13B/TMIGD2/CD274/LYN/CCL19/CD28/TNFSF14/CD80/PDCD1LG2/CD86/KLRK1/PTPN6/CD40LG/CCR7/PDCD1/CARD11/VAV1/ICOS/CD3E/CD5/LCK/BTLA	30
BP	GO:0032615	interleukin-12 production	30/1144	56/18670	4.0926e-22	1.70376e-20	1.30362e-20	TLR3/HLA-G/CD47/TLR2/ARRB2/LILRA5/TLR4/IRF5/MEFV/IL10/CD40/SYK/LGALS9/JAK3/IL12B/TLR9/CMKLR1/CCL19/CLEC7A/IFNG/IRF1/IDO1/LTB/TLR8/LILRB1/CD40LG/CCR7/SLAMF1/IRF8/TIGIT	30
BP	GO:1903708	positive regulation of hemopoiesis	53/1144	185/18670	5.75089e-22	2.37416e-20	1.81658e-20	TREM2/IL4R/NFKBID/ID2/HLA-G/CD101/MYB/XBP1/ADAM8/IL34/TNFSF11/IL2/CSF1/VNN1/NLRP3/CCR1/IL7/TNF/CYLD/FLT3LG/SYK/IL15/LGALS9/PIK3R6/TYROBP/SOCS1/STAT1/IL12B/IL18/GATA3/RASGRP1/FOXP3/CCL19/LILRB2/IL2RA/LILRB4/IL7R/TOX/CD4/IFNG/CD74/BTK/CD80/IL12RB1/CD86/ZAP70/HCLS1/EVI2B/INPP5D/NCKAP1L/SASH3/CD27/PTPRC	53
BP	GO:0050729	positive regulation of inflammatory response	48/1144	153/18670	6.99086e-22	2.86221e-20	2.19e-20	TREM2/CCL1/TLR3/CCL3L3/CD47/VAMP8/CTSC/TGM2/MAPK13/TTBK1/CCL3L1/TLR2/ADAM8/TNFSF11/IL2/LILRA5/IL33/JAK2/CCL3/TLR4/CEBPA/NFKBIA/PLA2G7/IL21/SUCNR1/FCER1G/TNF/HLA-E/NOD2/C3/IL15/IL12B/TLR9/IL18/CD28/CLEC7A/PTGER4/TLR7/PIK3CG/BTK/IDO1/CCR7/STAP1/GBP5/CD6/TLR10/LTA/CCR2	48
BP	GO:0002446	neutrophil mediated immunity	92/1144	499/18670	7.07382e-22	2.87244e-20	2.19783e-20	RAP1A/IQGAP2/CD47/LILRA3/ENPP4/RNASE2/C5AR1/VAMP8/ACE/CTSC/GPR84/ATP8A1/CHIT1/OSTF1/MPO/HLA-H/GCA/FUCA1/TLR2/METTL7A/TICAM2/ADAM8/UNC13D/FPR1/OSCAR/SLC2A5/MMP25/ITGAX/RNASET2/VNN1/FPR2/GLIPR1/CD14/CLEC4D/AMPD3/PECAM1/ITGAM/SERPINA1/FCER1G/PRAM1/DNASE1L3/CD33/SIGLEC9/DOK3/CLEC4C/FCN1/LILRB3/CFP/PTPRN2/HK3/HVCN1/C3/C3AR1/SYK/TYROBP/CD300A/ATP8B4/PTAFR/RHOF/P2RX1/SLC27A2/B2M/CLEC12A/FGR/GMFG/CR1/ALO…	92
BP	GO:0042100	B cell proliferation	38/1144	95/18670	7.513e-22	3.02597e-20	2.3153e-20	CD22/TNFRSF4/FCGR2B/TNFRSF13C/IL2/CTLA4/TLR4/PLCL2/IL10/IL21/CD40/IL7/TNFSF13B/TYROBP/CD300A/LYN/GPR183/TLR9/CR2/GAPT/IL7R/MNDA/CD74/BTK/CD19/CD79A/TNFRSF13B/CD180/CD40LG/CD38/MS4A1/IKZF3/INPP5D/NCKAP1L/CARD11/SASH3/PTPRC/FCRL3	38
BP	GO:0031294	lymphocyte costimulation	30/1144	57/18670	8.14043e-22	3.25223e-20	2.48843e-20	ICOSLG/CCL21/GRB2/TNFRSF13C/GRAP2/CD160/CTLA4/MAP3K8/TNFSF13B/TMIGD2/CD274/LYN/CCL19/CD28/TNFSF14/CD80/PDCD1LG2/CD86/KLRK1/PTPN6/CD40LG/CCR7/PDCD1/CARD11/VAV1/ICOS/CD3E/CD5/LCK/BTLA	30
BP	GO:0071216	cellular response to biotic stimulus	60/1144	236/18670	8.98081e-22	3.55927e-20	2.72336e-20	TREM2/ZFP36/IRAK2/TXNIP/XBP1/CARD17/HAMP/FCGR2B/TLR2/CX3CR1/TICAM2/CMPK2/TLR1/TNFAIP3/NR1H3/LILRA2/CCL3/TLR4/CCL2/MRC1/NFKBIA/NLRP3/CD14/IL10/KMO/AICDA/TNF/NLRP7/NOD2/GFI1/SYK/CD274/PTAFR/LYN/IL12B/CXCL11/IL18/TNIP3/LY86/CXCL10/LILRB2/CLEC7A/HCK/HAVCR2/BTK/TNFRSF1B/CD80/PDCD1LG2/CCL5/CD86/CD180/KLRK1/PTPN22/LILRB1/STAP1/CXCL9/CCR5/CD6/CXCL13/IRF8	60
BP	GO:0006874	cellular calcium ion homeostasis	87/1144	458/18670	1.24832e-21	4.90806e-20	3.75538e-20	ANXA7/CCL1/P2RX2/PDE6B/TACR1/CCL23/RIC3/C5AR1/CDH23/GNA15/GPR55/GPR35/PTGIR/TGM2/CX3CR1/CCL21/S1PR1/IL2/PLCB2/KEL/FPR1/JAK2/CCL3/PLCH2/P2RX5/FPR2/CCR9/CCL8/CCR1/CD40/JSRP1/CCR3/ATP2A3/PLCG2/CXCL12/CLIC2/CXCR4/C3AR1/GHRL/PTGDR/LIME1/FPR3/P2RX1/LYN/P2RY6/SLC8A1/CMKLR1/CCRL2/CXCL11/PTGER2/PTK2B/CCL19/CCR6/CXCL10/XCL1/PRKCB/PTGER4/CD4/XCR1/PIK3CG/CD19/CYSLTR1/CCR8/CCL5/S1PR4/GPR18/GPR65/CCR4/PTPN6/FA…	87
BP	GO:0043312	neutrophil degranulation	90/1144	485/18670	1.27863e-21	4.98767e-20	3.81629e-20	RAP1A/IQGAP2/CD47/LILRA3/ENPP4/RNASE2/C5AR1/VAMP8/CTSC/GPR84/ATP8A1/CHIT1/OSTF1/MPO/HLA-H/GCA/FUCA1/TLR2/METTL7A/TICAM2/ADAM8/UNC13D/FPR1/OSCAR/SLC2A5/MMP25/ITGAX/RNASET2/VNN1/FPR2/GLIPR1/CD14/CLEC4D/AMPD3/PECAM1/ITGAM/SERPINA1/FCER1G/PRAM1/CD33/SIGLEC9/DOK3/CLEC4C/FCN1/LILRB3/CFP/PTPRN2/HK3/HVCN1/C3/C3AR1/SYK/TYROBP/CD300A/ATP8B4/PTAFR/RHOF/P2RX1/SLC27A2/B2M/CLEC12A/FGR/GMFG/CR1/ALOX5/SIGLEC14/F…	90
BP	GO:0071356	cellular response to tumor necrosis factor	67/1144	291/18670	1.37717e-21	5.33007e-20	4.07828e-20	TNFSF18/TRAF1/SMPD3/TNFRSF11B/ZFP36/CCL1/CASP4/MAP3K5/TNFSF15/CCL3L3/CCL23/RFFL/TNFRSF4/HAMP/CCL3L1/PSMA8/CCL21/TNFRSF13C/TNFAIP3/TNFSF11/TNFRSF25/AIM2/MAP3K14/GBP3/JAK2/CCL3/CCL2/CEBPA/PSMB10/PSME2/NFKBIA/PSMB8/CCL22/PSME1/CCL8/CCL25/CD40/TNF/TNFRSF8/CYLD/TNFRSF18/TNFSF13B/SYK/GBP2/STAT1/PSMB9/BIRC3/GATA3/PTK2B/VCAM1/TCL1A/CCL19/XCL1/TNFSF14/CCL4/GBP1/TNFRSF1B/TNFRSF17/CCL5/TNFRSF13B/TNFSF8/LTB/…	67
BP	GO:0055074	calcium ion homeostasis	88/1144	471/18670	2.29703e-21	8.82133e-20	6.74959e-20	ANXA7/CCL1/P2RX2/PDE6B/TACR1/CCL23/RIC3/C5AR1/CDH23/GNA15/GPR55/GPR35/PTGIR/TGM2/CX3CR1/CCL21/S1PR1/TNFSF11/IL2/PLCB2/KEL/FPR1/JAK2/CCL3/PLCH2/P2RX5/FPR2/CCR9/CCL8/CCR1/CD40/JSRP1/CCR3/ATP2A3/PLCG2/CXCL12/CLIC2/CXCR4/C3AR1/GHRL/PTGDR/LIME1/FPR3/P2RX1/LYN/P2RY6/SLC8A1/CMKLR1/CCRL2/CXCL11/PTGER2/PTK2B/CCL19/CCR6/CXCL10/XCL1/PRKCB/PTGER4/CD4/XCR1/PIK3CG/CD19/CYSLTR1/CCR8/CCL5/S1PR4/GPR18/GPR65/CCR4/…	88
BP	GO:0071219	cellular response to molecule of bacterial origin	56/1144	212/18670	2.89998e-21	1.10511e-19	8.45572e-20	TREM2/ZFP36/IRAK2/XBP1/CARD17/HAMP/FCGR2B/TLR2/CX3CR1/TICAM2/CMPK2/TLR1/TNFAIP3/NR1H3/LILRA2/CCL3/TLR4/CCL2/MRC1/NFKBIA/NLRP3/CD14/IL10/KMO/AICDA/TNF/NLRP7/NOD2/GFI1/CD274/PTAFR/LYN/IL12B/CXCL11/IL18/TNIP3/LY86/CXCL10/LILRB2/HCK/HAVCR2/TNFRSF1B/CD80/PDCD1LG2/CCL5/CD86/CD180/KLRK1/PTPN22/LILRB1/STAP1/CXCL9/CCR5/CD6/CXCL13/IRF8	56
BP	GO:0002292	T cell differentiation involved in immune response	32/1144	68/18670	3.0663e-21	1.15958e-19	8.87244e-20	IL4R/NFKBID/MYB/RELB/IL2/BATF/EOMES/NLRP3/CLEC4D/FCER1G/IL27/SEMA4A/LGALS9/IL18R1/JAK3/IL12B/GPR183/CLEC4E/IL18/FGL2/GATA3/FOXP3/CCL19/PTGER4/IFNG/CD80/IL12RB1/CD86/TBX21/SPN/LY9/SLAMF6	32
BP	GO:0002700	regulation of production of molecular mediator of immune response	45/1144	139/18670	3.22869e-21	1.20263e-19	9.20182e-20	IL4R/CD22/IL1R1/TLR3/HLA-G/XBP1/TNFRSF4/FCGR2B/CD160/DDX58/IL2/IL33/TLR4/RSAD2/NLRP3/IL10/CD40/FCER1G/TNF/HLA-F/HLA-E/NOD2/IL18R1/JAK3/KIR2DL4/B2M/TLR9/CD244/IL18/GATA3/FOXP3/CD28/XCL1/CD74/BTK/TNFRSF1B/LILRB1/CD40LG/CD226/TBX21/CCR2/CD96/SASH3/PTPRC/FCRL3	45
BP	GO:0050715	positive regulation of cytokine secretion	45/1144	139/18670	3.22869e-21	1.20263e-19	9.20182e-20	IL4R/CCL1/IFNGR1/XBP1/NLRP2/TLR2/TLR1/CD160/DDX58/AIM2/LILRA5/IL33/LILRA2/CCL3/TLR4/NLRP3/IFIH1/CD14/IL10/LGALS9C/NLRP1/TNF/NLRP7/FCN1/NOD2/SYK/LGALS9/CD274/CLEC6A/CSF1R/FGR/CLEC4E/CD244/GATA3/RASGRP1/CCL19/PTGER4/HAVCR2/IFNG/CLEC9A/AIF1/PTPN22/TLR8/CRTAM/CD2	45
BP	GO:0045582	positive regulation of T cell differentiation	35/1144	83/18670	3.85475e-21	1.42511e-19	1.09041e-19	IL4R/NFKBID/HLA-G/MYB/XBP1/ADAM8/IL2/VNN1/NLRP3/IL7/CYLD/SYK/LGALS9/PIK3R6/SOCS1/IL12B/IL18/GATA3/RASGRP1/FOXP3/CCL19/LILRB2/IL2RA/LILRB4/IL7R/IFNG/CD74/CD80/IL12RB1/CD86/ZAP70/NCKAP1L/SASH3/CD27/PTPRC	35
BP	GO:0043367	CD4-positive, alpha-beta T cell differentiation	33/1144	74/18670	6.1021e-21	2.23925e-19	1.71335e-19	IL4R/NFKBID/MYB/RELB/IL2/BATF/RSAD2/NLRP3/IL27/SEMA4A/LGALS9/SOCS1/IL18R1/JAK3/IL12B/GPR183/IL18/FUT7/GATA3/FOXP3/CCL19/PTGER4/IFNG/CD80/IL12RB1/CD86/TBX21/NCKAP1L/SPN/PLA2G2D/SASH3/LY9/SLAMF6	33
BP	GO:0042116	macrophage activation	37/1144	95/18670	7.80333e-21	2.84248e-19	2.17491e-19	TREM2/IL4R/DYSF/TLR3/IFNGR1/C5AR1/CLU/CTSC/TTBK1/FCGR2B/TLR2/TLR1/NR1H3/VSIG4/IL33/JAK2/CCL3/TLR4/CEBPA/FPR2/IL10/SUCNR1/ITGAM/TNF/SYK/TYROBP/CST7/C1QA/HAVCR2/TLR7/IFNG/CD74/AIF1/ITGB2/TLR8/STAP1/PTPRC	37
BP	GO:0002709	regulation of T cell mediated immunity	32/1144	70/18670	9.35036e-21	3.38115e-19	2.58706e-19	IL1R1/HLA-G/HLA-A/FCGR2B/HLA-H/RSAD2/NLRP3/HLA-C/RIPK3/CD1B/CD1E/HLA-F/HLA-E/HLA-B/CD1C/IL18R1/IL12B/B2M/CD1D/IL18/GATA3/FOXP3/XCL1/IL7R/TNFRSF1B/IL12RB1/WAS/LILRB1/TBX21/CCR2/SASH3/PTPRC	32
BP	GO:0051092	positive regulation of NF-kappaB transcription factor activity	86/1144	465/18670	1.33252e-20	4.78356e-19	3.66012e-19	TNFSF18/TRAF1/TREM2/OPTN/IKBKE/TRIM38/NFKBID/TLR3/RASSF2/IRAK2/NFKB2/TNFSF15/ALPK1/CLU/TGM2/RELB/IFIT5/TLR2/PSMA8/CX3CR1/CCL21/TICAM2/ADAM8/TNFAIP3/TNFSF11/AIM2/TRIM14/TIFA/MAP3K14/TLR4/NLRP6/PSMB10/PSME2/NFKBIA/NLRP3/CD14/PSMB8/PSME1/RIPK3/CASP10/PRKCH/CD40/CFLAR/TNF/CYLD/CARD9/NOD2/LGALS9/LIME1/IL18R1/NLRC4/STAT1/IL12B/CLEC6A/TLR9/SECTM1/PSMB9/BIRC3/PIM2/TNFSF10/IL18/TNIP3/CCL19/TRIM22/TNFSF14/…	86
BP	GO:0032760	positive regulation of tumor necrosis factor production	35/1144	86/18670	1.58417e-20	5.64604e-19	4.32004e-19	TLR3/IFNGR1/CLU/TLR2/TLR1/DDX58/LILRA5/LILRA2/JAK2/CCL3/TLR4/IFIH1/CD14/FCER1G/TNFRSF8/CARD9/HLA-E/NOD2/SYK/LGALS9/TYROBP/PTAFR/IL12B/TLR9/RASGRP1/CCL19/CLEC7A/HAVCR2/IFNG/CYBB/CCR2/SPN/SASH3/CD2/PTPRC	35
BP	GO:0002688	regulation of leukocyte chemotaxis	40/1144	114/18670	1.85897e-20	6.57811e-19	5.0332e-19	CCL1/DYSF/C5AR1/MPP1/VEGFC/LGMN/CCL21/DAPK2/CSF1/CCL3/CCL2/FPR2/PLA2G7/CAMK1D/CCR1/CXCL12/C3AR1/LGALS9/LYN/CMKLR1/RAC2/PTK2B/CCL19/CCR6/CXCL10/XCL1/SLAMF8/TNFSF14/CCL4/CD74/AIF1/CCL5/KLRK1/GPR18/XCL2/CCR7/STAP1/NCKAP1L/CCR2/CXCL13	40
BP	GO:0002715	regulation of natural killer cell mediated immunity	26/1144	46/18670	3.84552e-20	1.35111e-18	1.0338e-18	HLA-G/SERPINB9/ARRB2/CD160/SH2D1B/IL21/NCR1/HLA-F/HLA-E/LGALS9/PIK3R6/KIR2DL4/IL12B/RASGRP1/IL18RAP/HAVCR2/LAG3/NCR3/KLRK1/LILRB1/CD226/CD96/VAV1/CRTAM/SH2D1A/SLAMF6	26
BP	GO:0048002	antigen processing and presentation of peptide antigen	51/1144	189/18670	6.38989e-20	2.22926e-18	1.70571e-18	TREM2/ERAP2/HLA-G/VAMP8/ACE/HLA-A/TAPBPL/FCGR2B/HLA-H/TAPBP/PSMA8/LGMN/ERAP1/TAP2/CD209/PSMB10/PSME2/PSMB8/HLA-C/PSME1/FCER1G/HLA-F/HLA-E/IFI30/TAP1/HLA-DQB2/HLA-DRB5/HLA-B/FCGR1A/FCGR1B/NCF2/B2M/PSMB9/HLA-DMA/HLA-DQB1/HLA-DQA2/CLEC4A/HLA-DRB1/NCF4/HLA-DQA1/HLA-DPA1/HLA-DPB1/CD74/CTSS/CYBB/LAG3/HLA-DOA/NCF1/HLA-DMB/HLA-DRA/HLA-DOB	51
BP	GO:0045058	T cell selection	26/1144	47/18670	8.11002e-20	2.80958e-18	2.14974e-18	BATF/CYLD/SYK/IL15/IL12B/CD1D/GATA3/FOXP3/CD28/CD4/CD74/IL12RB1/BCL11B/ZAP70/DOCK2/CCR7/TBX21/CARD11/SPN/LY9/THEMIS/CD3E/CD3D/PTPRC/CD3G/SLAMF6	26
BP	GO:0071222	cellular response to lipopolysaccharide	53/1144	205/18670	9.84221e-20	3.38599e-18	2.59077e-18	ZFP36/IRAK2/XBP1/CARD17/HAMP/TLR2/CX3CR1/TICAM2/CMPK2/TNFAIP3/NR1H3/LILRA2/CCL3/TLR4/CCL2/MRC1/NFKBIA/NLRP3/CD14/IL10/KMO/AICDA/TNF/NLRP7/NOD2/GFI1/CD274/PTAFR/LYN/IL12B/CXCL11/IL18/TNIP3/LY86/CXCL10/LILRB2/HCK/HAVCR2/TNFRSF1B/CD80/PDCD1LG2/CCL5/CD86/CD180/KLRK1/PTPN22/LILRB1/STAP1/CXCL9/CCR5/CD6/CXCL13/IRF8	53
BP	GO:0030888	regulation of B cell proliferation	29/1144	61/18670	1.57224e-19	5.37163e-18	4.11007e-18	CD22/TNFRSF4/FCGR2B/TNFRSF13C/IL2/CTLA4/TLR4/IL10/IL21/CD40/IL7/TNFSF13B/TYROBP/CD300A/LYN/GPR183/TLR9/MNDA/CD74/BTK/TNFRSF13B/CD38/IKZF3/INPP5D/NCKAP1L/CARD11/SASH3/PTPRC/FCRL3	29
BP	GO:0072503	cellular divalent inorganic cation homeostasis	87/1144	493/18670	1.86674e-19	6.33413e-18	4.84653e-18	ANXA7/CCL1/P2RX2/PDE6B/TACR1/CCL23/RIC3/C5AR1/CDH23/GNA15/GPR55/GPR35/PTGIR/TGM2/CX3CR1/CCL21/S1PR1/IL2/PLCB2/KEL/FPR1/JAK2/CCL3/PLCH2/P2RX5/FPR2/CCR9/CCL8/CCR1/CD40/JSRP1/CCR3/ATP2A3/PLCG2/CXCL12/CLIC2/CXCR4/C3AR1/GHRL/PTGDR/LIME1/FPR3/P2RX1/LYN/P2RY6/SLC8A1/CMKLR1/CCRL2/CXCL11/PTGER2/PTK2B/CCL19/CCR6/CXCL10/XCL1/PRKCB/PTGER4/CD4/XCR1/PIK3CG/CD19/CYSLTR1/CCR8/CCL5/S1PR4/GPR18/GPR65/CCR4/PTPN6/FA…	87
BP	GO:0002440	production of molecular mediator of immune response	63/1144	286/18670	2.55432e-19	8.60823e-18	6.58654e-18	IL4R/CD22/IL1R1/TLR3/HLA-G/XBP1/TNFRSF4/FCGR2B/TLR2/CD160/DDX58/IL2/BATF/IL33/TLR4/RSAD2/NLRP3/IL10/AICDA/CD40/FCER1G/VPREB3/SAMHD1/TNF/HLA-F/HLA-E/NOD2/TNFSF13B/TMIGD2/IL18R1/JAK3/KIR2DL4/IL12B/B2M/TLR9/HLA-DQB1/POU2F2/CD244/ITM2A/IL18/FGL2/GATA3/GAPT/FOXP3/CD28/CCR6/XCL1/IL7R/IL18RAP/CD74/BTK/TNFRSF1B/LILRB1/CD40LG/CD226/TBX21/CARD11/CCR2/CD96/SASH3/LAX1/PTPRC/FCRL3	63
BP	GO:0006909	phagocytosis	73/1144	370/18670	2.77229e-19	9.27969e-18	7.1003e-18	TREM2/C4BPB/RAP1A/DYSF/ACTR3/CD47/MARCO/TGM2/FCGR2B/TLR2/TICAM2/GRB2/UNC13D/NR1H3/MSR1/C2/C4A/TLR4/CCL2/FPR2/MYO7A/CD14/CAMK1D/CEACAM4/PECAM1/ICAM3/ITGAM/FCER1G/ELMO1/TNF/PLCG2/FCN1/C3/SYK/IL15/TYROBP/FCGR1A/CD300A/FCGR3A/LYN/NCF2/P2RY6/ADORA2A/FGR/PLD4/CDC42SE2/NCF4/CLEC7A/CD300LF/HCK/IL15RA/IFNG/ARHGAP25/AIF1/ITGB2/MYO1G/WAS/DOCK2/STAP1/IL2RB/CORO1A/SLAMF1/NCKAP1L/CCR2/IL2RG/VAV1/BIN2/SIRPG/IRF…	73
BP	GO:0097530	granulocyte migration	43/1144	141/18670	3.27504e-19	1.0889e-17	8.33164e-18	IL1R1/CCL1/DYSF/CCL3L3/CCL23/C5AR1/MPP1/CCL3L1/CCL21/ADAM8/DAPK2/CSF1/CCL3/CCL2/CAMK1D/CCL22/CCL8/PECAM1/CCL25/FCER1G/CSF3R/C3AR1/SYK/CD300A/CMKLR1/CXCL11/RAC2/CCL19/CXCL10/XCL1/SLAMF8/CCL4/PTGER4/PIK3CG/CD74/ITGB2/CCL5/XCL2/CCR7/CXCL9/NCKAP1L/VAV1/CXCL13	43
BP	GO:0032635	interleukin-6 production	46/1144	161/18670	3.48549e-19	1.15114e-17	8.80789e-18	TREM2/TLR3/CD47/XBP1/MAPK13/SIGLEC16/TLR2/TLR1/TNFAIP3/ARRB2/DDX58/LILRA5/IL33/LILRA2/TLR4/IFIH1/IL10/LGALS9C/FCER1G/TNF/CARD9/NOD2/SYK/GHRL/LGALS9/TYROBP/PTAFR/TLR9/IL18/FOXP3/LILRB2/CLEC7A/IL18RAP/HAVCR2/TLR7/CD200R1/CD74/AIF1/PTPN22/TLR8/PTPN6/BANK1/INPP5D/NLRC3/SLAMF1/NCKAP1L	46
BP	GO:0019884	antigen processing and presentation of exogenous antigen	49/1144	182/18670	3.81235e-19	1.25075e-17	9.57007e-18	HLA-G/VAMP8/HLA-A/FCGR2B/HLA-H/TAPBP/PSMA8/LGMN/TAP2/PSMB10/PSME2/PSMB8/HLA-C/PSME1/CD1B/FCER1G/CD1E/HLA-F/HLA-E/IFI30/TAP1/HLA-DQB2/HLA-DRB5/HLA-B/FCGR1A/FCGR1B/CD1C/NCF2/B2M/CD1D/PSMB9/HLA-DMA/HLA-DQB1/HLA-DQA2/CLEC4A/HLA-DRB1/NCF4/HLA-DQA1/HLA-DPA1/HLA-DPB1/CD74/CTSS/CYBB/LAG3/HLA-DOA/NCF1/HLA-DMB/HLA-DRA/HLA-DOB	49
BP	GO:0002221	pattern recognition receptor signaling pathway	51/1144	197/18670	4.59022e-19	1.49605e-17	1.14469e-17	IKBKE/DHX58/TLR3/UBE2D1/IRAK2/ALPK1/MARCO/TLR2/LGMN/TICAM2/TLR5/TLR1/TNFAIP3/ARRB2/DDX58/NR1H3/TIFA/LILRA2/DDX60/TLR4/NLRP6/RSAD2/NFKBIA/IFIH1/CD14/RFTN1/ITGAM/CYLD/FCN1/NOD2/GFI1/CD300A/LYN/TLR9/CLEC4E/BIRC3/TNIP3/LILRA4/CLEC7A/CD300LF/HAVCR2/PIK3AP1/TLR7/CTSS/BTK/ITGB2/IRF1/PTPN22/TLR8/TLR10/FCRL3	51
BP	GO:0002791	regulation of peptide secretion	87/1144	500/18670	4.75294e-19	1.53896e-17	1.17753e-17	TREM2/IL4R/CD22/CCL1/RAP1A/RAB8B/IFNGR1/ADRA2A/XBP1/NLRP2/CARD17/TNFRSF4/VEGFC/FCGR2B/SCT/TLR2/ABCG1/ADAM8/TLR5/TLR1/TNFAIP3/TNFSF11/CD160/DDX58/IL2/AIM2/NR1H3/LILRA5/IL33/LILRA2/JAK2/CCL3/TLR4/RSAD2/NLRP3/IFIH1/CD14/IL10/LGALS9C/ILDR1/NLRP1/CD40/CD33/TNF/NLRP7/FCN1/HLA-E/NOD2/SYK/GHRL/LGALS9/CD274/SOCS1/LYN/CLEC6A/ADORA2A/TLR9/CSF1R/FGR/SRGN/CLEC4E/CD244/GATA3/RASGRP1/FOXP3/BLK/CCL19/GBP1/PTGER4…	87
BP	GO:0070664	negative regulation of leukocyte proliferation	32/1144	78/18670	5.21681e-19	1.67819e-17	1.28406e-17	HLA-G/FCGR2B/TNFAIP3/IL2/CTLA4/VSIG4/IL10/LGALS9C/CCL8/LGALS9/TYROBP/CD274/CD300A/LYN/LST1/FOXP3/XCL1/LILRB2/IL2RA/HAVCR2/MNDA/BTK/CD80/PDCD1LG2/TNFRSF13B/CD86/IDO1/LILRB1/PTPN6/INPP5D/SPN/PLA2G2D	32
BP	GO:1990266	neutrophil migration	39/1144	118/18670	6.33301e-19	2.02411e-17	1.54874e-17	IL1R1/CCL1/DYSF/CCL3L3/CCL23/C5AR1/MPP1/CCL3L1/CCL21/ADAM8/DAPK2/CCL3/CCL2/CAMK1D/CCL22/CCL8/PECAM1/CCL25/FCER1G/CSF3R/C3AR1/SYK/CXCL11/RAC2/CCL19/CXCL10/XCL1/SLAMF8/CCL4/PIK3CG/CD74/ITGB2/CCL5/XCL2/CCR7/CXCL9/NCKAP1L/VAV1/CXCL13	39
BP	GO:0019883	antigen processing and presentation of endogenous antigen	18/1144	22/18670	7.55399e-19	2.39888e-17	1.83549e-17	ERAP2/HLA-G/HLA-A/HLA-H/TAPBP/ERAP1/TAP2/HLA-C/CD1B/CD1E/HLA-F/HLA-E/TAP1/HLA-B/CD1C/B2M/CD1D/CD74	18
BP	GO:0030183	B cell differentiation	41/1144	131/18670	7.68412e-19	2.42466e-17	1.85521e-17	HHEX/ID2/LYL1/XBP1/ITGA4/FCGR2B/DOCK11/PLCL2/IL10/AICDA/IL7/PLCG2/CYLD/CD79B/SYK/JAK3/GPR183/TLR9/CR2/POU2F2/ITM2A/PTK2B/VCAM1/NFAM1/SLAMF8/BLNK/MFNG/BTK/CD19/CD79A/PTPN6/CD40LG/MS4A1/IKZF3/INPP5D/FLT3/NCKAP1L/CARD11/CD27/PTPRC/FCRL3	41
BP	GO:0071674	mononuclear cell migration	34/1144	90/18670	9.24634e-19	2.89914e-17	2.21826e-17	CCL1/CCL3L3/CD47/CCL23/C5AR1/CCL3L1/LGMN/CCL21/TNFSF11/CSF1/CCL3/CCL2/FPR2/PLA2G7/CCL22/CCL8/PECAM1/CCL25/CCR1/PTPRO/TNF/CXCL12/C3AR1/LYN/CMKLR1/CCL19/CXCL10/XCL1/SLAMF8/CCL4/AIF1/CCL5/XCL2/CCR2	34
BP	GO:0032675	regulation of interleukin-6 production	44/1144	152/18670	1.19385e-18	3.71971e-17	2.84611e-17	TREM2/TLR3/CD47/XBP1/MAPK13/SIGLEC16/TLR2/TLR1/TNFAIP3/ARRB2/DDX58/LILRA5/IL33/LILRA2/TLR4/IFIH1/IL10/LGALS9C/FCER1G/TNF/CARD9/NOD2/SYK/GHRL/LGALS9/TYROBP/PTAFR/TLR9/FOXP3/LILRB2/CLEC7A/HAVCR2/TLR7/CD200R1/CD74/AIF1/PTPN22/TLR8/PTPN6/BANK1/INPP5D/NLRC3/SLAMF1/NCKAP1L	44
BP	GO:0072678	T cell migration	29/1144	65/18670	1.42426e-18	4.40987e-17	3.37419e-17	CXCL16/ITGA4/CCL21/ADAM8/S1PR1/GPR15/CCL3/CCL2/RIPK3/CXCL12/GPR183/ITGB7/CXCL11/CCR6/CXCL10/XCL1/TNFSF14/PIK3CG/CD200R1/AIF1/DOCK8/MYO1G/CCL5/ZAP70/XCL2/CXCR3/CCR2/SPN/CXCL13	29
BP	GO:0002793	positive regulation of peptide secretion	62/1144	288/18670	1.66808e-18	5.13273e-17	3.92728e-17	TREM2/IL4R/CCL1/RAB8B/IFNGR1/XBP1/NLRP2/TNFRSF4/VEGFC/SCT/TLR2/ABCG1/ADAM8/TLR1/TNFSF11/CD160/DDX58/IL2/AIM2/LILRA5/IL33/LILRA2/JAK2/CCL3/TLR4/NLRP3/IFIH1/CD14/IL10/LGALS9C/ILDR1/NLRP1/CD33/TNF/NLRP7/FCN1/HLA-E/NOD2/SYK/GHRL/LGALS9/CD274/CLEC6A/ADORA2A/CSF1R/FGR/CLEC4E/CD244/GATA3/RASGRP1/BLK/CCL19/PTGER4/HAVCR2/IFNG/CLEC9A/AIF1/PTPN22/TLR8/CD38/CRTAM/CD2	62
BP	GO:0002287	alpha-beta T cell activation involved in immune response	28/1144	61/18670	2.1765e-18	6.61496e-17	5.0614e-17	IL4R/NFKBID/MYB/RELB/IL2/BATF/EOMES/NLRP3/IL27/SEMA4A/LGALS9/IL18R1/JAK3/IL12B/GPR183/IL18/GATA3/FOXP3/CCL19/PTGER4/IFNG/CD80/IL12RB1/CD86/TBX21/SPN/LY9/SLAMF6	28
BP	GO:0002293	alpha-beta T cell differentiation involved in immune response	28/1144	61/18670	2.1765e-18	6.61496e-17	5.0614e-17	IL4R/NFKBID/MYB/RELB/IL2/BATF/EOMES/NLRP3/IL27/SEMA4A/LGALS9/IL18R1/JAK3/IL12B/GPR183/IL18/GATA3/FOXP3/CCL19/PTGER4/IFNG/CD80/IL12RB1/CD86/TBX21/SPN/LY9/SLAMF6	28
BP	GO:0032653	regulation of interleukin-10 production	26/1144	52/18670	2.38058e-18	7.19109e-17	5.50223e-17	TREM2/CD47/FCGR2B/TLR2/LILRA5/TLR4/LGALS9C/FCER1G/NOD2/SYK/LGALS9/TYROBP/CD274/JAK3/IL12B/TLR9/FOXP3/CD28/XCL1/CLEC7A/PDCD1LG2/IDO1/LILRB1/CD40LG/SASH3/TIGIT	26
BP	GO:0002690	positive regulation of leukocyte chemotaxis	33/1144	87/18670	2.59693e-18	7.79709e-17	5.9659e-17	CCL1/DYSF/C5AR1/VEGFC/LGMN/CCL21/DAPK2/CSF1/CCL3/FPR2/PLA2G7/CAMK1D/CCR1/CXCL12/C3AR1/LGALS9/CMKLR1/RAC2/PTK2B/CCL19/CCR6/CXCL10/XCL1/TNFSF14/CCL4/CD74/AIF1/CCL5/XCL2/CCR7/NCKAP1L/CCR2/CXCL13	33
BP	GO:1903038	negative regulation of leukocyte cell-cell adhesion	40/1144	129/18670	2.97944e-18	8.89165e-17	6.8034e-17	IL4R/NFKBID/HLA-G/FCGR2B/CCL21/IL2/CTLA4/VSIG4/IL10/LGALS9C/CCL25/CXCL12/LGALS9/CD274/CD300A/SOCS1/JAK3/ADORA2A/FGL2/FOXP3/XCL1/LILRB2/IL2RA/HAVCR2/CD74/LAG3/TNFAIP8L2/CD80/IRF1/PDCD1LG2/CD86/IDO1/PTPN22/LILRB1/PTPN6/TBX21/SPN/PLA2G2D/LAX1/TIGIT	40
BP	GO:0042269	regulation of natural killer cell mediated cytotoxicity	24/1144	44/18670	3.35596e-18	9.95535e-17	7.61729e-17	HLA-G/SERPINB9/ARRB2/CD160/IL21/NCR1/HLA-F/HLA-E/LGALS9/PIK3R6/KIR2DL4/IL12B/RASGRP1/IL18RAP/HAVCR2/LAG3/NCR3/KLRK1/LILRB1/CD226/VAV1/CRTAM/SH2D1A/SLAMF6	24
BP	GO:0046635	positive regulation of alpha-beta T cell activation	28/1144	62/18670	3.73971e-18	1.10277e-16	8.43777e-17	IL4R/NFKBID/MYB/CD160/NLRP3/HLA-E/SYK/LGALS9/SOCS1/IL12B/IL18/FOXP3/CCL19/CD28/XCL1/EBI3/IFNG/CD80/IL12RB1/PRKCQ/CD86/ZAP70/RASAL3/NCKAP1L/CCR2/SASH3/CD3E/PTPRC	28
BP	GO:0050868	negative regulation of T cell activation	37/1144	112/18670	5.13001e-18	1.50379e-16	1.15062e-16	IL4R/NFKBID/HLA-G/FCGR2B/IL2/CTLA4/VSIG4/IL10/LGALS9C/LGALS9/CD274/CD300A/SOCS1/JAK3/ADORA2A/FGL2/FOXP3/XCL1/LILRB2/IL2RA/HAVCR2/CD74/LAG3/TNFAIP8L2/CD80/IRF1/PDCD1LG2/CD86/IDO1/PTPN22/LILRB1/PTPN6/TBX21/SPN/PLA2G2D/LAX1/TIGIT	37
BP	GO:0050708	regulation of protein secretion	82/1144	472/18670	5.69251e-18	1.65886e-16	1.26927e-16	TREM2/IL4R/CD22/CCL1/RAP1A/IFNGR1/ADRA2A/XBP1/NLRP2/CARD17/TNFRSF4/VEGFC/FCGR2B/TLR2/ABCG1/ADAM8/TLR5/TLR1/TNFAIP3/CD160/DDX58/IL2/AIM2/NR1H3/LILRA5/IL33/LILRA2/JAK2/CCL3/TLR4/RSAD2/NLRP3/IFIH1/CD14/IL10/LGALS9C/NLRP1/CD40/CD33/TNF/NLRP7/FCN1/HLA-E/NOD2/SYK/GHRL/LGALS9/CD274/SOCS1/LYN/CLEC6A/ADORA2A/TLR9/CSF1R/FGR/SRGN/CLEC4E/CD244/GATA3/RASGRP1/FOXP3/BLK/CCL19/GBP1/PTGER4/HAVCR2/CD200R1/IFNG/CLE…	82
BP	GO:0032945	negative regulation of mononuclear cell proliferation	30/1144	73/18670	6.24202e-18	1.79785e-16	1.37561e-16	HLA-G/FCGR2B/IL2/CTLA4/VSIG4/IL10/LGALS9C/LGALS9/TYROBP/CD274/CD300A/LYN/LST1/FOXP3/XCL1/LILRB2/IL2RA/HAVCR2/MNDA/BTK/CD80/PDCD1LG2/TNFRSF13B/CD86/IDO1/LILRB1/PTPN6/INPP5D/SPN/PLA2G2D	30
BP	GO:0050672	negative regulation of lymphocyte proliferation	30/1144	73/18670	6.24202e-18	1.79785e-16	1.37561e-16	HLA-G/FCGR2B/IL2/CTLA4/VSIG4/IL10/LGALS9C/LGALS9/TYROBP/CD274/CD300A/LYN/LST1/FOXP3/XCL1/LILRB2/IL2RA/HAVCR2/MNDA/BTK/CD80/PDCD1LG2/TNFRSF13B/CD86/IDO1/LILRB1/PTPN6/INPP5D/SPN/PLA2G2D	30
BP	GO:0002698	negative regulation of immune effector process	38/1144	120/18670	9.34624e-18	2.67637e-16	2.04781e-16	IL4R/CD22/TRIM38/DHX58/C4BPB/HLA-G/CD47/FCGR2B/SERPINB9/ARRB2/IL2/VSIG4/IL33/IL10/SERPING1/TNF/HLA-F/HLA-E/LGALS9/CD300A/JAK3/KIR2DL4/CR1/FGL2/FOXP3/XCL1/SLAMF8/IL2RA/IL7R/HAVCR2/CD84/LILRB1/PTPN6/TBX21/CCR2/CD96/PTPRC/FCRL3	38
BP	GO:1903532	positive regulation of secretion by cell	74/1144	403/18670	1.07895e-17	3.07192e-16	2.35046e-16	TREM2/SMPD3/IL4R/CCL1/RAB8B/IFNGR1/VAMP8/MYB/XBP1/NLRP2/TNFRSF4/VEGFC/SCT/TLR2/ABCG1/CACNA1I/ADAM8/TLR1/TNFSF11/CD160/DDX58/IL2/AIM2/UNC13D/LILRA5/IL33/LILRA2/JAK2/CCL3/TLR4/NLRP3/IFIH1/CD14/IL10/LGALS9C/KMO/ITGAM/ILDR1/NLRP1/FCER1G/CD33/TNF/NLRP7/FCN1/HLA-F/HLA-E/NOD2/CXCL12/SYK/GHRL/LGALS9/CD274/PTAFR/CLEC6A/ADORA2A/CSF1R/FGR/CLEC4E/CD244/GATA3/RASGRP1/BLK/CCL19/PTGER4/HAVCR2/IFNG/CLEC9A/AIF1/I…	74
BP	GO:0032613	interleukin-10 production	26/1144	55/18670	1.43015e-17	4.04855e-16	3.09773e-16	TREM2/CD47/FCGR2B/TLR2/LILRA5/TLR4/LGALS9C/FCER1G/NOD2/SYK/LGALS9/TYROBP/CD274/JAK3/IL12B/TLR9/FOXP3/CD28/XCL1/CLEC7A/PDCD1LG2/IDO1/LILRB1/CD40LG/SASH3/TIGIT	26
BP	GO:0002294	CD4-positive, alpha-beta T cell differentiation involved in immune response	27/1144	60/18670	1.66921e-17	4.67774e-16	3.57914e-16	IL4R/NFKBID/MYB/RELB/IL2/BATF/NLRP3/IL27/SEMA4A/LGALS9/IL18R1/JAK3/IL12B/GPR183/IL18/GATA3/FOXP3/CCL19/PTGER4/IFNG/CD80/IL12RB1/CD86/TBX21/SPN/LY9/SLAMF6	27
BP	GO:0050714	positive regulation of protein secretion	58/1144	268/18670	1.67129e-17	4.67774e-16	3.57914e-16	TREM2/IL4R/CCL1/IFNGR1/XBP1/NLRP2/TNFRSF4/VEGFC/TLR2/ABCG1/ADAM8/TLR1/CD160/DDX58/IL2/AIM2/LILRA5/IL33/LILRA2/JAK2/CCL3/TLR4/NLRP3/IFIH1/CD14/IL10/LGALS9C/NLRP1/CD33/TNF/NLRP7/FCN1/HLA-E/NOD2/SYK/GHRL/LGALS9/CD274/CLEC6A/ADORA2A/CSF1R/FGR/CLEC4E/CD244/GATA3/RASGRP1/BLK/CCL19/PTGER4/HAVCR2/IFNG/CLEC9A/AIF1/PTPN22/TLR8/CD38/CRTAM/CD2	58
BP	GO:0030593	neutrophil chemotaxis	35/1144	104/18670	2.08803e-17	5.81131e-16	4.44649e-16	CCL1/DYSF/CCL3L3/CCL23/C5AR1/MPP1/CCL3L1/CCL21/DAPK2/CCL3/CCL2/CAMK1D/CCL22/CCL8/CCL25/FCER1G/CSF3R/C3AR1/SYK/CXCL11/RAC2/CCL19/CXCL10/XCL1/CCL4/PIK3CG/CD74/ITGB2/CCL5/XCL2/CCR7/CXCL9/NCKAP1L/VAV1/CXCL13	35
BP	GO:0001774	microglial cell activation	24/1144	48/18670	4.84715e-17	1.32667e-15	1.0151e-15	TREM2/TLR3/IFNGR1/C5AR1/CLU/CTSC/TTBK1/TLR2/IL33/JAK2/CCL3/FPR2/ITGAM/TNF/TYROBP/CST7/C1QA/TLR7/IFNG/AIF1/ITGB2/TLR8/STAP1/PTPRC	24
BP	GO:0002269	leukocyte activation involved in inflammatory response	24/1144	48/18670	4.84715e-17	1.32667e-15	1.0151e-15	TREM2/TLR3/IFNGR1/C5AR1/CLU/CTSC/TTBK1/TLR2/IL33/JAK2/CCL3/FPR2/ITGAM/TNF/TYROBP/CST7/C1QA/TLR7/IFNG/AIF1/ITGB2/TLR8/STAP1/PTPRC	24
BP	GO:0002711	positive regulation of T cell mediated immunity	24/1144	48/18670	4.84715e-17	1.32667e-15	1.0151e-15	IL1R1/HLA-G/HLA-A/HLA-H/RSAD2/NLRP3/HLA-C/CD1B/CD1E/HLA-F/HLA-E/HLA-B/CD1C/IL18R1/IL12B/B2M/CD1D/IL18/GATA3/FOXP3/XCL1/IL12RB1/SASH3/PTPRC	24
BP	GO:0002718	regulation of cytokine production involved in immune response	31/1144	84/18670	6.9462e-17	1.89074e-15	1.44669e-15	IL1R1/TLR3/HLA-G/CD160/DDX58/TLR4/RSAD2/NLRP3/IL10/FCER1G/TNF/HLA-F/HLA-E/NOD2/IL18R1/JAK3/KIR2DL4/B2M/IL18/GATA3/FOXP3/XCL1/CD74/BTK/TNFRSF1B/LILRB1/CD226/TBX21/CCR2/CD96/SASH3	31
BP	GO:0002478	antigen processing and presentation of exogenous peptide antigen	45/1144	175/18670	7.43188e-17	2.01189e-15	1.53938e-15	HLA-G/VAMP8/HLA-A/FCGR2B/HLA-H/TAPBP/PSMA8/LGMN/TAP2/PSMB10/PSME2/PSMB8/HLA-C/PSME1/FCER1G/HLA-F/HLA-E/IFI30/TAP1/HLA-DQB2/HLA-DRB5/HLA-B/FCGR1A/FCGR1B/NCF2/B2M/PSMB9/HLA-DMA/HLA-DQB1/HLA-DQA2/CLEC4A/HLA-DRB1/NCF4/HLA-DQA1/HLA-DPA1/HLA-DPB1/CD74/CTSS/CYBB/LAG3/HLA-DOA/NCF1/HLA-DMB/HLA-DRA/HLA-DOB	45
BP	GO:0002367	cytokine production involved in immune response	34/1144	102/18670	8.39131e-17	2.25927e-15	1.72867e-15	IL1R1/TLR3/HLA-G/TLR2/CD160/DDX58/TLR4/RSAD2/NLRP3/IL10/FCER1G/TNF/HLA-F/HLA-E/NOD2/IL18R1/JAK3/KIR2DL4/IL12B/B2M/IL18/GATA3/FOXP3/XCL1/IL18RAP/CD74/BTK/TNFRSF1B/LILRB1/CD226/TBX21/CCR2/CD96/SASH3	34
BP	GO:0050864	regulation of B cell activation	46/1144	184/18670	1.09895e-16	2.9428e-15	2.25167e-15	CD22/ID2/XBP1/TNFRSF4/FCGR2B/TNFRSF13C/TNFAIP3/IL2/CTLA4/TLR4/IL10/IL21/CD40/IL7/CYLD/NOD2/TNFSF13B/SYK/TYROBP/CD300A/LYN/GPR183/TLR9/FOXP3/NFAM1/CD28/SLAMF8/MNDA/CD74/BTK/CD19/TNFRSF13B/SAMSN1/PTPN6/CD38/BANK1/IKZF3/TBX21/INPP5D/NCKAP1L/CARD11/SASH3/CD27/SLA2/PTPRC/FCRL3	46
BP	GO:0050921	positive regulation of chemotaxis	39/1144	135/18670	1.19107e-16	3.17235e-15	2.42731e-15	TREM2/CCL1/DYSF/C5AR1/VEGFC/LGMN/CCL21/DAPK2/S1PR1/CSF1/CCL3/P2RY12/FPR2/PLA2G7/CAMK1D/SUCNR1/CCR1/CXCL12/CXCR4/C3AR1/LGALS9/CMKLR1/RAC2/PTK2B/CCL19/CCR6/CXCL10/XCL1/TNFSF14/CCL4/CD74/AIF1/CCL5/XCL2/CCR4/CCR7/NCKAP1L/CCR2/CXCL13	39
BP	GO:0001914	regulation of T cell mediated cytotoxicity	20/1144	33/18670	1.26546e-16	3.33608e-15	2.55259e-15	HLA-G/HLA-A/FCGR2B/HLA-H/HLA-C/RIPK3/CD1B/CD1E/HLA-F/HLA-E/HLA-B/CD1C/IL12B/B2M/CD1D/XCL1/IL7R/IL12RB1/LILRB1/PTPRC	20
BP	GO:0048247	lymphocyte chemotaxis	27/1144	64/18670	1.26602e-16	3.33608e-15	2.55259e-15	CCL1/CCL3L3/CCL23/CXCL16/CCL3L1/CCL21/ADAM8/CCL3/CCL2/CCL22/CCL8/CCL25/GPR183/CXCL11/PTK2B/CCL19/CXCL10/XCL1/TNFSF14/CCL4/PIK3CG/CCL5/KLRK1/XCL2/CXCR3/CCR2/CXCL13	27
BP	GO:0071621	granulocyte chemotaxis	37/1144	123/18670	1.67751e-16	4.39702e-15	3.36436e-15	CCL1/DYSF/CCL3L3/CCL23/C5AR1/MPP1/CCL3L1/CCL21/DAPK2/CSF1/CCL3/CCL2/CAMK1D/CCL22/CCL8/CCL25/FCER1G/CSF3R/C3AR1/SYK/CMKLR1/CXCL11/RAC2/CCL19/CXCL10/XCL1/CCL4/PIK3CG/CD74/ITGB2/CCL5/XCL2/CCR7/CXCL9/NCKAP1L/VAV1/CXCL13	37
BP	GO:0050920	regulation of chemotaxis	50/1144	217/18670	1.93013e-16	5.03255e-15	3.85063e-15	TREM2/CCL1/DYSF/C5AR1/MPP1/VEGFC/LGMN/CCL21/DAPK2/S1PR1/CSF1/CCL3/CCL2/P2RY12/FPR2/PLA2G7/CAMK1D/SUCNR1/CCR1/PTPRO/SEMA4A/CXCL12/CXCR4/C3AR1/LGALS9/LYN/GPR183/CMKLR1/SEMA4D/RAC2/PTK2B/CCL19/CCR6/CXCL10/XCL1/SLAMF8/TNFSF14/CCL4/CD74/AIF1/CCL5/KLRK1/GPR18/XCL2/CCR4/CCR7/STAP1/NCKAP1L/CCR2/CXCL13	50
BP	GO:0002548	monocyte chemotaxis	27/1144	65/18670	2.04059e-16	5.26515e-15	4.0286e-15	CCL1/CCL3L3/CCL23/CCL3L1/LGMN/CCL21/TNFSF11/CCL3/CCL2/FPR2/PLA2G7/CCL22/CCL8/CCL25/CCR1/PTPRO/CXCL12/LYN/CCL19/CXCL10/XCL1/SLAMF8/CCL4/AIF1/CCL5/XCL2/CCR2	27
BP	GO:0050854	regulation of antigen receptor-mediated signaling pathway	27/1144	65/18670	2.04059e-16	5.26515e-15	4.0286e-15	CD22/LPXN/FCGR2B/CD160/PLCL2/PRKCH/CYLD/CD300A/LYN/PAX5/BLK/NFAM1/PRKCB/LILRB4/GBP1/PVRIG/CD19/PTPN22/PTPN6/CD226/CCR7/STAP1/UBASH3A/PTPRC/LCK/FCRL3/TRAT1	27
BP	GO:0051047	positive regulation of secretion	74/1144	428/18670	3.29058e-16	8.44638e-15	6.46271e-15	TREM2/SMPD3/IL4R/CCL1/RAB8B/IFNGR1/VAMP8/MYB/XBP1/NLRP2/TNFRSF4/VEGFC/SCT/TLR2/ABCG1/CACNA1I/ADAM8/TLR1/TNFSF11/CD160/DDX58/IL2/AIM2/UNC13D/LILRA5/IL33/LILRA2/JAK2/CCL3/TLR4/NLRP3/IFIH1/CD14/IL10/LGALS9C/KMO/ITGAM/ILDR1/NLRP1/FCER1G/CD33/TNF/NLRP7/FCN1/HLA-F/HLA-E/NOD2/CXCL12/SYK/GHRL/LGALS9/CD274/PTAFR/CLEC6A/ADORA2A/CSF1R/FGR/CLEC4E/CD244/GATA3/RASGRP1/BLK/CCL19/PTGER4/HAVCR2/IFNG/CLEC9A/AIF1/I…	74
BP	GO:2000514	regulation of CD4-positive, alpha-beta T cell activation	26/1144	61/18670	3.42545e-16	8.74724e-15	6.69291e-15	IL4R/NFKBID/MYB/CD160/IL2/NLRP3/LGALS9C/IL27/LGALS9/CD274/SOCS1/JAK3/IL12B/IL18/GATA3/FOXP3/CCL19/XCL1/IFNG/CD80/IL12RB1/PRKCQ/CD86/TBX21/NCKAP1L/SASH3	26
BP	GO:0007249	I-kappaB kinase/NF-kappaB signaling	56/1144	270/18670	4.4892e-16	1.14049e-14	8.72637e-15	OPTN/IKBKE/TRIM38/NFKBID/TLR3/RASSF2/IRAK2/ALPK1/TGM2/RELB/IFIT5/TLR2/CX3CR1/CCL21/TICAM2/TNFAIP3/TNFSF11/TIFA/MAP3K14/TLR4/NLRP6/NFKBIA/CD14/RIPK3/CASP10/CD40/CFLAR/TNF/CARD9/NOD2/LGALS9/LIME1/STAT1/CLEC6A/TLR9/SECTM1/BIRC3/PIM2/TNFSF10/TNIP3/CCL19/TRIM22/PRKCB/CD4/TLR7/CD74/BTK/UBD/TLR8/FASLG/CCR7/TIFAB/APOL3/NLRC3/CARD11/RHOH	56
BP	GO:0002702	positive regulation of production of molecular mediator of immune response	32/1144	95/18670	4.79826e-16	1.21278e-14	9.27955e-15	IL4R/IL1R1/HLA-G/XBP1/TNFRSF4/CD160/DDX58/IL2/IL33/TLR4/RSAD2/NLRP3/CD40/FCER1G/HLA-F/HLA-E/NOD2/IL18R1/KIR2DL4/B2M/TLR9/CD244/IL18/GATA3/CD28/XCL1/CD74/LILRB1/CD226/TBX21/SASH3/PTPRC	32
BP	GO:0031348	negative regulation of defense response	52/1144	239/18670	6.28689e-16	1.58098e-14	1.20968e-14	TRIM38/DHX58/IL22RA2/HLA-G/FCGR2B/PROC/TRAFD1/SERPINB9/TNFAIP3/ARRB2/IL2/NR1H3/ADCY7/VSIG4/NLRP6/MEFV/FPR2/NLRP3/IL10/SIGLEC11/SERPING1/NMI/SAMHD1/NLRP7/HLA-F/HLA-E/GHRL/LGALS9/KIR2DL4/IL12B/ADORA2A/CR1/PARP14/CST7/FGL2/GATA3/FOXP3/SLAMF8/IL2RA/NLRC5/PTGER4/HAVCR2/CD200R1/TNFRSF1B/TNFAIP8L2/CNR2/SIGLEC10/ABCD2/LILRB1/NLRC3/CD96/PTPRC	52
BP	GO:0042093	T-helper cell differentiation	25/1144	58/18670	9.2234e-16	2.29612e-14	1.75686e-14	IL4R/NFKBID/MYB/RELB/IL2/BATF/NLRP3/IL27/SEMA4A/IL18R1/JAK3/IL12B/GPR183/IL18/GATA3/FOXP3/CCL19/PTGER4/CD80/IL12RB1/CD86/TBX21/SPN/LY9/SLAMF6	25
BP	GO:0061900	glial cell activation	25/1144	58/18670	9.2234e-16	2.29612e-14	1.75686e-14	TREM2/TLR3/IFNGR1/C5AR1/CLU/CTSC/TTBK1/TLR2/IL33/JAK2/CCL3/FPR2/ITGAM/TNF/TYROBP/ADORA2A/CST7/C1QA/TLR7/IFNG/AIF1/ITGB2/TLR8/STAP1/PTPRC	25
BP	GO:0019722	calcium-mediated signaling	49/1144	218/18670	1.11445e-15	2.7605e-14	2.11218e-14	TREM2/CD22/P2RX2/CX3CR1/TNFSF11/SELP/BHLHA15/KSR2/CCL3/P2RY12/P2RX5/FPR2/CCR9/LAT/CCR1/JSRP1/CCR3/TNF/PLCG2/CLIC2/CXCR4/SYK/P2RY6/SLC8A1/CMKLR1/LAT2/CCRL2/PTK2B/VCAM1/CCR6/CCL4/GBP1/CD4/XCR1/BTK/CCR8/ZAP70/CCR4/CCR7/CXCR5/CXCR6/CCR5/CXCR3/PLEK/CCR2/CD3E/SLA2/PTPRC/TRAT1	49
BP	GO:0022408	negative regulation of cell-cell adhesion	44/1144	180/18670	1.2479e-15	3.07567e-14	2.35333e-14	IL4R/NFKBID/HLA-G/FCGR2B/CCL21/IL2/CTLA4/SPINT2/VSIG4/JAK2/WNT1/IL10/LGALS9C/CCL25/CXCL12/LGALS9/CD274/CD300A/SOCS1/JAK3/ADORA2A/FGL2/FOXP3/AKNA/XCL1/LILRB2/IL2RA/HAVCR2/CD74/LAG3/TNFAIP8L2/CD80/IRF1/PDCD1LG2/CD86/IDO1/PTPN22/LILRB1/PTPN6/TBX21/SPN/PLA2G2D/LAX1/TIGIT	44
BP	GO:0001913	T cell mediated cytotoxicity	23/1144	49/18670	1.29766e-15	3.16679e-14	2.42306e-14	HLA-G/CTSC/HLA-A/FCGR2B/HLA-H/GZMM/HLA-C/RIPK3/CD1B/CD1E/HLA-F/HLA-E/HLA-B/CD1C/IL12B/B2M/CD1D/XCL1/IL7R/PRF1/IL12RB1/LILRB1/PTPRC	23
BP	GO:0002704	negative regulation of leukocyte mediated immunity	23/1144	49/18670	1.29766e-15	3.16679e-14	2.42306e-14	C4BPB/HLA-G/FCGR2B/SERPINB9/ARRB2/HLA-F/HLA-E/LGALS9/CD300A/JAK3/KIR2DL4/CR1/FOXP3/XCL1/IL7R/HAVCR2/CD84/LILRB1/PTPN6/TBX21/CCR2/CD96/PTPRC	23
BP	GO:0150076	neuroinflammatory response	28/1144	75/18670	1.55342e-15	3.77237e-14	2.88641e-14	TREM2/TLR3/IFNGR1/C5AR1/CLU/CTSC/TTBK1/TLR2/IL33/JAK2/CCL3/FPR2/ITGAM/TNF/TYROBP/ADORA2A/CST7/IL18/C1QA/TLR7/CD200R1/IFNG/TNFRSF1B/AIF1/ITGB2/TLR8/STAP1/PTPRC	28
BP	GO:0002224	toll-like receptor signaling pathway	39/1144	146/18670	2.18308e-15	5.27559e-14	4.03659e-14	IKBKE/TLR3/UBE2D1/IRAK2/TLR2/LGMN/TICAM2/TLR5/TLR1/TNFAIP3/ARRB2/NR1H3/LILRA2/TLR4/NLRP6/RSAD2/NFKBIA/CD14/RFTN1/ITGAM/GFI1/CD300A/LYN/TLR9/BIRC3/TNIP3/LILRA4/CD300LF/HAVCR2/PIK3AP1/TLR7/CTSS/BTK/ITGB2/IRF1/PTPN22/TLR8/TLR10/FCRL3	39
BP	GO:0046633	alpha-beta T cell proliferation	19/1144	33/18670	2.8295e-15	6.80453e-14	5.20645e-14	ELF4/LGALS9C/HLA-E/SYK/IL15/LGALS9/CD274/IL12B/IL18/CD28/XCL1/EBI3/IRF1/ZAP70/DOCK2/RASAL3/CCR2/CD3E/PTPRC	19
BP	GO:2000106	regulation of leukocyte apoptotic process	29/1144	83/18670	3.76248e-15	9.00452e-14	6.88976e-14	NFKBID/CCL21/ADAM8/IL2/IL10/RIPK3/FCER1G/NOD2/CXCL12/LGALS9/CD274/LYN/JAK3/CCL19/IL7R/CD74/BTK/DOCK8/GIMAP8/CCL5/PRKCQ/IDO1/LILRB1/HCLS1/CCR7/CCR5/PDCD1/CD27/CD3G	29
BP	GO:0002474	antigen processing and presentation of peptide antigen via MHC class I	31/1144	96/18670	5.27312e-15	1.25592e-13	9.60957e-14	ERAP2/HLA-G/VAMP8/ACE/HLA-A/TAPBPL/HLA-H/TAPBP/PSMA8/ERAP1/TAP2/PSMB10/PSME2/PSMB8/HLA-C/PSME1/FCER1G/HLA-F/HLA-E/IFI30/TAP1/HLA-B/FCGR1A/FCGR1B/NCF2/B2M/PSMB9/CLEC4A/NCF4/CYBB/NCF1	31
BP	GO:0032623	interleukin-2 production	25/1144	62/18670	6.14437e-15	1.45642e-13	1.11437e-13	ZFP36/TNFAIP3/VSIG4/FCER1G/CARD9/IL18/GATA3/FOXP3/CD28/XCL1/CLEC7A/GBP1/HAVCR2/CD4/LAG3/CD80/PRKCQ/CD86/TBX21/CARD11/CCR2/SASH3/CD3E/CD247/PTPRC	25
BP	GO:0002886	regulation of myeloid leukocyte mediated immunity	24/1144	57/18670	6.63055e-15	1.56418e-13	1.19682e-13	IL4R/VAMP8/FCGR2B/DDX58/UNC13D/ITGAM/FCER1G/PRAM1/DNASE1L3/HLA-E/C3/SYK/LGALS9/TYROBP/CD300A/PTAFR/LYN/FGR/RAC2/CD84/BTK/ITGB2/STAP1/CCR2	24
BP	GO:0042088	T-helper 1 type immune response	21/1144	43/18670	8.21316e-15	1.92834e-13	1.47546e-13	IL4R/IL1R1/RELB/IL33/TLR4/IL27/SEMA4A/IL18R1/JAK3/IL12B/IL18/IL18BP/CCL19/XCL1/IL18RAP/HAVCR2/EBI3/CD80/IL12RB1/CCR2/SPN	21
BP	GO:0046637	regulation of alpha-beta T cell differentiation	25/1144	63/18670	9.59989e-15	2.24329e-13	1.71644e-13	IL4R/NFKBID/MYB/IL2/NLRP3/IL27/SYK/ZNF683/LGALS9/SOCS1/JAK3/IL12B/PRDM1/IL18/GATA3/FOXP3/CCL19/IFNG/CD80/IL12RB1/CD86/ZAP70/TBX21/NCKAP1L/SASH3	25
BP	GO:0033209	tumor necrosis factor-mediated signaling pathway	41/1144	167/18670	9.99003e-15	2.3235e-13	1.77782e-13	TNFSF18/TRAF1/TNFRSF11B/CASP4/TNFSF15/RFFL/TNFRSF4/PSMA8/TNFRSF13C/TNFAIP3/TNFSF11/TNFRSF25/AIM2/MAP3K14/JAK2/PSMB10/PSME2/NFKBIA/PSMB8/PSME1/CD40/TNF/TNFRSF8/CYLD/TNFRSF18/TNFSF13B/SYK/STAT1/PSMB9/BIRC3/PTK2B/TNFSF14/TNFRSF1B/TNFRSF17/TNFRSF13B/TNFSF8/LTB/CD40LG/TNFRSF9/LTA/CD27	41
BP	GO:0050764	regulation of phagocytosis	31/1144	98/18670	1.00634e-14	2.32964e-13	1.78251e-13	TREM2/C4BPB/RAP1A/DYSF/CD47/FCGR2B/TLR2/C2/C4A/CCL2/FPR2/CAMK1D/FCER1G/TNF/C3/SYK/IL15/CD300A/FGR/CLEC7A/CD300LF/HCK/IL15RA/IFNG/DOCK2/STAP1/IL2RB/NCKAP1L/IL2RG/SIRPG/PTPRC	31
BP	GO:0032735	positive regulation of interleukin-12 production	19/1144	35/18670	1.24702e-14	2.87336e-13	2.19853e-13	TLR3/HLA-G/TLR2/TLR4/IRF5/CD40/SYK/LGALS9/IL12B/TLR9/CCL19/CLEC7A/IFNG/IRF1/IDO1/LTB/CD40LG/CCR7/IRF8	19
BP	GO:0018108	peptidyl-tyrosine phosphorylation	64/1144	363/18670	1.36098e-14	3.12142e-13	2.38834e-13	TNFSF18/TREM2/JAK1/STYK1/IL22RA2/EPHB6/FGF7/ADRA2A/ACE/TTBK1/EFEMP1/TXK/ARRB2/IL2/MATK/EPHB2/LILRA5/EPHA1/JAK2/PARP9/IL21/PECAM1/CD40/IL7/TNF/TNFRSF18/SYK/GHRL/IL15/CASS4/FCGR1A/CD300A/SOCS1/LYN/JAK3/IL12B/CSF1R/FGR/PARP14/SEMA4D/IL18/PTK2B/BLK/HCK/CD4/IFNG/CD74/BTK/ITGB2/CD80/CCL5/NCF1/SAMSN1/ZAP70/PTPN6/HCLS1/BANK1/STAP1/FLT3/ITK/SLA/CD3E/PTPRC/LCK	64
BP	GO:0002483	antigen processing and presentation of endogenous peptide antigen	13/1144	15/18670	1.50532e-14	3.42081e-13	2.61742e-13	ERAP2/HLA-G/HLA-A/HLA-H/TAPBP/ERAP1/TAP2/HLA-C/HLA-F/HLA-E/TAP1/HLA-B/B2M	13
BP	GO:0019885	antigen processing and presentation of endogenous peptide antigen via MHC class I	13/1144	15/18670	1.50532e-14	3.42081e-13	2.61742e-13	ERAP2/HLA-G/HLA-A/HLA-H/TAPBP/ERAP1/TAP2/HLA-C/HLA-F/HLA-E/TAP1/HLA-B/B2M	13
BP	GO:0018212	peptidyl-tyrosine modification	64/1144	366/18670	2.03034e-14	4.59283e-13	3.51418e-13	TNFSF18/TREM2/JAK1/STYK1/IL22RA2/EPHB6/FGF7/ADRA2A/ACE/TTBK1/EFEMP1/TXK/ARRB2/IL2/MATK/EPHB2/LILRA5/EPHA1/JAK2/PARP9/IL21/PECAM1/CD40/IL7/TNF/TNFRSF18/SYK/GHRL/IL15/CASS4/FCGR1A/CD300A/SOCS1/LYN/JAK3/IL12B/CSF1R/FGR/PARP14/SEMA4D/IL18/PTK2B/BLK/HCK/CD4/IFNG/CD74/BTK/ITGB2/CD80/CCL5/NCF1/SAMSN1/ZAP70/PTPN6/HCLS1/BANK1/STAP1/FLT3/ITK/SLA/CD3E/PTPRC/LCK	64
BP	GO:2000516	positive regulation of CD4-positive, alpha-beta T cell activation	19/1144	36/18670	2.48968e-14	5.60631e-13	4.28963e-13	IL4R/NFKBID/MYB/CD160/NLRP3/LGALS9/SOCS1/IL12B/IL18/FOXP3/CCL19/XCL1/IFNG/CD80/IL12RB1/PRKCQ/CD86/NCKAP1L/SASH3	19
BP	GO:0032611	interleukin-1 beta production	31/1144	101/18670	2.56271e-14	5.74465e-13	4.39549e-13	TREM2/NLRP2/CARD17/CX3CR1/TNFAIP3/ARRB2/AIM2/LILRA5/LILRA2/JAK2/CCL3/TLR4/MEFV/NLRP3/SUCNR1/NLRP1/CD33/NLRP7/NOD2/GHRL/LGALS9/TYROBP/NLRC4/CCL19/CLEC7A/IFNG/MNDA/PYHIN1/TLR8/CCR7/GBP5	31
BP	GO:0060337	type I interferon signaling pathway	30/1144	95/18670	2.85304e-14	6.3381e-13	4.84956e-13	JAK1/IKBKE/HLA-G/IFITM1/HLA-A/HLA-H/IRF9/OAS1/IFIT3/IFIT2/SP100/OAS2/RSAD2/IRF5/OASL/PSMB8/HLA-C/XAF1/SAMHD1/HLA-F/HLA-E/GBP2/HLA-B/IRF2/STAT1/NLRC5/IRF1/PTPN6/ZBP1/IRF8	30
BP	GO:0071357	cellular response to type I interferon	30/1144	95/18670	2.85304e-14	6.3381e-13	4.84956e-13	JAK1/IKBKE/HLA-G/IFITM1/HLA-A/HLA-H/IRF9/OAS1/IFIT3/IFIT2/SP100/OAS2/RSAD2/IRF5/OASL/PSMB8/HLA-C/XAF1/SAMHD1/HLA-F/HLA-E/GBP2/HLA-B/IRF2/STAT1/NLRC5/IRF1/PTPN6/ZBP1/IRF8	30
BP	GO:0032612	interleukin-1 production	33/1144	115/18670	3.30162e-14	7.3019e-13	5.58701e-13	TREM2/NLRP2/CARD17/CX3CR1/TNFAIP3/ARRB2/AIM2/LILRA5/LILRA2/JAK2/CCL3/TLR4/MEFV/NLRP3/IL10/SUCNR1/NLRP1/CD33/NLRP7/NOD2/GHRL/LGALS9/TYROBP/NLRC4/CCL19/CLEC7A/HAVCR2/IFNG/MNDA/PYHIN1/TLR8/CCR7/GBP5	33
BP	GO:0002573	myeloid leukocyte differentiation	45/1144	204/18670	3.41489e-14	7.51882e-13	5.75299e-13	TREM2/TLR3/RASSF2/ID2/TSPAN2/CD101/GPR55/RELB/TLR2/BATF2/MAFB/IL34/TNFSF11/CSF1/BATF/OSCAR/CCL3/TLR4/CEBPA/CCR1/FCER1G/TNF/LILRB3/CBFA2T3/IL15/TYROBP/LYN/IL12B/GPR183/CSF1R/SPI1/GATA3/GAB3/CCL19/C1QC/LILRB4/CD4/IFNG/CD74/UBD/LILRB1/HCLS1/CCR7/EVI2B/INPP5D	45
BP	GO:0019724	B cell mediated immunity	47/1144	221/18670	3.94401e-14	8.64541e-13	6.61499e-13	IL4R/C4BPB/HLA-G/CLU/FCGR2B/C7/IL2/BATF/C1R/C2/C4A/IL10/SERPING1/AICDA/C1S/CD40/FCER1G/TNF/HLA-E/C3/FCER2/CR2/CR1/HLA-DQB1/POU2F2/FGL2/GAPT/FOXP3/CD28/C1QA/C1QB/C1QC/CCR6/XCL1/CD74/BTK/CD19/TLR8/PTPN6/CD40LG/CD226/TBX21/INPP5D/LTA/CD27/SLA2/PTPRC	47
BP	GO:0045123	cellular extravasation	24/1144	61/18670	4.13317e-14	9.02015e-13	6.90172e-13	IL1R1/CD47/ITGA4/CX3CR1/CCL21/ADAM8/SELP/CCL2/GCNT1/RIPK3/PECAM1/CCL25/TNF/CXCL12/PTAFR/ITGB7/VCAM1/PTGER4/PIK3CG/ITGB2/SELPLG/SELL/CCR2/SPN	24
BP	GO:0002717	positive regulation of natural killer cell mediated immunity	18/1144	33/18670	5.60769e-14	1.21844e-12	9.32285e-13	HLA-G/CD160/SH2D1B/IL21/HLA-F/HLA-E/KIR2DL4/IL12B/RASGRP1/IL18RAP/LAG3/NCR3/KLRK1/CD226/VAV1/CRTAM/SH2D1A/SLAMF6	18
BP	GO:0042590	antigen processing and presentation of exogenous peptide antigen via MHC class I	27/1144	79/18670	6.24696e-14	1.35142e-12	1.03403e-12	HLA-G/VAMP8/HLA-A/HLA-H/TAPBP/PSMA8/TAP2/PSMB10/PSME2/PSMB8/HLA-C/PSME1/FCER1G/HLA-F/HLA-E/IFI30/TAP1/HLA-B/FCGR1A/FCGR1B/NCF2/B2M/PSMB9/CLEC4A/NCF4/CYBB/NCF1	27
BP	GO:0071887	leukocyte apoptotic process	31/1144	104/18670	6.27649e-14	1.3519e-12	1.0344e-12	NFKBID/CCL21/ADAM8/IL2/IL10/RIPK3/FCER1G/NOD2/CXCL12/LGALS9/CD274/LYN/JAK3/CCL19/IL2RA/IL7R/CD74/BTK/DOCK8/GIMAP8/CCL5/PRKCQ/IDO1/LILRB1/HCLS1/FASLG/CCR7/CCR5/PDCD1/CD27/CD3G	31
BP	GO:0002475	antigen processing and presentation via MHC class Ib	13/1144	16/18670	7.5767e-14	1.62489e-12	1.24328e-12	HLA-G/HLA-A/HLA-H/TAP2/HLA-C/CD1B/CD1E/HLA-F/HLA-E/HLA-B/CD1C/B2M/CD1D	13
BP	GO:0043370	regulation of CD4-positive, alpha-beta T cell differentiation	21/1144	47/18670	7.73652e-14	1.65201e-12	1.26403e-12	IL4R/NFKBID/MYB/IL2/NLRP3/IL27/LGALS9/SOCS1/JAK3/IL12B/IL18/GATA3/FOXP3/CCL19/IFNG/CD80/IL12RB1/CD86/TBX21/NCKAP1L/SASH3	21
BP	GO:0030101	natural killer cell activation	28/1144	86/18670	8.67955e-14	1.84543e-12	1.41202e-12	ID2/ELF4/IL2/UNC13D/NCR1/HLA-F/FLT3LG/HLA-E/IL15/ZNF683/SLAMF7/TYROBP/IL18R1/IL12B/PRDM1/CD244/IL18/RASGRP1/TOX/HAVCR2/ITGB2/NCR3/KLRK1/PTPN22/CORO1A/IL21R/CD2/PTPRC	28
BP	GO:0002707	negative regulation of lymphocyte mediated immunity	19/1144	38/18670	9.09804e-14	1.92614e-12	1.47378e-12	C4BPB/HLA-G/FCGR2B/SERPINB9/ARRB2/HLA-F/HLA-E/LGALS9/KIR2DL4/CR1/FOXP3/XCL1/IL7R/HAVCR2/LILRB1/PTPN6/TBX21/CD96/PTPRC	19
BP	GO:0034340	response to type I interferon	30/1144	99/18670	9.79244e-14	2.06433e-12	1.57951e-12	JAK1/IKBKE/HLA-G/IFITM1/HLA-A/HLA-H/IRF9/OAS1/IFIT3/IFIT2/SP100/OAS2/RSAD2/IRF5/OASL/PSMB8/HLA-C/XAF1/SAMHD1/HLA-F/HLA-E/GBP2/HLA-B/IRF2/STAT1/NLRC5/IRF1/PTPN6/ZBP1/IRF8	30
BP	GO:0001916	positive regulation of T cell mediated cytotoxicity	16/1144	26/18670	1.058e-13	2.2209e-12	1.69931e-12	HLA-G/HLA-A/HLA-H/HLA-C/CD1B/CD1E/HLA-F/HLA-E/HLA-B/CD1C/IL12B/B2M/CD1D/XCL1/IL12RB1/PTPRC	16
BP	GO:0043368	positive T cell selection	18/1144	34/18670	1.12361e-13	2.34868e-12	1.79708e-12	BATF/CYLD/IL12B/FOXP3/CD74/IL12RB1/BCL11B/ZAP70/DOCK2/TBX21/SPN/LY9/THEMIS/CD3E/CD3D/PTPRC/CD3G/SLAMF6	18
BP	GO:0032102	negative regulation of response to external stimulus	66/1144	400/18670	1.36333e-13	2.83779e-12	2.17132e-12	TRIM38/DHX58/IL22RA2/CDKN1B/HLA-G/SERPINF2/FCGR2B/PROC/TRAFD1/SERPINB9/TNFAIP3/ARRB2/IL2/NR1H3/ADCY7/VSIG4/LILRA2/CCL2/NLRP6/MEFV/FPR2/NLRP3/IL10/SIGLEC11/SERPING1/GP1BA/NMI/PTPRO/SAMHD1/NLRP7/HLA-F/HLA-E/SEMA4A/GHRL/LGALS9/GRIN3A/KIR2DL4/IL12B/ADORA2A/CR1/PARP14/CST7/SEMA4D/FGL2/GATA3/FOXP3/SLAMF8/IL2RA/NLRC5/PTGER4/HAVCR2/CD200R1/TNFRSF1B/AIF1/TNFAIP8L2/CNR2/SIGLEC10/KLRK1/GPR18/ABCD2/LILRB1/ST…	66
BP	GO:0048872	homeostasis of number of cells	49/1144	246/18670	1.60282e-13	3.32234e-12	2.54207e-12	ZFP36/RASSF2/ID2/LIPA/MAFB/TNFRSF13C/TNFAIP3/IL2/CSF1/DOCK11/JAK2/LAT/SLC40A1/AMPD3/RIPK3/FCER1G/IL7/CYLD/FLT3LG/TNFSF13B/LGALS9/LYN/JAK3/STAT1/B2M/GPR183/SPI1/GATA3/GAPT/FOXP3/TNFSF14/IL2RA/IL7R/CD74/TNFRSF17/TNFRSF13B/CCR4/HCLS1/CCR7/CORO1A/INPP5D/FLT3/NCKAP1L/CARD11/CCR2/SASH3/GPR174/SIT1/IKZF1	49
BP	GO:0045824	negative regulation of innate immune response	23/1144	59/18670	1.77407e-13	3.66197e-12	2.80193e-12	DHX58/HLA-G/TRAFD1/SERPINB9/TNFAIP3/ARRB2/NR1H3/VSIG4/SERPING1/NMI/SAMHD1/HLA-F/HLA-E/LGALS9/KIR2DL4/CR1/PARP14/SLAMF8/NLRC5/HAVCR2/LILRB1/NLRC3/CD96	23
BP	GO:0032753	positive regulation of interleukin-4 production	15/1144	23/18670	1.81682e-13	3.73465e-12	2.85755e-12	IL33/NLRP3/FCER1G/HLA-E/SYK/LGALS9/GATA3/FOXP3/CD28/HAVCR2/PRKCQ/CD86/CD40LG/SASH3/CD3E	15
BP	GO:0032663	regulation of interleukin-2 production	22/1144	54/18670	2.0271e-13	4.1497e-12	3.17512e-12	ZFP36/TNFAIP3/VSIG4/CARD9/GATA3/FOXP3/CD28/XCL1/CLEC7A/GBP1/HAVCR2/CD4/LAG3/CD80/PRKCQ/CD86/TBX21/CARD11/CCR2/SASH3/CD3E/PTPRC	22
BP	GO:0032651	regulation of interleukin-1 beta production	28/1144	90/18670	3.13455e-13	6.3661e-12	4.87099e-12	TREM2/NLRP2/CARD17/CX3CR1/TNFAIP3/ARRB2/AIM2/LILRA5/LILRA2/JAK2/CCL3/TLR4/MEFV/NLRP3/NLRP1/CD33/NLRP7/NOD2/GHRL/LGALS9/TYROBP/CCL19/CLEC7A/IFNG/MNDA/PYHIN1/TLR8/CCR7	28
BP	GO:0032652	regulation of interleukin-1 production	30/1144	103/18670	3.1355e-13	6.3661e-12	4.87099e-12	TREM2/NLRP2/CARD17/CX3CR1/TNFAIP3/ARRB2/AIM2/LILRA5/LILRA2/JAK2/CCL3/TLR4/MEFV/NLRP3/IL10/NLRP1/CD33/NLRP7/NOD2/GHRL/LGALS9/TYROBP/CCL19/CLEC7A/HAVCR2/IFNG/MNDA/PYHIN1/TLR8/CCR7	30
BP	GO:0032733	positive regulation of interleukin-10 production	18/1144	36/18670	4.11359e-13	8.31784e-12	6.36435e-12	TREM2/TLR2/LILRA5/TLR4/LGALS9C/FCER1G/NOD2/SYK/LGALS9/CD274/IL12B/TLR9/CD28/XCL1/CLEC7A/CD40LG/SASH3/TIGIT	18
BP	GO:0016064	immunoglobulin mediated immune response	45/1144	218/18670	4.228e-13	8.51444e-12	6.51478e-12	IL4R/C4BPB/CLU/FCGR2B/C7/IL2/BATF/C1R/C2/C4A/IL10/SERPING1/AICDA/C1S/CD40/FCER1G/TNF/HLA-E/C3/FCER2/CR2/CR1/HLA-DQB1/POU2F2/FGL2/GAPT/FOXP3/CD28/C1QA/C1QB/C1QC/CCR6/XCL1/CD74/BTK/CD19/TLR8/PTPN6/CD40LG/CD226/TBX21/INPP5D/LTA/CD27/PTPRC	45
BP	GO:0045577	regulation of B cell differentiation	16/1144	28/18670	5.39048e-13	1.08115e-11	8.27237e-12	ID2/XBP1/IL7/CYLD/SYK/TLR9/NFAM1/SLAMF8/BTK/PTPN6/IKZF3/INPP5D/NCKAP1L/CARD11/CD27/FCRL3	16
BP	GO:0032479	regulation of type I interferon production	33/1144	126/18670	5.7155e-13	1.14172e-11	8.73579e-12	IKBKE/TRIM38/DHX58/TLR3/NFKB2/RELB/TLR2/TNFAIP3/DDX58/TLR4/IRF5/IFIH1/TRIM21/CD14/IL10/NMI/UBA7/UBE2L6/PLCG2/CYLD/SYK/STAT1/TLR9/LILRA4/NLRC5/HAVCR2/TLR7/IRF1/PTPN22/TLR8/LILRB1/NLRC3/ZBP1	33
BP	GO:0032606	type I interferon production	33/1144	128/18670	9.23644e-13	1.83764e-11	1.40606e-11	IKBKE/TRIM38/DHX58/TLR3/NFKB2/RELB/TLR2/TNFAIP3/DDX58/TLR4/IRF5/IFIH1/TRIM21/CD14/IL10/NMI/UBA7/UBE2L6/PLCG2/CYLD/SYK/STAT1/TLR9/LILRA4/NLRC5/HAVCR2/TLR7/IRF1/PTPN22/TLR8/LILRB1/NLRC3/ZBP1	33
BP	GO:0032633	interleukin-4 production	17/1144	33/18670	9.86837e-13	1.95552e-11	1.49625e-11	IL33/NLRP3/FCER1G/HLA-E/SYK/LGALS9/GATA3/FOXP3/CD28/HAVCR2/PRKCQ/CD86/CD40LG/CLECL1/ITK/SASH3/CD3E	17
BP	GO:0050766	positive regulation of phagocytosis	24/1144	69/18670	9.98028e-13	1.96981e-11	1.50719e-11	TREM2/RAP1A/CD47/FCGR2B/C2/C4A/CCL2/FPR2/CAMK1D/FCER1G/TNF/C3/IL15/CLEC7A/CD300LF/IL15RA/IFNG/DOCK2/STAP1/IL2RB/NCKAP1L/IL2RG/SIRPG/PTPRC	24
BP	GO:0042095	interferon-gamma biosynthetic process	13/1144	18/18670	1.03251e-12	2.02979e-11	1.55308e-11	TLR3/TNFRSF13C/IL21/IL27/IL12B/TLR9/IL18/FOXP3/CLEC7A/TLR7/EBI3/TLR8/LILRB1	13
BP	GO:0070374	positive regulation of ERK1 and ERK2 cascade	44/1144	215/18670	1.05457e-12	2.06496e-11	1.57999e-11	TREM2/CCL1/RAP1A/SERPINF2/CCL3L3/CCL23/C5AR1/MARCO/GPR55/CCL3L1/CCL21/TNFSF11/ARRB2/GLIPR2/CCL3/TLR4/CCL2/FPR2/CCL22/CCL8/CCL25/CCR1/CFLAR/TNF/NOD2/LGALS9/GPR183/P2RY6/CSF1R/PTK2B/RASGRP1/CCL19/XCL1/CCL4/HAVCR2/CD4/CD74/CCL5/PTPN22/XCL2/CCR7/SLAMF1/FLT3/PTPRC	44
BP	GO:0002507	tolerance induction	15/1144	25/18670	1.07788e-12	2.09405e-11	1.60225e-11	HLA-G/TNFAIP3/HLA-E/LGALS9/CD274/LYN/FOXP3/LILRB2/IL2RA/HAVCR2/IDO1/CCR4/PDCD1/ICOS/CD3E	15
BP	GO:0050901	leukocyte tethering or rolling	15/1144	25/18670	1.07788e-12	2.09405e-11	1.60225e-11	ITGA4/CX3CR1/CCL21/SELP/GCNT1/CCL25/TNF/CXCL12/PTAFR/ITGB7/VCAM1/SELPLG/SELL/CCR2/SPN	15
BP	GO:0050853	B cell receptor signaling pathway	33/1144	129/18670	1.16941e-12	2.263e-11	1.73152e-11	CD22/LPXN/FCGR2B/CTLA4/PLCL2/RFTN1/PRKCH/PLCG2/CD79B/SYK/LIME1/CD300A/LYN/KLHL6/PAX5/LAT2/BLK/NFAM1/PRKCB/MNDA/BTK/CD19/CD79A/PTPN22/PTPN6/CD38/STAP1/MS4A1/ITK/NCKAP1L/PTPRC/LCK/FCRL3	33
BP	GO:0002832	negative regulation of response to biotic stimulus	28/1144	95/18670	1.39724e-12	2.69336e-11	2.06081e-11	TRIM38/DHX58/HLA-G/TRAFD1/SERPINB9/TNFAIP3/ARRB2/NR1H3/VSIG4/LILRA2/SIGLEC11/SERPING1/NMI/SAMHD1/HLA-F/HLA-E/LGALS9/KIR2DL4/CR1/PARP14/FGL2/SLAMF8/IL2RA/NLRC5/HAVCR2/LILRB1/NLRC3/CD96	28
BP	GO:0032755	positive regulation of interleukin-6 production	28/1144	96/18670	1.85881e-12	3.53293e-11	2.7032e-11	TLR3/XBP1/MAPK13/SIGLEC16/TLR2/TLR1/DDX58/LILRA5/IL33/LILRA2/TLR4/IFIH1/LGALS9C/FCER1G/TNF/CARD9/NOD2/SYK/LGALS9/TYROBP/PTAFR/TLR9/LILRB2/CLEC7A/TLR7/CD74/AIF1/TLR8	28
BP	GO:0042533	tumor necrosis factor biosynthetic process	17/1144	34/18670	1.86131e-12	3.53293e-11	2.7032e-11	UBE2J1/CX3CR1/TLR1/JAK2/TLR4/IL10/TNFRSF8/CARD9/SYK/GHRL/TYROBP/CLEC7A/IFNG/CYBB/LILRB1/CCR2/SPN	17
BP	GO:0042534	regulation of tumor necrosis factor biosynthetic process	17/1144	34/18670	1.86131e-12	3.53293e-11	2.7032e-11	UBE2J1/CX3CR1/TLR1/JAK2/TLR4/IL10/TNFRSF8/CARD9/SYK/GHRL/TYROBP/CLEC7A/IFNG/CYBB/LILRB1/CCR2/SPN	17
BP	GO:0045066	regulatory T cell differentiation	17/1144	34/18670	1.86131e-12	3.53293e-11	2.7032e-11	HLA-G/IL2/CTLA4/TNFRSF18/LGALS9/SOCS1/CR1/FUT7/FOXP3/CD28/LILRB2/IL2RA/LILRB4/IFNG/LAG3/IRF1/PLA2G2D	17
BP	GO:0007162	negative regulation of cell adhesion	52/1144	289/18670	1.8876e-12	3.56915e-11	2.73091e-11	IL4R/NFKBID/HLA-G/LPXN/FCGR2B/CCL21/CYP1B1/IL2/CTLA4/SPINT2/VSIG4/JAK2/WNT1/IL10/LGALS9C/CCL25/PTPRO/CXCL12/LGALS9/CD274/CD300A/SOCS1/JAK3/ADORA2A/ARHGDIB/SEMA4D/FGL2/FOXP3/AKNA/XCL1/LILRB2/IL2RA/GBP1/HAVCR2/CD74/LAG3/TNFAIP8L2/CD80/IRF1/PDCD1LG2/CD86/IDO1/PTPN22/ADAMDEC1/LILRB1/PTPN6/TBX21/SPN/PLA2G2D/LAX1/PTPRC/TIGIT	52
BP	GO:0042094	interleukin-2 biosynthetic process	14/1144	22/18670	1.95972e-12	3.69142e-11	2.82447e-11	ZFP36/CARD9/IL18/FOXP3/CD28/CLEC7A/CD4/LAG3/CD80/PRKCQ/CD86/CARD11/CD3E/PTPRC	14
BP	GO:0002720	positive regulation of cytokine production involved in immune response	21/1144	54/18670	2.12138e-12	3.98079e-11	3.04588e-11	IL1R1/HLA-G/CD160/DDX58/TLR4/RSAD2/NLRP3/FCER1G/HLA-F/HLA-E/NOD2/IL18R1/KIR2DL4/B2M/IL18/GATA3/XCL1/CD74/LILRB1/CD226/SASH3	21
BP	GO:0043372	positive regulation of CD4-positive, alpha-beta T cell differentiation	16/1144	30/18670	2.29239e-12	4.25337e-11	3.25444e-11	IL4R/NFKBID/MYB/NLRP3/LGALS9/SOCS1/IL12B/IL18/FOXP3/CCL19/IFNG/CD80/IL12RB1/CD86/NCKAP1L/SASH3	16
BP	GO:0046640	regulation of alpha-beta T cell proliferation	16/1144	30/18670	2.29239e-12	4.25337e-11	3.25444e-11	LGALS9C/HLA-E/SYK/LGALS9/CD274/IL12B/IL18/CD28/XCL1/EBI3/IRF1/ZAP70/RASAL3/CCR2/CD3E/PTPRC	16
BP	GO:0050869	negative regulation of B cell activation	16/1144	30/18670	2.29239e-12	4.25337e-11	3.25444e-11	ID2/FCGR2B/TNFAIP3/CTLA4/IL10/TYROBP/CD300A/LYN/FOXP3/MNDA/BTK/TNFRSF13B/SAMSN1/BANK1/INPP5D/SLA2	16
BP	GO:0045076	regulation of interleukin-2 biosynthetic process	13/1144	19/18670	3.08581e-12	5.68294e-11	4.34827e-11	ZFP36/CARD9/FOXP3/CD28/CLEC7A/CD4/LAG3/CD80/PRKCQ/CD86/CARD11/CD3E/PTPRC	13
BP	GO:0046641	positive regulation of alpha-beta T cell proliferation	13/1144	19/18670	3.08581e-12	5.68294e-11	4.34827e-11	HLA-E/SYK/LGALS9/IL12B/IL18/CD28/XCL1/EBI3/ZAP70/RASAL3/CCR2/CD3E/PTPRC	13
BP	GO:0006959	humoral immune response	59/1144	360/18670	3.69296e-12	6.7759e-11	5.18454e-11	TREM2/TFEB/C4BPB/C5AR1/CLU/FCGR2B/C7/C1R/VSIG4/C2/C4A/CCL2/CFB/CD5L/PSMB10/CFH/SERPING1/C1S/IL7/TNF/FCN1/HLA-E/CFP/C3/C3AR1/GNLY/FCER2/CR1L/GPR183/CR2/PAX5/CR1/HLA-DQB1/POU2F2/CXCL11/GATA3/CD28/C1QA/C1QB/C1QC/CCR6/CXCL10/RNASE6/LYZ/EBI3/BLNK/IFNG/CD19/POU2AF1/PTPN6/CCR7/MS4A1/CXCL9/PDCD1/LTA/CCR2/CXCL13/SH2D1A/PTPRC	59
BP	GO:1904894	positive regulation of receptor signaling pathway via STAT	27/1144	92/18670	3.92524e-12	7.17551e-11	5.49031e-11	TNFSF18/CRLF3/CYP1B1/IL2/JAK2/IL10/PARP9/IL21/PECAM1/CD40/TNF/TNFRSF18/IL15/CD300A/SOCS1/LYN/IL12B/CSF1R/PARP14/IL18/PTK2B/IL7R/IFNG/CCL5/HCLS1/FLT3/IL10RA	27
BP	GO:0002312	B cell activation involved in immune response	24/1144	73/18670	4.04549e-12	7.36814e-11	5.63769e-11	XBP1/FCGR2B/IL2/BATF/DOCK11/TLR4/PLCL2/IL10/AICDA/CD40/PLCG2/GPR183/ITM2A/PTK2B/GAPT/FOXP3/CD28/CCR6/MFNG/CD19/CD180/CD40LG/TBX21/PTPRC	24
BP	GO:0002820	negative regulation of adaptive immune response	19/1144	45/18670	4.15692e-12	7.54335e-11	5.77176e-11	IL4R/C4BPB/HLA-G/FCGR2B/CD160/IL2/IL33/HLA-F/JAK3/CR1/FOXP3/XCL1/IL7R/HAVCR2/SAMSN1/LILRB1/PTPN6/TBX21/PTPRC	19
BP	GO:0060759	regulation of response to cytokine stimulus	40/1144	190/18670	4.41445e-12	7.98146e-11	6.10697e-11	TRAF1/TREM2/JAK1/IKBKE/IL1R1/CASP4/IRAK2/IFNGR1/RFFL/TLR2/TICAM2/TNFAIP3/TXK/DDX58/CSF1/NR1H3/JAK2/TLR4/IFIH1/PARP9/IL7/SAMHD1/TNF/CYLD/GFI1/CXCR4/SYK/SOCS1/STAT1/PARP14/BIRC3/NLRC5/CD300LF/IFNG/CD74/CCL5/PTPN6/STAP1/ZBP1/PTPRC	40
BP	GO:0001776	leukocyte homeostasis	26/1144	86/18670	4.60361e-12	8.29319e-11	6.34549e-11	TNFRSF13C/TNFAIP3/IL2/DOCK11/LAT/SLC40A1/RIPK3/FCER1G/TNFSF13B/LGALS9/LYN/JAK3/GPR183/GAPT/FOXP3/TNFSF14/IL2RA/CD74/TNFRSF17/TNFRSF13B/CORO1A/FLT3/NCKAP1L/CCR2/GPR174/SIT1	26
BP	GO:0032673	regulation of interleukin-4 production	15/1144	27/18670	5.10158e-12	9.15696e-11	7.0064e-11	IL33/NLRP3/FCER1G/HLA-E/SYK/LGALS9/GATA3/FOXP3/CD28/HAVCR2/PRKCQ/CD86/CD40LG/SASH3/CD3E	15
BP	GO:0002260	lymphocyte homeostasis	22/1144	62/18670	5.55402e-12	9.93308e-11	7.60024e-11	TNFRSF13C/TNFAIP3/IL2/DOCK11/LAT/SLC40A1/RIPK3/TNFSF13B/LGALS9/LYN/JAK3/GAPT/FOXP3/TNFSF14/IL2RA/CD74/TNFRSF17/TNFRSF13B/CORO1A/NCKAP1L/GPR174/SIT1	22
BP	GO:0002712	regulation of B cell mediated immunity	20/1144	51/18670	5.92043e-12	1.05125e-10	8.04357e-11	C4BPB/FCGR2B/IL2/IL10/CD40/FCER1G/TNF/HLA-E/C3/FCER2/CR1/FOXP3/CD28/XCL1/BTK/PTPN6/CD226/TBX21/LTA/PTPRC	20
BP	GO:0002889	regulation of immunoglobulin mediated immune response	20/1144	51/18670	5.92043e-12	1.05125e-10	8.04357e-11	C4BPB/FCGR2B/IL2/IL10/CD40/FCER1G/TNF/HLA-E/C3/FCER2/CR1/FOXP3/CD28/XCL1/BTK/PTPN6/CD226/TBX21/LTA/PTPRC	20
BP	GO:0002479	antigen processing and presentation of exogenous peptide antigen via MHC class I, TAP-dependent	24/1144	75/18670	7.8215e-12	1.38385e-10	1.05884e-10	HLA-G/VAMP8/HLA-A/HLA-H/TAPBP/PSMA8/TAP2/PSMB10/PSME2/PSMB8/HLA-C/PSME1/HLA-F/HLA-E/TAP1/HLA-B/FCGR1A/FCGR1B/NCF2/B2M/PSMB9/NCF4/CYBB/NCF1	24
BP	GO:2000401	regulation of lymphocyte migration	22/1144	63/18670	8.04458e-12	1.41825e-10	1.08517e-10	ITGA4/CCL21/ADAM8/CCL3/CCL2/RIPK3/CXCL12/PTK2B/CCR6/CXCL10/XCL1/TNFSF14/CCL4/CD200R1/AIF1/DOCK8/CCL5/KLRK1/XCL2/CCR2/SPN/CXCL13	22
BP	GO:0002577	regulation of antigen processing and presentation	13/1144	20/18670	8.3211e-12	1.4618e-10	1.11849e-10	TREM2/TAPBPL/FCGR2B/CCL21/NOD2/FGL2/CCL19/LILRB2/CD74/HLA-DOA/WAS/CCR7/HLA-DOB	13
BP	GO:0043122	regulation of I-kappaB kinase/NF-kappaB signaling	45/1144	237/18670	8.90618e-12	1.55905e-10	1.1929e-10	OPTN/IKBKE/TRIM38/NFKBID/TLR3/ALPK1/TGM2/IFIT5/CX3CR1/CCL21/TICAM2/TNFAIP3/TNFSF11/TIFA/MAP3K14/TLR4/NLRP6/CASP10/CD40/CFLAR/TNF/CARD9/NOD2/LGALS9/LIME1/STAT1/CLEC6A/TLR9/SECTM1/BIRC3/PIM2/TNFSF10/TNIP3/CCL19/TRIM22/PRKCB/CD4/CD74/UBD/FASLG/CCR7/APOL3/NLRC3/CARD11/RHOH	45
BP	GO:2000403	positive regulation of lymphocyte migration	17/1144	37/18670	1.06412e-11	1.85622e-10	1.42028e-10	ITGA4/CCL21/ADAM8/CCL3/CXCL12/PTK2B/CXCL10/XCL1/TNFSF14/CCL4/AIF1/DOCK8/CCL5/XCL2/CCR2/SPN/CXCL13	17
BP	GO:0046427	positive regulation of receptor signaling pathway via JAK-STAT	26/1144	89/18670	1.10193e-11	1.91542e-10	1.46557e-10	TNFSF18/CRLF3/CYP1B1/IL2/JAK2/IL10/PARP9/IL21/PECAM1/CD40/TNF/TNFRSF18/IL15/CD300A/SOCS1/LYN/IL12B/CSF1R/PARP14/IL18/PTK2B/IFNG/CCL5/HCLS1/FLT3/IL10RA	26
BP	GO:0033077	T cell differentiation in thymus	23/1144	70/18670	1.14957e-11	1.98431e-10	1.51829e-10	NFKBID/MAFB/ADAM8/VNN1/WNT1/RIPK3/B2M/GATA3/RASGRP1/FOXP3/CD28/CCR6/IL7R/CD74/BCL11B/ZAP70/DOCK2/CCR7/CARD11/CD3E/CD3D/PTPRC/CD3G	23
BP	GO:0034121	regulation of toll-like receptor signaling pathway	23/1144	70/18670	1.14957e-11	1.98431e-10	1.51829e-10	TLR3/TLR2/TICAM2/TLR5/TLR1/TNFAIP3/ARRB2/NR1H3/LILRA2/TLR4/NLRP6/RSAD2/CD14/GFI1/CD300A/LYN/TLR9/BIRC3/LILRA4/CD300LF/IRF1/PTPN22/FCRL3	23
BP	GO:1902106	negative regulation of leukocyte differentiation	28/1144	103/18670	1.22436e-11	2.10608e-10	1.61145e-10	IL4R/NFKBID/TLR3/ID2/HLA-G/GPR55/FCGR2B/MAFB/IL2/CTLA4/CCL3/TLR4/LILRB3/TMEM176A/SOCS1/LYN/JAK3/TMEM176B/FGL2/FOXP3/C1QC/LILRB4/CD74/LAG3/IRF1/LILRB1/TBX21/INPP5D	28
BP	GO:0045072	regulation of interferon-gamma biosynthetic process	12/1144	17/18670	1.23099e-11	2.11015e-10	1.61457e-10	TLR3/TNFRSF13C/IL21/IL27/IL12B/TLR9/FOXP3/CLEC7A/TLR7/EBI3/TLR8/LILRB1	12
BP	GO:0070228	regulation of lymphocyte apoptotic process	20/1144	53/18670	1.37338e-11	2.34611e-10	1.79511e-10	NFKBID/ADAM8/IL2/IL10/RIPK3/LGALS9/CD274/LYN/JAK3/IL7R/CD74/BTK/DOCK8/GIMAP8/CCL5/PRKCQ/IDO1/PDCD1/CD27/CD3G	20
BP	GO:0050855	regulation of B cell receptor signaling pathway	15/1144	29/18670	2.02573e-11	3.44861e-10	2.63869e-10	CD22/LPXN/FCGR2B/PLCL2/PRKCH/CD300A/LYN/PAX5/BLK/NFAM1/PRKCB/CD19/PTPN22/STAP1/FCRL3	15
BP	GO:0045576	mast cell activation	21/1144	60/18670	2.28459e-11	3.87598e-10	2.96569e-10	IL4R/VAMP8/UNC13D/LAT/LCP2/FCER1G/SYK/LGALS9/CD300A/LYN/FGR/LAT2/RAC2/RASGRP1/CD300LF/PIK3CG/CD84/BTK/CNR2/CD226/RHOH	21
BP	GO:0030099	myeloid cell differentiation	63/1144	416/18670	2.30014e-11	3.88904e-10	2.97568e-10	TREM2/ZFP36/TLR3/RASSF2/ID2/TSPAN2/CD101/GPR55/RELB/TLR2/BATF2/MAFB/IL34/TNFSF11/CSF1/BATF/OSCAR/JAK2/CCL3/TLR4/CEBPA/RASGRP4/NFKBIA/GP1BA/CCR1/FCER1G/CSF3R/TNF/LILRB3/CBFA2T3/IL15/TYROBP/LYN/JAK3/STAT1/IL12B/B2M/GPR183/CSF1R/SPI1/GATA3/PTK2B/GAB3/CCL19/FLI1/C1QC/PRKCB/LILRB4/CD4/IFNG/CD74/UBD/PRKCQ/LILRB1/PTPN6/HCLS1/CCR7/EVI2B/INPP5D/NCKAP1L/GPR171/IRF8/IKZF1	63
BP	GO:0032757	positive regulation of interleukin-8 production	19/1144	49/18670	2.54004e-11	4.28006e-10	3.27487e-10	TLR3/TLR2/TLR5/TLR1/DDX58/TLR4/CD14/TNF/FCN1/NOD2/SYK/LGALS9/TLR9/CD244/CLEC7A/TLR7/CD74/TLR8/CD2	19
BP	GO:0050731	positive regulation of peptidyl-tyrosine phosphorylation	39/1144	192/18670	2.59896e-11	4.3645e-10	3.33947e-10	TNFSF18/TREM2/FGF7/ADRA2A/ACE/ARRB2/IL2/LILRA5/JAK2/PARP9/IL21/PECAM1/CD40/TNF/TNFRSF18/SYK/GHRL/IL15/CASS4/FCGR1A/LYN/IL12B/CSF1R/PARP14/SEMA4D/IL18/PTK2B/CD4/IFNG/CD74/CD80/CCL5/NCF1/HCLS1/BANK1/STAP1/FLT3/CD3E/PTPRC	39
BP	GO:0070372	regulation of ERK1 and ERK2 cascade	51/1144	300/18670	2.75844e-11	4.61666e-10	3.53241e-10	TREM2/CCL1/RAP1A/SERPINF2/CCL3L3/CCL23/C5AR1/MARCO/GPR55/CCL3L1/DUSP26/CCL21/TNFSF11/ARRB2/EPHB2/GLIPR2/CCL3/TLR4/CCL2/NLRP6/FPR2/CCL22/CCL8/CCL25/CCR1/CFLAR/TNF/NOD2/SYK/LGALS9/LYN/GPR183/P2RY6/CSF1R/PTK2B/RASGRP1/CCL19/XCL1/CCL4/GBP1/HAVCR2/CD4/CD74/CCL5/PTPN22/XCL2/PTPN6/CCR7/SLAMF1/FLT3/PTPRC	51
BP	GO:0051222	positive regulation of protein transport	65/1144	440/18670	3.3187e-11	5.53564e-10	4.23557e-10	TREM2/IL4R/CCL1/IFNGR1/XBP1/NLRP2/RHOU/TNFRSF4/VEGFC/TLR2/ABCG1/ADAM8/TLR1/CD160/DDX58/IL2/AIM2/LILRA5/IL33/LILRA2/JAK2/CCL3/TLR4/NLRP3/IFIH1/CD14/PRR5L/IL10/LGALS9C/ITGAM/NLRP1/CD33/TNF/NLRP7/FCN1/HLA-E/NOD2/SYK/GHRL/LGALS9/CD274/CLEC6A/ADORA2A/CSF1R/FGR/CLEC4E/CD244/RAC2/GATA3/RASGRP1/BLK/CCL19/GZMB/PTGER4/HAVCR2/IFNG/CLEC9A/AIF1/ITGB2/PTPN22/TLR8/HCLS1/CD38/CRTAM/CD2	65
BP	GO:0001911	negative regulation of leukocyte mediated cytotoxicity	12/1144	18/18670	3.48648e-11	5.79598e-10	4.43476e-10	HLA-G/FCGR2B/SERPINB9/ARRB2/HLA-F/HLA-E/LGALS9/KIR2DL4/IL7R/HAVCR2/LILRB1/PTPRC	12
BP	GO:0050730	regulation of peptidyl-tyrosine phosphorylation	46/1144	256/18670	3.78243e-11	6.26695e-10	4.79512e-10	TNFSF18/TREM2/IL22RA2/FGF7/ADRA2A/ACE/ARRB2/IL2/LILRA5/JAK2/PARP9/IL21/PECAM1/CD40/IL7/TNF/TNFRSF18/SYK/GHRL/IL15/CASS4/FCGR1A/CD300A/SOCS1/LYN/IL12B/CSF1R/PARP14/SEMA4D/IL18/PTK2B/CD4/IFNG/CD74/ITGB2/CD80/CCL5/NCF1/SAMSN1/PTPN6/HCLS1/BANK1/STAP1/FLT3/CD3E/PTPRC	46
BP	GO:0045954	positive regulation of natural killer cell mediated cytotoxicity	15/1144	30/18670	3.82222e-11	6.31176e-10	4.82941e-10	CD160/IL21/HLA-F/HLA-E/IL12B/RASGRP1/IL18RAP/LAG3/NCR3/KLRK1/CD226/VAV1/CRTAM/SH2D1A/SLAMF6	15
BP	GO:0032677	regulation of interleukin-8 production	23/1144	74/18670	4.17806e-11	6.87645e-10	5.26148e-10	TLR3/TLR2/TLR5/TLR1/DDX58/TLR4/CD14/IL10/CD33/TNF/FCN1/NOD2/SYK/LGALS9/TLR9/CD244/CLEC7A/TLR7/CD74/PTPN22/TLR8/CD2/PTPRC	23
BP	GO:0002823	negative regulation of adaptive immune response based on somatic recombination of immune receptors built from immunoglobulin superfamily domains	17/1144	40/18670	4.97995e-11	8.1691e-10	6.25054e-10	IL4R/C4BPB/HLA-G/FCGR2B/IL2/IL33/HLA-F/JAK3/CR1/FOXP3/XCL1/IL7R/HAVCR2/LILRB1/PTPN6/TBX21/PTPRC	17
BP	GO:0006816	calcium ion transport	64/1144	434/18670	5.09427e-11	8.32904e-10	6.37292e-10	DYSF/P2RX2/CDH23/ADRA2A/GPR35/CACNG3/PKD2L1/RGS9/CACNA1I/CCL21/ARRB2/PLCB2/BHLHA15/LILRA5/LILRA2/CCL3/PLCH2/CCL2/P2RY12/TMEM37/P2RX5/CCL8/CCR1/JSRP1/CD33/ATP2A3/PLCG2/CXCL12/CLIC2/CXCR4/GRIN3A/LIME1/P2RX1/LYN/P2RY6/ADORA2A/SLC8A1/TLR9/STAC3/CXCL11/PTK2B/CCL19/CXCL10/XCL1/LILRB2/PRKCB/CCL4/CD4/PIK3CG/CD84/CD19/CYSLTR1/CCL5/LILRB1/PTPN6/FASLG/CCR7/MS4A1/CXCL9/CCR5/CORO1A/PTPRC/LCK/FCRL3	64
BP	GO:0070227	lymphocyte apoptotic process	22/1144	69/18670	6.30113e-11	1.02684e-09	7.85678e-10	NFKBID/ADAM8/IL2/IL10/RIPK3/LGALS9/CD274/LYN/JAK3/IL2RA/IL7R/CD74/BTK/DOCK8/GIMAP8/CCL5/PRKCQ/IDO1/FASLG/PDCD1/CD27/CD3G	22
BP	GO:0060760	positive regulation of response to cytokine stimulus	20/1144	57/18670	6.48992e-11	1.05413e-09	8.06564e-10	TREM2/IKBKE/IL1R1/CASP4/TLR2/TICAM2/TXK/DDX58/CSF1/TLR4/IFIH1/PARP9/IL7/GFI1/CXCR4/PARP14/NLRC5/CD300LF/CD74/ZBP1	20
BP	GO:0032637	interleukin-8 production	24/1144	82/18670	6.53464e-11	1.05793e-09	8.09468e-10	TLR3/TLR2/TLR5/TLR1/DDX58/LILRA2/TLR4/CD14/IL10/CD33/TNF/FCN1/NOD2/SYK/LGALS9/TLR9/CD244/CLEC7A/TLR7/CD74/PTPN22/TLR8/CD2/PTPRC	24
BP	GO:0070371	ERK1 and ERK2 cascade	52/1144	317/18670	6.8927e-11	1.11226e-09	8.51042e-10	TREM2/CCL1/RAP1A/SERPINF2/CCL3L3/CCL23/C5AR1/MARCO/GPR55/CCL3L1/DUSP26/CCL21/TNFSF11/ARRB2/EPHB2/GLIPR2/CCL3/TLR4/CCL2/NLRP6/FPR2/CCL22/CCL8/CCL25/CCR1/CFLAR/TNF/NOD2/SYK/LGALS9/LYN/GPR183/P2RY6/CSF1R/PTK2B/RASGRP1/CCL19/XCL1/CCL4/GBP1/PTGER4/HAVCR2/CD4/CD74/CCL5/PTPN22/XCL2/PTPN6/CCR7/SLAMF1/FLT3/PTPRC	52
BP	GO:0043300	regulation of leukocyte degranulation	18/1144	46/18670	7.10319e-11	1.14251e-09	8.74183e-10	IL4R/VAMP8/FCGR2B/UNC13D/ITGAM/FCER1G/PRAM1/HLA-F/SYK/LGALS9/CD300A/PTAFR/LYN/FGR/RAC2/CD84/ITGB2/CCR2	18
BP	GO:0030890	positive regulation of B cell proliferation	17/1144	41/18670	8.02363e-11	1.28638e-09	9.84265e-10	TNFRSF4/TNFRSF13C/IL2/TLR4/IL21/CD40/IL7/TNFSF13B/GPR183/TLR9/CD74/CD38/NCKAP1L/CARD11/SASH3/PTPRC/FCRL3	17
BP	GO:1902622	regulation of neutrophil migration	16/1144	36/18670	8.11334e-11	1.29656e-09	9.92058e-10	IL1R1/DYSF/C5AR1/MPP1/CCL21/ADAM8/DAPK2/CAMK1D/C3AR1/RAC2/CCL19/XCL1/SLAMF8/CD74/CCR7/NCKAP1L	16
BP	GO:0032731	positive regulation of interleukin-1 beta production	19/1144	52/18670	8.62498e-11	1.3739e-09	1.05123e-09	NLRP2/AIM2/LILRA5/LILRA2/JAK2/CCL3/TLR4/NLRP3/NLRP1/NLRP7/NOD2/LGALS9/TYROBP/CCL19/CLEC7A/IFNG/MNDA/PYHIN1/TLR8	19
BP	GO:0002825	regulation of T-helper 1 type immune response	14/1144	27/18670	9.19558e-11	1.45212e-09	1.11108e-09	IL4R/IL1R1/IL33/IL27/IL18R1/JAK3/IL12B/IL18/CCL19/XCL1/HAVCR2/CD80/IL12RB1/CCR2	14
BP	GO:0036336	dendritic cell migration	14/1144	27/18670	9.19558e-11	1.45212e-09	1.11108e-09	CCL21/CCR1/CXCR4/LGALS9/GPR183/CCL19/CCR6/SLAMF8/PIK3CG/DOCK8/CCL5/CCR7/CCR5/CCR2	14
BP	GO:0002920	regulation of humoral immune response	31/1144	134/18670	9.20398e-11	1.45212e-09	1.11108e-09	C4BPB/C5AR1/CLU/FCGR2B/C7/C1R/VSIG4/C2/C4A/CFB/CD5L/CFH/SERPING1/C1S/TNF/CFP/C3/C3AR1/FCER2/CR1L/CR2/CR1/C1QA/C1QB/C1QC/CD19/PTPN6/CCR7/LTA/CXCL13/PTPRC	31
BP	GO:0038061	NIK/NF-kappaB signaling	37/1144	183/18670	9.6589e-11	1.51905e-09	1.1623e-09	TREM2/IKBKE/TLR3/RASSF2/NFKB2/TNFSF15/RELB/TLR2/PSMA8/MAP3K14/TLR4/PSMB10/PSME2/NFKBIA/NLRP3/CD14/PSMB8/PSME1/RIPK3/TNF/CYLD/NOD2/LGALS9/LIME1/IL18R1/IL12B/TLR9/PSMB9/BIRC3/IL18/CCL19/TNFSF14/HAVCR2/TLR7/PTPN22/NLRC3/CD27	37
BP	GO:0046638	positive regulation of alpha-beta T cell differentiation	18/1144	47/18670	1.08561e-10	1.69657e-09	1.29812e-09	IL4R/NFKBID/MYB/NLRP3/SYK/LGALS9/SOCS1/IL12B/IL18/FOXP3/CCL19/IFNG/CD80/IL12RB1/CD86/ZAP70/NCKAP1L/SASH3	18
BP	GO:2000107	negative regulation of leukocyte apoptotic process	18/1144	47/18670	1.08561e-10	1.69657e-09	1.29812e-09	CCL21/IL2/FCER1G/NOD2/CXCL12/JAK3/CCL19/IL7R/CD74/DOCK8/CCL5/PRKCQ/IDO1/LILRB1/HCLS1/CCR7/CCR5/CD27	18
BP	GO:0007259	receptor signaling pathway via JAK-STAT	34/1144	159/18670	1.13677e-10	1.77094e-09	1.35502e-09	TNFSF18/IL22RA2/CRLF3/CYP1B1/IL2/JAK2/CCL2/IL10/PARP9/IL21/PECAM1/CD40/NMI/TNF/TNFRSF18/IL15/CD300A/SOCS1/LYN/JAK3/STAT1/IL12B/CSF1R/PARP14/IL18/PTK2B/IFNG/CCL5/HCLS1/STAT4/FLT3/IL10RA/CCR2/PTPRC	34
BP	GO:0045589	regulation of regulatory T cell differentiation	15/1144	32/18670	1.24075e-10	1.92685e-09	1.47432e-09	HLA-G/IL2/CTLA4/TNFRSF18/LGALS9/SOCS1/CR1/FOXP3/CD28/LILRB2/IL2RA/LILRB4/IFNG/LAG3/IRF1	15
BP	GO:0097028	dendritic cell differentiation	17/1144	42/18670	1.27133e-10	1.96818e-09	1.50594e-09	TREM2/HLA-G/FCGR2B/RELB/BATF2/BATF/LGALS9/TMEM176A/LYN/SPI1/TMEM176B/CCL19/LILRB2/UBD/LILRB1/CCR7/FLT3	17
BP	GO:0032732	positive regulation of interleukin-1 production	20/1144	59/18670	1.33208e-10	2.04941e-09	1.5681e-09	NLRP2/AIM2/LILRA5/LILRA2/JAK2/CCL3/TLR4/NLRP3/NLRP1/NLRP7/NOD2/LGALS9/TYROBP/CCL19/CLEC7A/HAVCR2/IFNG/MNDA/PYHIN1/TLR8	20
BP	GO:0042130	negative regulation of T cell proliferation	20/1144	59/18670	1.33208e-10	2.04941e-09	1.5681e-09	HLA-G/CTLA4/VSIG4/IL10/LGALS9C/LGALS9/CD274/FOXP3/XCL1/LILRB2/IL2RA/HAVCR2/CD80/PDCD1LG2/CD86/IDO1/LILRB1/PTPN6/SPN/PLA2G2D	20
BP	GO:0002830	positive regulation of type 2 immune response	11/1144	16/18670	1.43367e-10	2.19889e-09	1.68247e-09	IL4R/IL33/RSAD2/NLRP3/NOD2/IL18/GATA3/XCL1/CD74/CD86/IDO1	11
BP	GO:0001959	regulation of cytokine-mediated signaling pathway	36/1144	177/18670	1.45061e-10	2.218e-09	1.69709e-09	TRAF1/TREM2/JAK1/IKBKE/IL1R1/CASP4/IRAK2/IFNGR1/RFFL/TICAM2/TNFAIP3/TXK/CSF1/NR1H3/JAK2/PARP9/IL7/SAMHD1/TNF/CYLD/GFI1/CXCR4/SYK/SOCS1/STAT1/PARP14/BIRC3/NLRC5/CD300LF/IFNG/CD74/CCL5/PTPN6/STAP1/ZBP1/PTPRC	36
BP	GO:0097696	receptor signaling pathway via STAT	35/1144	169/18670	1.54714e-10	2.35831e-09	1.80445e-09	TNFSF18/IL22RA2/CRLF3/CYP1B1/IL2/JAK2/CCL2/IL10/PARP9/IL21/PECAM1/CD40/NMI/TNF/TNFRSF18/IL15/CD300A/SOCS1/LYN/JAK3/STAT1/IL12B/CSF1R/PARP14/IL18/PTK2B/IL7R/IFNG/CCL5/HCLS1/STAT4/FLT3/IL10RA/CCR2/PTPRC	35
BP	GO:1904951	positive regulation of establishment of protein localization	65/1144	456/18670	1.56776e-10	2.38241e-09	1.82289e-09	TREM2/IL4R/CCL1/IFNGR1/XBP1/NLRP2/RHOU/TNFRSF4/VEGFC/TLR2/ABCG1/ADAM8/TLR1/CD160/DDX58/IL2/AIM2/LILRA5/IL33/LILRA2/JAK2/CCL3/TLR4/NLRP3/IFIH1/CD14/PRR5L/IL10/LGALS9C/ITGAM/NLRP1/CD33/TNF/NLRP7/FCN1/HLA-E/NOD2/SYK/GHRL/LGALS9/CD274/CLEC6A/ADORA2A/CSF1R/FGR/CLEC4E/CD244/RAC2/GATA3/RASGRP1/BLK/CCL19/GZMB/PTGER4/HAVCR2/IFNG/CLEC9A/AIF1/ITGB2/PTPN22/TLR8/HCLS1/CD38/CRTAM/CD2	65
BP	GO:0045078	positive regulation of interferon-gamma biosynthetic process	10/1144	13/18670	1.73415e-10	2.61321e-09	1.99948e-09	TLR3/TNFRSF13C/IL21/IL27/IL12B/TLR9/CLEC7A/TLR7/EBI3/TLR8	10
BP	GO:0010818	T cell chemotaxis	14/1144	28/18670	1.73546e-10	2.61321e-09	1.99948e-09	CXCL16/CCL21/CCL3/GPR183/CXCL11/CXCL10/XCL1/TNFSF14/PIK3CG/CCL5/XCL2/CXCR3/CCR2/CXCL13	14
BP	GO:0032647	regulation of interferon-alpha production	14/1144	28/18670	1.73546e-10	2.61321e-09	1.99948e-09	TLR3/DDX58/TLR4/IRF5/IFIH1/IL10/NMI/STAT1/TLR9/LILRA4/HAVCR2/TLR7/TLR8/NLRC3	14
BP	GO:0062207	regulation of pattern recognition receptor signaling pathway	25/1144	93/18670	1.99549e-10	2.99565e-09	2.29211e-09	DHX58/TLR3/TLR2/TICAM2/TLR5/TLR1/TNFAIP3/ARRB2/NR1H3/LILRA2/DDX60/TLR4/NLRP6/RSAD2/CD14/GFI1/CD300A/LYN/TLR9/BIRC3/LILRA4/CD300LF/IRF1/PTPN22/FCRL3	25
BP	GO:0002407	dendritic cell chemotaxis	13/1144	24/18670	2.12629e-10	3.17278e-09	2.42764e-09	CCL21/CCR1/CXCR4/LGALS9/GPR183/CCL19/CCR6/SLAMF8/PIK3CG/CCL5/CCR7/CCR5/CCR2	13
BP	GO:0042832	defense response to protozoan	13/1144	24/18670	2.12629e-10	3.17278e-09	2.42764e-09	IL4R/GBP7/BATF2/BATF/IL10/CD40/TSPAN32/GBP2/IL12B/CCDC88B/CLEC7A/GBP4/IRF8	13
BP	GO:1903707	negative regulation of hemopoiesis	33/1144	155/18670	2.40616e-10	3.57961e-09	2.73892e-09	IL4R/ZFP36/MIXL1/NFKBID/TLR3/ID2/HLA-G/GPR55/FCGR2B/MAFB/IL2/CTLA4/CCL3/TLR4/NFKBIA/LILRB3/TMEM176A/SOCS1/LYN/JAK3/TMEM176B/FGL2/PTK2B/FOXP3/C1QC/LILRB4/CD74/LAG3/IRF1/LILRB1/TBX21/INPP5D/GPR171	33
BP	GO:2000404	regulation of T cell migration	17/1144	44/18670	3.04797e-10	4.52085e-09	3.4591e-09	ITGA4/CCL21/ADAM8/RIPK3/CXCL12/CCR6/CXCL10/XCL1/TNFSF14/CD200R1/AIF1/DOCK8/CCL5/XCL2/CCR2/SPN/CXCL13	17
BP	GO:1902624	positive regulation of neutrophil migration	14/1144	29/18670	3.16615e-10	4.68212e-09	3.5825e-09	IL1R1/DYSF/C5AR1/CCL21/ADAM8/DAPK2/CAMK1D/C3AR1/RAC2/CCL19/XCL1/CD74/CCR7/NCKAP1L	14
BP	GO:0043123	positive regulation of I-kappaB kinase/NF-kappaB signaling	36/1144	183/18670	3.85584e-10	5.68506e-09	4.34989e-09	IKBKE/TRIM38/TLR3/ALPK1/TGM2/IFIT5/CX3CR1/CCL21/TICAM2/TNFSF11/TIFA/MAP3K14/TLR4/CASP10/CD40/CFLAR/TNF/CARD9/NOD2/LGALS9/CLEC6A/TLR9/SECTM1/BIRC3/PIM2/TNFSF10/CCL19/TRIM22/PRKCB/CD4/CD74/UBD/FASLG/CCR7/APOL3/CARD11	36
BP	GO:0001562	response to protozoan	13/1144	25/18670	4.18115e-10	6.14641e-09	4.70289e-09	IL4R/GBP7/BATF2/BATF/IL10/CD40/TSPAN32/GBP2/IL12B/CCDC88B/CLEC7A/GBP4/IRF8	13
BP	GO:0002637	regulation of immunoglobulin production	20/1144	63/18670	5.08085e-10	7.4469e-09	5.69796e-09	IL4R/CD22/XBP1/TNFRSF4/FCGR2B/IL2/IL33/IL10/CD40/TNF/HLA-E/TLR9/FOXP3/CD28/XCL1/CD40LG/TBX21/SASH3/PTPRC/FCRL3	20
BP	GO:0002369	T cell cytokine production	16/1144	40/18670	5.52493e-10	8.07389e-09	6.17769e-09	IL1R1/RSAD2/NLRP3/HLA-F/IL18R1/IL12B/B2M/IL18/GATA3/FOXP3/XCL1/IL18RAP/TNFRSF1B/TBX21/CCR2/SASH3	16
BP	GO:0032607	interferon-alpha production	14/1144	30/18670	5.60208e-10	8.16256e-09	6.24554e-09	TLR3/DDX58/TLR4/IRF5/IFIH1/IL10/NMI/STAT1/TLR9/LILRA4/HAVCR2/TLR7/TLR8/NLRC3	14
BP	GO:0042092	type 2 immune response	15/1144	35/18670	5.98228e-10	8.66556e-09	6.63041e-09	IL4R/BATF/IL33/RSAD2/NLRP3/IL10/NOD2/IL18/GATA3/XCL1/CD74/CD86/IDO1/TBX21/CCR2	15
BP	GO:0045622	regulation of T-helper cell differentiation	15/1144	35/18670	5.98228e-10	8.66556e-09	6.63041e-09	IL4R/NFKBID/MYB/IL2/NLRP3/IL27/JAK3/IL12B/IL18/FOXP3/CCL19/CD80/IL12RB1/CD86/TBX21	15
BP	GO:0002437	inflammatory response to antigenic stimulus	17/1144	46/18670	6.91211e-10	9.95425e-09	7.61644e-09	FCGR2B/NLRP6/IL10/FCER1G/TNF/HLA-E/C3/IL12B/GATA3/RASGRP1/CD28/IL2RA/BTK/CYSLTR1/CCR7/CD6/LTA	17
BP	GO:0071675	regulation of mononuclear cell migration	17/1144	46/18670	6.91211e-10	9.95425e-09	7.61644e-09	CCL1/C5AR1/LGMN/CSF1/FPR2/PLA2G7/CCR1/TNF/CXCL12/C3AR1/LYN/CMKLR1/CXCL10/SLAMF8/AIF1/CCL5/CCR2	17
BP	GO:0031663	lipopolysaccharide-mediated signaling pathway	19/1144	58/18670	7.52099e-10	1.07997e-08	8.26333e-09	IRAK2/TLR2/TNFAIP3/LILRA2/CCL3/TLR4/CCL2/NFKBIA/CD14/TNF/PTAFR/LYN/IL18/LY86/HCK/CCL5/CD180/PTPN22/CD6	19
BP	GO:0002724	regulation of T cell cytokine production	14/1144	31/18670	9.64019e-10	1.36973e-08	1.04804e-08	IL1R1/RSAD2/NLRP3/HLA-F/IL18R1/B2M/IL18/GATA3/FOXP3/XCL1/TNFRSF1B/TBX21/CCR2/SASH3	14
BP	GO:2000406	positive regulation of T cell migration	14/1144	31/18670	9.64019e-10	1.36973e-08	1.04804e-08	ITGA4/CCL21/ADAM8/CXCL12/CXCL10/XCL1/TNFSF14/AIF1/DOCK8/CCL5/XCL2/CCR2/SPN/CXCL13	14
BP	GO:0031342	negative regulation of cell killing	12/1144	22/18670	9.64949e-10	1.36973e-08	1.04804e-08	HLA-G/FCGR2B/SERPINB9/ARRB2/HLA-F/HLA-E/LGALS9/KIR2DL4/IL7R/HAVCR2/LILRB1/PTPRC	12
BP	GO:0048305	immunoglobulin secretion	12/1144	22/18670	9.64949e-10	1.36973e-08	1.04804e-08	CD22/XBP1/TNFRSF4/IL2/IL33/CD40/TNF/HLA-E/TNFSF13B/POU2F2/CD40LG/LAX1	12
BP	GO:0050702	interleukin-1 beta secretion	18/1144	53/18670	1.08005e-09	1.52873e-08	1.1697e-08	NLRP2/CARD17/TNFAIP3/AIM2/LILRA5/LILRA2/CCL3/TLR4/NLRP3/NLRP1/NLRP7/NOD2/LGALS9/NLRC4/CCL19/TLR8/CCR7/GBP5	18
BP	GO:0002532	production of molecular mediator involved in inflammatory response	21/1144	72/18670	1.08977e-09	1.5381e-08	1.17687e-08	IL4R/VAMP8/ADCY7/TLR4/MEFV/FCER1G/NLRP7/NOD2/SYK/P2RX1/LYN/ALOX5/SLAMF8/CLEC7A/BTK/IDO1/ABCD2/NLRC3/GBP5/CD6/CD96	21
BP	GO:0051924	regulation of calcium ion transport	43/1144	254/18670	1.13651e-09	1.59952e-08	1.22386e-08	DYSF/P2RX2/ADRA2A/GPR35/RGS9/ARRB2/LILRA5/LILRA2/CCL3/CCL2/P2RY12/P2RX5/CCR1/JSRP1/CD33/PLCG2/CXCL12/CLIC2/CXCR4/LIME1/P2RX1/LYN/P2RY6/ADORA2A/SLC8A1/TLR9/STAC3/CXCL11/PTK2B/CXCL10/XCL1/LILRB2/CCL4/CD4/PIK3CG/CD84/CD19/CCL5/LILRB1/PTPN6/CXCL9/CORO1A/FCRL3	43
BP	GO:1901623	regulation of lymphocyte chemotaxis	13/1144	27/18670	1.43685e-09	2.01648e-08	1.5429e-08	CCL21/CCL3/CCL2/PTK2B/CXCL10/XCL1/TNFSF14/CCL4/CCL5/KLRK1/XCL2/CCR2/CXCL13	13
BP	GO:0002761	regulation of myeloid leukocyte differentiation	27/1144	117/18670	1.57854e-09	2.20906e-08	1.69025e-08	TREM2/TLR3/RASSF2/ID2/CD101/GPR55/MAFB/IL34/TNFSF11/CSF1/CCL3/TLR4/CCR1/TNF/LILRB3/TYROBP/LYN/IL12B/C1QC/LILRB4/CD4/IFNG/CD74/LILRB1/HCLS1/EVI2B/INPP5D	27
BP	GO:0035590	purinergic nucleotide receptor signaling pathway	14/1144	32/18670	1.61731e-09	2.25694e-08	1.72689e-08	P2RX2/ADORA3/GPR34/P2RY12/P2RX5/PTAFR/P2RX1/P2RY6/ADORA2A/P2RY14/P2RY13/P2RY8/GPR171/P2RY10	14
BP	GO:0002716	negative regulation of natural killer cell mediated immunity	10/1144	15/18670	1.62552e-09	2.26203e-08	1.73078e-08	HLA-G/SERPINB9/ARRB2/HLA-F/HLA-E/LGALS9/KIR2DL4/HAVCR2/LILRB1/CD96	10
BP	GO:0002377	immunoglobulin production	36/1144	193/18670	1.77118e-09	2.45782e-08	1.88059e-08	IL4R/CD22/XBP1/TNFRSF4/FCGR2B/IL2/BATF/IL33/IL10/AICDA/CD40/VPREB3/SAMHD1/TNF/HLA-E/TNFSF13B/TMIGD2/TLR9/HLA-DQB1/POU2F2/ITM2A/FGL2/GAPT/FOXP3/CD28/CCR6/XCL1/IL7R/BTK/CD40LG/TBX21/CARD11/SASH3/LAX1/PTPRC/FCRL3	36
BP	GO:0002218	activation of innate immune response	30/1144	142/18670	1.90281e-09	2.63311e-08	2.01471e-08	RELB/PSMA8/AIM2/LILRA2/CD209/PSMB10/PSME2/CLEC4D/PSMB8/PSME1/ICAM3/FCER1G/ICAM2/PLCG2/CLEC4C/FCN1/CARD9/SYK/LYN/NLRC4/CLEC6A/PSMB9/CLEC4E/CLEC4A/CLEC10A/HCK/MNDA/PYHIN1/KLRK1/CARD11	30
BP	GO:1900274	regulation of phospholipase C activity	29/1144	134/18670	1.95949e-09	2.70399e-08	2.06894e-08	GNA14/TACR1/C5AR1/ADRA2A/GNA15/GPR55/GPR35/TGM2/CX3CR1/S1PR1/TXK/PLCB2/FPR1/P2RY12/RASGRP4/FPR2/C3AR1/FPR3/PTAFR/P2RY6/CMKLR1/S1PR4/GPR18/GPR65/P2RY8/PLEK/ITK/GPR174/P2RY10	29
BP	GO:0002544	chronic inflammatory response	11/1144	19/18670	2.08997e-09	2.87603e-08	2.20058e-08	TNFAIP3/UNC13D/VNN1/IL10/TNF/VCAM1/FOXP3/CCL5/IDO1/LTA/CXCL13	11
BP	GO:0043551	regulation of phosphatidylinositol 3-kinase activity	18/1144	55/18670	2.14188e-09	2.93931e-08	2.24899e-08	CISH/CCL21/P2RY12/FPR2/PIK3IP1/NOD2/AGAP2/PIK3R6/SOCS1/LYN/FGR/PTK2B/CCL19/PIK3R5/CD19/CCR7/FLT3/SLA2	18
BP	GO:0002448	mast cell mediated immunity	17/1144	49/18670	2.1544e-09	2.94831e-08	2.25589e-08	IL4R/VAMP8/SERPINB9/UNC13D/LAT/FCER1G/SYK/LGALS9/CD300A/LYN/FGR/LAT2/RAC2/RASGRP1/PIK3CG/CD84/BTK	17
BP	GO:0072511	divalent inorganic cation transport	65/1144	486/18670	2.25161e-09	3.07285e-08	2.35118e-08	DYSF/P2RX2/CDH23/ADRA2A/GPR35/CACNG3/PKD2L1/RGS9/CACNA1I/CCL21/ARRB2/PLCB2/BHLHA15/LILRA5/LILRA2/CCL3/PLCH2/CCL2/P2RY12/TMEM37/P2RX5/SLC40A1/CCL8/CCR1/JSRP1/CD33/ATP2A3/PLCG2/CXCL12/CLIC2/CXCR4/GRIN3A/LIME1/P2RX1/LYN/P2RY6/ADORA2A/SLC8A1/TLR9/STAC3/CXCL11/PTK2B/CCL19/CXCL10/XCL1/LILRB2/PRKCB/CCL4/CD4/PIK3CG/CD84/CD19/CYSLTR1/CCL5/LILRB1/PTPN6/FASLG/CCR7/MS4A1/CXCL9/CCR5/CORO1A/PTPRC/LCK/FCRL3	65
BP	GO:0032620	interleukin-17 production	15/1144	38/18670	2.3934e-09	3.25739e-08	2.49237e-08	CCL1/IL2/TLR4/RFTN1/IL21/NOD2/IL15/IL12B/IL18/FOXP3/IFNG/PRKCQ/NCKAP1L/LY9/SLAMF6	15
BP	GO:0001773	myeloid dendritic cell activation	13/1144	28/18670	2.53172e-09	3.42681e-08	2.62201e-08	RELB/BATF2/BATF/CLEC4D/IL10/TSPAN32/FLT3LG/SPI1/HAVCR2/UBD/DOCK2/SLAMF1/CD2	13
BP	GO:0050858	negative regulation of antigen receptor-mediated signaling pathway	13/1144	28/18670	2.53172e-09	3.42681e-08	2.62201e-08	CD22/LPXN/FCGR2B/CD160/PLCL2/CD300A/LILRB4/GBP1/PVRIG/PTPN22/PTPN6/UBASH3A/FCRL3	13
BP	GO:0002888	positive regulation of myeloid leukocyte mediated immunity	14/1144	33/18670	2.65088e-09	3.5686e-08	2.7305e-08	IL4R/VAMP8/DDX58/ITGAM/FCER1G/HLA-E/C3/SYK/TYROBP/PTAFR/FGR/BTK/ITGB2/STAP1	14
BP	GO:0070232	regulation of T cell apoptotic process	14/1144	33/18670	2.65088e-09	3.5686e-08	2.7305e-08	NFKBID/ADAM8/RIPK3/LGALS9/CD274/JAK3/IL7R/DOCK8/GIMAP8/CCL5/PRKCQ/IDO1/PDCD1/CD27	14
BP	GO:0061756	leukocyte adhesion to vascular endothelial cell	16/1144	44/18670	2.90084e-09	3.88399e-08	2.97182e-08	ITGA4/CX3CR1/CCL21/SELP/GCNT1/CCL25/TNF/CXCL12/PTAFR/ITGB7/VCAM1/ITGB2/SELPLG/SELL/CCR2/SPN	16
BP	GO:0071622	regulation of granulocyte chemotaxis	16/1144	44/18670	2.90084e-09	3.88399e-08	2.97182e-08	DYSF/C5AR1/MPP1/CCL21/DAPK2/CSF1/CAMK1D/C3AR1/CMKLR1/RAC2/CCL19/XCL1/CD74/CCL5/CCR7/NCKAP1L	16
BP	GO:0007599	hemostasis	51/1144	341/18670	2.91603e-09	3.89381e-08	2.97933e-08	GNA14/MMRN1/ANXA7/C4BPB/P2RX2/SERPINF2/ENPP4/ADRA2A/GNA15/GP5/DGKA/PROC/TREML1/FERMT3/SELP/ARRB2/ENTPD1/DOCK11/JAK2/TLR4/P2RY12/P2RX5/SERPING1/PRKCH/SERPINA1/LCP2/GP1BA/CD40/FCER1G/TSPAN32/PLCG2/SYK/PIK3R6/IRF2/P2RX1/LYN/ADORA2A/GATA3/FLI1/PIK3R5/PRKCB/PIK3CG/DOCK8/IRF1/PRKCQ/WAS/PTPN6/CD40LG/PLEK/VAV1/LCK	51
BP	GO:0030168	platelet activation	31/1144	153/18670	3.00426e-09	4.00083e-08	3.06122e-08	GNA14/ADRA2A/GNA15/GP5/DGKA/TREML1/FERMT3/SELP/ARRB2/TLR4/P2RY12/PRKCH/LCP2/GP1BA/CD40/FCER1G/TSPAN32/PLCG2/SYK/PIK3R6/P2RX1/LYN/PIK3R5/PRKCB/PIK3CG/PRKCQ/PTPN6/CD40LG/PLEK/VAV1/LCK	31
BP	GO:0070838	divalent metal ion transport	64/1144	479/18670	3.1198e-09	4.14356e-08	3.17042e-08	DYSF/P2RX2/CDH23/ADRA2A/GPR35/CACNG3/PKD2L1/RGS9/CACNA1I/CCL21/ARRB2/PLCB2/BHLHA15/LILRA5/LILRA2/CCL3/PLCH2/CCL2/P2RY12/TMEM37/P2RX5/CCL8/CCR1/JSRP1/CD33/ATP2A3/PLCG2/CXCL12/CLIC2/CXCR4/GRIN3A/LIME1/P2RX1/LYN/P2RY6/ADORA2A/SLC8A1/TLR9/STAC3/CXCL11/PTK2B/CCL19/CXCL10/XCL1/LILRB2/PRKCB/CCL4/CD4/PIK3CG/CD84/CD19/CYSLTR1/CCL5/LILRB1/PTPN6/FASLG/CCR7/MS4A1/CXCL9/CCR5/CORO1A/PTPRC/LCK/FCRL3	64
BP	GO:0046425	regulation of receptor signaling pathway via JAK-STAT	29/1144	137/18670	3.36752e-09	4.46061e-08	3.41301e-08	TNFSF18/IL22RA2/CRLF3/CYP1B1/IL2/JAK2/IL10/PARP9/IL21/PECAM1/CD40/TNF/TNFRSF18/IL15/CD300A/SOCS1/LYN/JAK3/IL12B/CSF1R/PARP14/IL18/PTK2B/IFNG/CCL5/HCLS1/FLT3/IL10RA/PTPRC	29
BP	GO:0007202	activation of phospholipase C activity	27/1144	121/18670	3.46945e-09	4.58337e-08	3.50694e-08	GNA14/TACR1/C5AR1/ADRA2A/GNA15/GPR55/GPR35/TGM2/CX3CR1/S1PR1/TXK/PLCB2/FPR1/P2RY12/RASGRP4/FPR2/C3AR1/FPR3/P2RY6/CMKLR1/S1PR4/GPR18/GPR65/P2RY8/ITK/GPR174/P2RY10	27
BP	GO:0002861	regulation of inflammatory response to antigenic stimulus	12/1144	24/18670	3.59734e-09	4.72711e-08	3.61692e-08	FCGR2B/NLRP6/IL10/FCER1G/TNF/HLA-E/C3/IL12B/CD28/BTK/CCR7/LTA	12
BP	GO:0090023	positive regulation of neutrophil chemotaxis	12/1144	24/18670	3.59734e-09	4.72711e-08	3.61692e-08	DYSF/C5AR1/CCL21/DAPK2/CAMK1D/C3AR1/RAC2/CCL19/XCL1/CD74/CCR7/NCKAP1L	12
BP	GO:1904892	regulation of receptor signaling pathway via STAT	30/1144	146/18670	3.80658e-09	4.98883e-08	3.81718e-08	TNFSF18/IL22RA2/CRLF3/CYP1B1/IL2/JAK2/IL10/PARP9/IL21/PECAM1/CD40/TNF/TNFRSF18/IL15/CD300A/SOCS1/LYN/JAK3/IL12B/CSF1R/PARP14/IL18/PTK2B/IL7R/IFNG/CCL5/HCLS1/FLT3/IL10RA/PTPRC	30
BP	GO:0030889	negative regulation of B cell proliferation	10/1144	16/18670	4.09578e-09	5.3396e-08	4.08556e-08	FCGR2B/CTLA4/IL10/TYROBP/CD300A/LYN/MNDA/BTK/TNFRSF13B/INPP5D	10
BP	GO:0032695	negative regulation of interleukin-12 production	10/1144	16/18670	4.09578e-09	5.3396e-08	4.08556e-08	ARRB2/LILRA5/MEFV/IL10/JAK3/CMKLR1/TLR8/LILRB1/SLAMF1/TIGIT	10
BP	GO:0032660	regulation of interleukin-17 production	14/1144	34/18670	4.25287e-09	5.52984e-08	4.23113e-08	CCL1/IL2/TLR4/IL21/NOD2/IL15/IL12B/IL18/FOXP3/IFNG/PRKCQ/NCKAP1L/LY9/SLAMF6	14
BP	GO:0042535	positive regulation of tumor necrosis factor biosynthetic process	11/1144	20/18670	4.38664e-09	5.68886e-08	4.3528e-08	TLR1/JAK2/TLR4/TNFRSF8/SYK/TYROBP/CLEC7A/IFNG/CYBB/CCR2/SPN	11
BP	GO:0010863	positive regulation of phospholipase C activity	28/1144	132/18670	5.95917e-09	7.70802e-08	5.89775e-08	GNA14/TACR1/C5AR1/ADRA2A/GNA15/GPR55/GPR35/TGM2/CX3CR1/S1PR1/TXK/PLCB2/FPR1/P2RY12/RASGRP4/FPR2/C3AR1/FPR3/PTAFR/P2RY6/CMKLR1/S1PR4/GPR18/GPR65/P2RY8/ITK/GPR174/P2RY10	28
BP	GO:0032480	negative regulation of type I interferon production	16/1144	46/18670	6.1425e-09	7.90389e-08	6.04762e-08	IKBKE/DHX58/RELB/TNFAIP3/DDX58/IFIH1/IL10/NMI/UBA7/UBE2L6/CYLD/LILRA4/NLRC5/HAVCR2/LILRB1/NLRC3	16
BP	GO:0050706	regulation of interleukin-1 beta secretion	16/1144	46/18670	6.1425e-09	7.90389e-08	6.04762e-08	NLRP2/CARD17/TNFAIP3/AIM2/LILRA5/LILRA2/CCL3/TLR4/NLRP3/NLRP1/NLRP7/NOD2/LGALS9/CCL19/TLR8/CCR7	16
BP	GO:0002335	mature B cell differentiation	12/1144	25/18670	6.53201e-09	8.34009e-08	6.38138e-08	XBP1/FCGR2B/DOCK11/PLCL2/PLCG2/GPR183/POU2F2/ITM2A/PTK2B/SLAMF8/MFNG/CD19	12
BP	GO:0072677	eosinophil migration	12/1144	25/18670	6.53201e-09	8.34009e-08	6.38138e-08	CCL1/CCL23/ADAM8/DAPK2/CCL3/CCL2/CCL22/CCL8/CD300A/CCL4/PTGER4/CCL5	12
BP	GO:0090025	regulation of monocyte chemotaxis	12/1144	25/18670	6.53201e-09	8.34009e-08	6.38138e-08	CCL1/LGMN/FPR2/PLA2G7/CCR1/CXCL12/LYN/CXCL10/SLAMF8/AIF1/CCL5/CCR2	12
BP	GO:0007260	tyrosine phosphorylation of STAT protein	22/1144	86/18670	6.66922e-09	8.4934e-08	6.49868e-08	TNFSF18/IL22RA2/IL2/JAK2/PARP9/IL21/PECAM1/CD40/TNF/TNFRSF18/IL15/SOCS1/LYN/JAK3/IL12B/CSF1R/PARP14/IL18/IFNG/CCL5/HCLS1/FLT3	22
BP	GO:0035589	G protein-coupled purinergic nucleotide receptor signaling pathway	9/1144	13/18670	6.7494e-09	8.55154e-08	6.54317e-08	GPR34/P2RY12/PTAFR/P2RY6/P2RY14/P2RY13/P2RY8/GPR171/P2RY10	9
BP	GO:0045086	positive regulation of interleukin-2 biosynthetic process	9/1144	13/18670	6.7494e-09	8.55154e-08	6.54317e-08	CD28/CLEC7A/CD4/CD80/PRKCQ/CD86/CARD11/CD3E/PTPRC	9
BP	GO:0002828	regulation of type 2 immune response	13/1144	30/18670	7.21541e-09	9.09546e-08	6.95934e-08	IL4R/IL33/RSAD2/NLRP3/NOD2/IL18/GATA3/XCL1/CD74/CD86/IDO1/TBX21/CCR2	13
BP	GO:0090022	regulation of neutrophil chemotaxis	13/1144	30/18670	7.21541e-09	9.09546e-08	6.95934e-08	DYSF/C5AR1/MPP1/CCL21/DAPK2/CAMK1D/C3AR1/RAC2/CCL19/XCL1/CD74/CCR7/NCKAP1L	13
BP	GO:0002758	innate immune response-activating signal transduction	26/1144	117/18670	7.39611e-09	9.29957e-08	7.11552e-08	RELB/PSMA8/LILRA2/CD209/PSMB10/PSME2/CLEC4D/PSMB8/PSME1/ICAM3/FCER1G/ICAM2/PLCG2/CLEC4C/FCN1/CARD9/SYK/LYN/CLEC6A/PSMB9/CLEC4E/CLEC4A/CLEC10A/HCK/KLRK1/CARD11	26
BP	GO:0042742	defense response to bacterium	49/1144	330/18670	7.57738e-09	9.50338e-08	7.27146e-08	TREM2/OPTN/TLR3/GBP7/C5AR1/STAB1/MPO/HAMP/SIGLEC16/TLR2/TLR5/SELP/CD160/TLR4/FPR2/NLRP3/CLEC4D/IL10/SIGLEC11/AICDA/NLRP1/FCER1G/TNF/CARD9/HLA-E/NOD2/CFP/SYK/GBP2/GNLY/NLRC4/IL12B/TLR9/FGR/CLEC4E/SLAMF8/GBP4/RNASE6/HAVCR2/LYZ/CD4/PLAC8/KLRK1/MPEG1/TNFSF8/LTA/SPN/CXCL13/IRF8	49
BP	GO:0038093	Fc receptor signaling pathway	40/1144	241/18670	7.71571e-09	9.65243e-08	7.3855e-08	RAP1A/ACTR3/CD47/FCGR2B/PSMA8/GRB2/GRAP2/PSMB10/PSME2/CLEC4D/PSMB8/LAT/PSME1/LCP2/FCER1G/ELMO1/PLCG2/SYK/FCGR1A/FCGR1B/FCGR3A/LYN/FGR/PSMB9/CLEC4E/LAT2/LILRA4/HCK/CD200R1/BTK/MYO1G/PRKCQ/WAS/ITK/NCKAP1L/CARD11/VAV1/CD247/PTPRC/CD3G	40
BP	GO:0032715	negative regulation of interleukin-6 production	17/1144	53/18670	8.47744e-09	1.05786e-07	8.09419e-08	TNFAIP3/ARRB2/TLR4/IL10/TNF/GHRL/TLR9/FOXP3/HAVCR2/CD200R1/PTPN22/PTPN6/BANK1/INPP5D/NLRC3/SLAMF1/NCKAP1L	17
BP	GO:0045061	thymic T cell selection	11/1144	21/18670	8.70094e-09	1.08303e-07	8.28672e-08	GATA3/CD28/CD74/ZAP70/DOCK2/CCR7/CARD11/CD3E/CD3D/PTPRC/CD3G	11
BP	GO:0043303	mast cell degranulation	16/1144	47/18670	8.78566e-09	1.0881e-07	8.32557e-08	IL4R/VAMP8/UNC13D/LAT/FCER1G/SYK/LGALS9/CD300A/LYN/FGR/LAT2/RAC2/RASGRP1/PIK3CG/CD84/BTK	16
BP	GO:0070231	T cell apoptotic process	16/1144	47/18670	8.78566e-09	1.0881e-07	8.32557e-08	NFKBID/ADAM8/RIPK3/LGALS9/CD274/JAK3/IL2RA/IL7R/DOCK8/GIMAP8/CCL5/PRKCQ/IDO1/FASLG/PDCD1/CD27	16
BP	GO:0050688	regulation of defense response to virus	20/1144	73/18670	8.99208e-09	1.11089e-07	8.49993e-08	TRIM38/DHX58/APOBEC3F/TNFAIP3/DDX58/AIM2/DDX60/PARP9/DTX3L/TSPAN32/APOBEC3G/IL27/IL15/STAT1/IL12B/BIRC3/FGL2/IL2RA/IL12RB1/LILRB1	20
BP	GO:0032740	positive regulation of interleukin-17 production	10/1144	17/18670	9.39883e-09	1.15825e-07	8.86231e-08	CCL1/IL2/IL21/NOD2/IL15/IL12B/IL18/PRKCQ/LY9/SLAMF6	10
BP	GO:0002755	MyD88-dependent toll-like receptor signaling pathway	14/1144	36/18670	1.03304e-08	1.26989e-07	9.71652e-08	IRAK2/TLR2/TLR5/TLR1/TLR4/CD14/CD300A/TLR9/CD300LF/TLR7/BTK/IRF1/TLR8/TLR10	14
BP	GO:0071347	cellular response to interleukin-1	33/1144	179/18670	1.13108e-08	1.38697e-07	1.06123e-07	IL1R1/CCL1/IRAK2/CCL3L3/CD47/CCL23/MAPK13/CCL3L1/PSMA8/CCL21/GBP3/CCL3/CCL2/PSMB10/PSME2/NFKBIA/PSMB8/MAP3K8/KMO/CCL22/PSME1/CCL8/CCL25/NLRP7/NOD2/GBP2/PSMB9/CCL19/XCL1/CCL4/GBP1/CCL5/XCL2	33
BP	GO:0071624	positive regulation of granulocyte chemotaxis	12/1144	26/18670	1.14543e-08	1.4011e-07	1.07205e-07	DYSF/C5AR1/CCL21/DAPK2/CAMK1D/C3AR1/RAC2/CCL19/XCL1/CD74/CCR7/NCKAP1L	12
BP	GO:0002279	mast cell activation involved in immune response	16/1144	48/18670	1.24327e-08	1.51703e-07	1.16075e-07	IL4R/VAMP8/UNC13D/LAT/FCER1G/SYK/LGALS9/CD300A/LYN/FGR/LAT2/RAC2/RASGRP1/PIK3CG/CD84/BTK	16
BP	GO:0050701	interleukin-1 secretion	18/1144	61/18670	1.37282e-08	1.66932e-07	1.27727e-07	NLRP2/CARD17/TNFAIP3/AIM2/LILRA5/LILRA2/CCL3/TLR4/NLRP3/NLRP1/NLRP7/NOD2/LGALS9/NLRC4/CCL19/TLR8/CCR7/GBP5	18
BP	GO:0007596	blood coagulation	49/1144	336/18670	1.37481e-08	1.66932e-07	1.27727e-07	GNA14/MMRN1/C4BPB/P2RX2/SERPINF2/ENPP4/ADRA2A/GNA15/GP5/DGKA/PROC/TREML1/FERMT3/SELP/ARRB2/ENTPD1/DOCK11/JAK2/TLR4/P2RY12/P2RX5/SERPING1/PRKCH/SERPINA1/LCP2/GP1BA/CD40/FCER1G/TSPAN32/PLCG2/SYK/PIK3R6/IRF2/P2RX1/LYN/ADORA2A/GATA3/PIK3R5/PRKCB/PIK3CG/DOCK8/IRF1/PRKCQ/WAS/PTPN6/CD40LG/PLEK/VAV1/LCK	49
BP	GO:0010518	positive regulation of phospholipase activity	29/1144	146/18670	1.54424e-08	1.87046e-07	1.43117e-07	GNA14/TACR1/C5AR1/ADRA2A/GNA15/GPR55/GPR35/TGM2/CX3CR1/S1PR1/TXK/PLCB2/FPR1/P2RY12/RASGRP4/FPR2/C3AR1/FPR3/PTAFR/P2RY6/CMKLR1/CCL5/S1PR4/GPR18/GPR65/P2RY8/ITK/GPR174/P2RY10	29
BP	GO:0002714	positive regulation of B cell mediated immunity	14/1144	37/18670	1.56839e-08	1.88587e-07	1.44296e-07	IL2/CD40/FCER1G/TNF/HLA-E/C3/FCER2/CD28/XCL1/BTK/CD226/TBX21/LTA/PTPRC	14
BP	GO:0002891	positive regulation of immunoglobulin mediated immune response	14/1144	37/18670	1.56839e-08	1.88587e-07	1.44296e-07	IL2/CD40/FCER1G/TNF/HLA-E/C3/FCER2/CD28/XCL1/BTK/CD226/TBX21/LTA/PTPRC	14
BP	GO:0045730	respiratory burst	14/1144	37/18670	1.56839e-08	1.88587e-07	1.44296e-07	MPO/CAMK1D/NCF2/RAC2/NCF4/SLAMF8/CLEC7A/HCK/PIK3CG/CYBB/NCF1C/NCF1B/NCF1/CD52	14
BP	GO:0043030	regulation of macrophage activation	17/1144	55/18670	1.59333e-08	1.91122e-07	1.46236e-07	TREM2/IL4R/CTSC/TTBK1/FCGR2B/NR1H3/VSIG4/IL33/CCL3/TLR4/CEBPA/IL10/CST7/HAVCR2/CD74/STAP1/PTPRC	17
BP	GO:0045953	negative regulation of natural killer cell mediated cytotoxicity	9/1144	14/18670	1.78661e-08	2.13789e-07	1.63579e-07	HLA-G/SERPINB9/ARRB2/HLA-F/HLA-E/LGALS9/KIR2DL4/HAVCR2/LILRB1	9
BP	GO:0042509	regulation of tyrosine phosphorylation of STAT protein	21/1144	83/18670	1.8111e-08	2.16197e-07	1.65422e-07	TNFSF18/IL22RA2/IL2/JAK2/PARP9/IL21/PECAM1/CD40/TNF/TNFRSF18/IL15/SOCS1/LYN/IL12B/CSF1R/PARP14/IL18/IFNG/CCL5/HCLS1/FLT3	21
BP	GO:0032814	regulation of natural killer cell activation	13/1144	32/18670	1.86497e-08	2.22093e-07	1.69933e-07	HLA-F/FLT3LG/HLA-E/IL15/ZNF683/TYROBP/IL12B/PRDM1/IL18/RASGRP1/TOX/HAVCR2/PTPN22	13
BP	GO:2000116	regulation of cysteine-type endopeptidase activity	39/1144	239/18670	1.92014e-08	2.28115e-07	1.74541e-07	CASP4/MAP3K5/TNFSF15/DPEP1/RFFL/FAS/NLRP2/TTBK1/NAIP/LGMN/SERPINB9/ARRB2/AIM2/JAK2/COL4A3/MEFV/NLRP3/CASP10/NLRP1/CFLAR/TNF/CARD9/CASP5/LAMP3/SYK/LGALS9/P2RX1/NLRC4/ADORA2A/CST7/PSMB9/BIRC3/TNFSF10/TNFSF14/CLEC7A/TNFAIP8/FASLG/CD27/LCK	39
BP	GO:0090026	positive regulation of monocyte chemotaxis	10/1144	18/18670	1.99827e-08	2.36661e-07	1.8108e-07	CCL1/LGMN/FPR2/PLA2G7/CCR1/CXCL12/CXCL10/AIF1/CCL5/CCR2	10
BP	GO:0052548	regulation of endopeptidase activity	57/1144	425/18670	2.00164e-08	2.36661e-07	1.8108e-07	CASP4/MAP3K5/TNFSF15/SERPINF2/DPEP1/RFFL/FAS/NLRP2/CRB2/CARD17/ITIH1/TTBK1/NAIP/LGMN/SERPINB9/ARRB2/AIM2/SPINT2/C4A/JAK2/COL4A3/HMSD/MEFV/PSME2/NLRP3/PSMB8/RARRES1/SERPING1/PSME1/CASP10/SERPINA1/NLRP1/CFLAR/TNF/NLRP7/CARD9/CASP5/LAMP3/C3/SYK/LGALS9/P2RX1/LYN/NLRC4/ADORA2A/CR1/CST7/PSMB9/BIRC3/TNFSF10/TNFSF14/CLEC7A/TNFAIP8/FASLG/SPOCK2/CD27/LCK	57
BP	GO:0002381	immunoglobulin production involved in immunoglobulin mediated immune response	17/1144	56/18670	2.1581e-08	2.54553e-07	1.94769e-07	IL2/BATF/IL10/AICDA/CD40/HLA-DQB1/POU2F2/FGL2/GAPT/FOXP3/CD28/CCR6/XCL1/BTK/CD40LG/TBX21/PTPRC	17
BP	GO:0010517	regulation of phospholipase activity	30/1144	157/18670	2.22793e-08	2.62166e-07	2.00595e-07	GNA14/TACR1/C5AR1/ADRA2A/GNA15/GPR55/GPR35/TGM2/CX3CR1/S1PR1/TXK/PLCB2/FPR1/P2RY12/RASGRP4/FPR2/C3AR1/FPR3/PTAFR/P2RY6/CMKLR1/CCL5/S1PR4/GPR18/GPR65/P2RY8/PLEK/ITK/GPR174/P2RY10	30
BP	GO:0001961	positive regulation of cytokine-mediated signaling pathway	16/1144	50/18670	2.4163e-08	2.83657e-07	2.17039e-07	TREM2/IKBKE/IL1R1/CASP4/TICAM2/TXK/CSF1/PARP9/IL7/GFI1/CXCR4/PARP14/NLRC5/CD300LF/CD74/ZBP1	16
BP	GO:0050817	coagulation	49/1144	342/18670	2.44935e-08	2.86858e-07	2.19488e-07	GNA14/MMRN1/C4BPB/P2RX2/SERPINF2/ENPP4/ADRA2A/GNA15/GP5/DGKA/PROC/TREML1/FERMT3/SELP/ARRB2/ENTPD1/DOCK11/JAK2/TLR4/P2RY12/P2RX5/SERPING1/PRKCH/SERPINA1/LCP2/GP1BA/CD40/FCER1G/TSPAN32/PLCG2/SYK/PIK3R6/IRF2/P2RX1/LYN/ADORA2A/GATA3/PIK3R5/PRKCB/PIK3CG/DOCK8/IRF1/PRKCQ/WAS/PTPN6/CD40LG/PLEK/VAV1/LCK	49
BP	GO:0002923	regulation of humoral immune response mediated by circulating immunoglobulin	8/1144	11/18670	2.71212e-08	3.16884e-07	2.42462e-07	C4BPB/FCGR2B/TNF/FCER2/CR1/PTPN6/LTA/PTPRC	8
BP	GO:0002220	innate immune response activating cell surface receptor signaling pathway	25/1144	116/18670	2.7539e-08	3.21007e-07	2.45617e-07	RELB/PSMA8/LILRA2/CD209/PSMB10/PSME2/CLEC4D/PSMB8/PSME1/ICAM3/FCER1G/ICAM2/PLCG2/CLEC4C/FCN1/CARD9/SYK/LYN/CLEC6A/PSMB9/CLEC4E/CLEC4A/CLEC10A/KLRK1/CARD11	25
BP	GO:0050718	positive regulation of interleukin-1 beta secretion	13/1144	33/18670	2.9049e-08	3.37814e-07	2.58476e-07	NLRP2/AIM2/LILRA5/LILRA2/CCL3/TLR4/NLRP3/NLRP1/NLRP7/NOD2/LGALS9/CCL19/TLR8	13
BP	GO:0032703	negative regulation of interleukin-2 production	11/1144	23/18670	2.97579e-08	3.44441e-07	2.63547e-07	ZFP36/TNFAIP3/VSIG4/GATA3/FOXP3/XCL1/GBP1/HAVCR2/LAG3/TBX21/PTPRC	11
BP	GO:0036037	CD8-positive, alpha-beta T cell activation	11/1144	23/18670	2.97579e-08	3.44441e-07	2.63547e-07	EOMES/HLA-E/CD274/SOCS1/CLEC4A/XCL1/IRF1/GPR18/TNFSF8/LILRB1/NCKAP1L	11
BP	GO:0060193	positive regulation of lipase activity	30/1144	159/18670	3.01041e-08	3.47636e-07	2.65992e-07	GNA14/TACR1/C5AR1/ADRA2A/GNA15/GPR55/GPR35/TGM2/CX3CR1/S1PR1/TXK/PLCB2/NR1H3/FPR1/P2RY12/RASGRP4/FPR2/C3AR1/FPR3/PTAFR/P2RY6/CMKLR1/CCL5/S1PR4/GPR18/GPR65/P2RY8/ITK/GPR174/P2RY10	30
BP	GO:0043550	regulation of lipid kinase activity	18/1144	64/18670	3.16128e-08	3.63364e-07	2.78026e-07	CISH/CCL21/P2RY12/FPR2/PIK3IP1/NOD2/AGAP2/PIK3R6/SOCS1/LYN/FGR/PTK2B/CCL19/PIK3R5/CD19/CCR7/FLT3/SLA2	18
BP	GO:0045670	regulation of osteoclast differentiation	18/1144	64/18670	3.16128e-08	3.63364e-07	2.78026e-07	TREM2/TLR3/RASSF2/GPR55/MAFB/TNFSF11/CSF1/CCL3/TLR4/CCR1/TNF/LILRB3/TYROBP/IL12B/LILRB4/IFNG/LILRB1/INPP5D	18
BP	GO:0042531	positive regulation of tyrosine phosphorylation of STAT protein	19/1144	71/18670	3.20944e-08	3.68045e-07	2.81608e-07	TNFSF18/IL2/JAK2/PARP9/IL21/PECAM1/CD40/TNF/TNFRSF18/IL15/LYN/IL12B/CSF1R/PARP14/IL18/IFNG/CCL5/HCLS1/FLT3	19
BP	GO:1901222	regulation of NIK/NF-kappaB signaling	25/1144	117/18670	3.30126e-08	3.777e-07	2.88995e-07	TREM2/TLR3/RASSF2/TNFSF15/TLR2/TLR4/NFKBIA/NLRP3/CD14/TNF/CYLD/NOD2/LGALS9/LIME1/IL18R1/IL12B/TLR9/IL18/CCL19/TNFSF14/HAVCR2/TLR7/PTPN22/NLRC3/CD27	25
BP	GO:0032722	positive regulation of chemokine production	17/1144	58/18670	3.87105e-08	4.4187e-07	3.38095e-07	IL4R/TLR3/TLR2/IL33/TLR4/IL7/TNF/SYK/LGALS9/TLR9/CSF1R/CLEC7A/HAVCR2/TLR7/IFNG/CD74/AIF1	17
BP	GO:0070555	response to interleukin-1	35/1144	207/18670	4.08939e-08	4.6572e-07	3.56344e-07	IL1R1/CCL1/IRAK2/CCL3L3/CD47/CCL23/MAPK13/CCL3L1/PSMA8/CCL21/GBP3/CCL3/CCL2/PSMB10/PSME2/NFKBIA/PSMB8/MAP3K8/KMO/CCL22/PSME1/CCL8/CCL25/NLRP7/NOD2/GBP2/LGALS9/PSMB9/CCL19/XCL1/CCL4/GBP1/CCL5/XCL2/CD38	35
BP	GO:1903556	negative regulation of tumor necrosis factor superfamily cytokine production	19/1144	72/18670	4.11178e-08	4.67196e-07	3.57473e-07	TREM2/TNFAIP3/ARRB2/TLR4/IL10/CD33/GHRL/LGALS9/CD274/CLEC4A/FOXP3/LILRA4/HAVCR2/GPR18/PTPN22/LILRB1/PTPN6/NLRC3/SLAMF1	19
BP	GO:0051770	positive regulation of nitric-oxide synthase biosynthetic process	9/1144	15/18670	4.22269e-08	4.78701e-07	3.66275e-07	TLR2/JAK2/TLR4/CCL2/NOD2/FCER2/STAT1/TLR9/IFNG	9
BP	GO:0071677	positive regulation of mononuclear cell migration	11/1144	24/18670	5.18937e-08	5.86944e-07	4.49097e-07	CCL1/LGMN/FPR2/PLA2G7/CCR1/TNF/CXCL12/CXCL10/AIF1/CCL5/CCR2	11
BP	GO:0050704	regulation of interleukin-1 secretion	16/1144	53/18670	6.11769e-08	6.90365e-07	5.28229e-07	NLRP2/CARD17/TNFAIP3/AIM2/LILRA5/LILRA2/CCL3/TLR4/NLRP3/NLRP1/NLRP7/NOD2/LGALS9/CCL19/TLR8/CCR7	16
BP	GO:0050710	negative regulation of cytokine secretion	19/1144	74/18670	6.65166e-08	7.45694e-07	5.70563e-07	CARD17/TNFRSF4/FCGR2B/TNFAIP3/LILRA5/NLRP3/IL10/TNF/NLRP7/GHRL/SRGN/FOXP3/GBP1/PTGER4/CD200R1/PTPN22/TLR8/LILRB1/BANK1	19
BP	GO:0002701	negative regulation of production of molecular mediator of immune response	13/1144	35/18670	6.66819e-08	7.45694e-07	5.70563e-07	CD22/FCGR2B/IL33/IL10/TNF/HLA-F/JAK3/FOXP3/XCL1/LILRB1/TBX21/CD96/FCRL3	13
BP	GO:0032689	negative regulation of interferon-gamma production	13/1144	35/18670	6.66819e-08	7.45694e-07	5.70563e-07	IL33/TLR4/IL10/LGALS9C/LGALS9/CD274/GATA3/FOXP3/XCL1/HAVCR2/PDCD1LG2/LILRB1/CD96	13
BP	GO:0034142	toll-like receptor 4 signaling pathway	13/1144	35/18670	6.66819e-08	7.45694e-07	5.70563e-07	TICAM2/TNFAIP3/NR1H3/LILRA2/TLR4/NFKBIA/CD14/ITGAM/LYN/TNIP3/PIK3AP1/ITGB2/PTPN22	13
BP	GO:0032602	chemokine production	21/1144	89/18670	6.75652e-08	7.53869e-07	5.76819e-07	TREM2/IL4R/TLR3/TLR2/IL33/TLR4/MEFV/IL10/IL7/TNF/SYK/LGALS9/TLR9/CSF1R/IL18/CLEC7A/HAVCR2/TLR7/IFNG/CD74/AIF1	21
BP	GO:0030316	osteoclast differentiation	22/1144	97/18670	7.08447e-08	7.88685e-07	6.03458e-07	TREM2/TLR3/RASSF2/GPR55/MAFB/TNFSF11/CSF1/OSCAR/CCL3/TLR4/CCR1/FCER1G/TNF/LILRB3/TYROBP/IL12B/GPR183/CSF1R/LILRB4/IFNG/LILRB1/INPP5D	22
BP	GO:0045637	regulation of myeloid cell differentiation	39/1144	251/18670	7.49678e-08	8.32714e-07	6.37147e-07	TREM2/ZFP36/TLR3/RASSF2/ID2/CD101/GPR55/MAFB/IL34/TNFSF11/CSF1/CCL3/TLR4/NFKBIA/GP1BA/CCR1/CSF3R/TNF/LILRB3/TYROBP/LYN/STAT1/IL12B/B2M/SPI1/PTK2B/C1QC/PRKCB/LILRB4/CD4/IFNG/CD74/PRKCQ/LILRB1/HCLS1/EVI2B/INPP5D/NCKAP1L/GPR171	39
BP	GO:0032642	regulation of chemokine production	20/1144	82/18670	7.65691e-08	8.43606e-07	6.45481e-07	TREM2/IL4R/TLR3/TLR2/IL33/TLR4/MEFV/IL10/IL7/TNF/SYK/LGALS9/TLR9/CSF1R/CLEC7A/HAVCR2/TLR7/IFNG/CD74/AIF1	20
BP	GO:0002468	dendritic cell antigen processing and presentation	8/1144	12/18670	7.69701e-08	8.43606e-07	6.45481e-07	FCGR2B/CCL21/NOD2/FGL2/CLEC4A/CCL19/CD74/CCR7	8
BP	GO:0002863	positive regulation of inflammatory response to antigenic stimulus	8/1144	12/18670	7.69701e-08	8.43606e-07	6.45481e-07	FCER1G/TNF/HLA-E/C3/CD28/BTK/CCR7/LTA	8
BP	GO:0038110	interleukin-2-mediated signaling pathway	8/1144	12/18670	7.69701e-08	8.43606e-07	6.45481e-07	JAK1/IL2/SYK/JAK3/PTK2B/IL2RA/IL2RB/IL2RG	8
BP	GO:0043383	negative T cell selection	8/1144	12/18670	7.69701e-08	8.43606e-07	6.45481e-07	CD28/CD74/ZAP70/DOCK2/CCR7/THEMIS/CD3E/PTPRC	8
BP	GO:0045416	positive regulation of interleukin-8 biosynthetic process	8/1144	12/18670	7.69701e-08	8.43606e-07	6.45481e-07	TLR4/TNF/SYK/TLR9/CLEC7A/TLR7/CD74/TLR8	8
BP	GO:0060330	regulation of response to interferon-gamma	11/1144	25/18670	8.75351e-08	9.55174e-07	7.30846e-07	JAK1/IFNGR1/TXK/NR1H3/JAK2/PARP9/SOCS1/STAT1/PARP14/NLRC5/IFNG	11
BP	GO:0060334	regulation of interferon-gamma-mediated signaling pathway	11/1144	25/18670	8.75351e-08	9.55174e-07	7.30846e-07	JAK1/IFNGR1/TXK/NR1H3/JAK2/PARP9/SOCS1/STAT1/PARP14/NLRC5/IFNG	11
BP	GO:0060191	regulation of lipase activity	32/1144	185/18670	8.96214e-08	9.7579e-07	7.4662e-07	GNA14/TACR1/C5AR1/ADRA2A/GNA15/GPR55/GPR35/TGM2/CX3CR1/LIPC/S1PR1/TXK/PLCB2/NR1H3/FPR1/P2RY12/RASGRP4/FPR2/C3AR1/FPR3/PTAFR/P2RY6/CMKLR1/CCL5/S1PR4/GPR18/GPR65/P2RY8/PLEK/ITK/GPR174/P2RY10	32
BP	GO:0002643	regulation of tolerance induction	9/1144	16/18670	9.12527e-08	9.89203e-07	7.56884e-07	HLA-G/CD274/FOXP3/LILRB2/IL2RA/HAVCR2/IDO1/PDCD1/CD3E	9
BP	GO:0032604	granulocyte macrophage colony-stimulating factor production	9/1144	16/18670	9.12527e-08	9.89203e-07	7.56884e-07	DDX58/LILRA2/SYK/IL12B/TLR9/IL18/RASGRP1/CD84/CD80	9
BP	GO:0032648	regulation of interferon-beta production	15/1144	48/18670	9.46301e-08	1.02358e-06	7.83183e-07	TRIM38/TLR3/RELB/TLR2/DDX58/TLR4/IRF5/IFIH1/NMI/TLR9/TLR7/IRF1/TLR8/LILRB1/NLRC3	15
BP	GO:0060402	calcium ion transport into cytosol	29/1144	158/18670	9.54358e-08	1.03004e-06	7.88131e-07	P2RX2/CCL21/PLCB2/CCL3/PLCH2/P2RX5/JSRP1/PLCG2/CLIC2/LIME1/LYN/P2RY6/SLC8A1/CXCL11/PTK2B/CCL19/CXCL10/XCL1/CD4/CD19/PTPN6/FASLG/CCR7/MS4A1/CXCL9/CCR5/CORO1A/PTPRC/LCK	29
BP	GO:0033003	regulation of mast cell activation	14/1144	42/18670	1.01664e-07	1.09488e-06	8.37738e-07	IL4R/VAMP8/UNC13D/FCER1G/SYK/LGALS9/CD300A/LYN/FGR/RAC2/CD300LF/CD84/CNR2/CD226	14
BP	GO:0051209	release of sequestered calcium ion into cytosol	25/1144	124/18670	1.10389e-07	1.18626e-06	9.07661e-07	CCL21/PLCB2/CCL3/PLCH2/JSRP1/PLCG2/CLIC2/LIME1/LYN/P2RY6/SLC8A1/CXCL11/PTK2B/CCL19/CXCL10/XCL1/CD19/PTPN6/FASLG/CCR7/CXCL9/CCR5/CORO1A/PTPRC/LCK	25
BP	GO:0050728	negative regulation of inflammatory response	30/1144	169/18670	1.2469e-07	1.33704e-06	1.02303e-06	IL22RA2/FCGR2B/PROC/TNFAIP3/IL2/NR1H3/ADCY7/NLRP6/MEFV/FPR2/NLRP3/IL10/NLRP7/GHRL/IL12B/ADORA2A/CST7/GATA3/FOXP3/SLAMF8/IL2RA/PTGER4/CD200R1/TNFRSF1B/TNFAIP8L2/CNR2/SIGLEC10/ABCD2/NLRC3/PTPRC	30
BP	GO:0007200	phospholipase C-activating G protein-coupled receptor signaling pathway	22/1144	100/18670	1.26208e-07	1.35039e-06	1.03325e-06	GNA14/TACR1/C5AR1/ADRA2A/GNA15/GPR55/GPR35/TGM2/CX3CR1/S1PR1/FPR1/P2RY12/FPR2/C3AR1/FPR3/P2RY6/CMKLR1/GPR18/GPR65/P2RY8/GPR174/P2RY10	22
BP	GO:0035743	CD4-positive, alpha-beta T cell cytokine production	10/1144	21/18670	1.35922e-07	1.44808e-06	1.10799e-06	IL1R1/RSAD2/NLRP3/IL18R1/IL12B/IL18/GATA3/XCL1/IL18RAP/TBX21	10
BP	GO:0140131	positive regulation of lymphocyte chemotaxis	10/1144	21/18670	1.35922e-07	1.44808e-06	1.10799e-06	CCL21/CCL3/PTK2B/XCL1/TNFSF14/CCL4/CCL5/XCL2/CCR2/CXCL13	10
BP	GO:0010959	regulation of metal ion transport	52/1144	394/18670	1.40984e-07	1.49878e-06	1.14679e-06	TREM2/DYSF/P2RX2/KCNQ1/ADRA2A/GPR35/HAMP/RGS9/ARRB2/KEL/LILRA5/LILRA2/FXYD2/CCL3/SLC31A2/CCL2/P2RY12/P2RX5/GLRX/CCR1/JSRP1/CD33/PLCG2/CXCL12/CLIC2/CXCR4/LIME1/P2RX1/LYN/B2M/P2RY6/ADORA2A/SLC8A1/TLR9/STAC3/CXCL11/PTK2B/CXCL10/XCL1/LILRB2/CCL4/CD4/PIK3CG/CD84/IFNG/CD19/CCL5/LILRB1/PTPN6/CXCL9/CORO1A/FCRL3	52
BP	GO:0002230	positive regulation of defense response to virus by host	11/1144	26/18670	1.43328e-07	1.51482e-06	1.15905e-06	APOBEC3F/DDX58/AIM2/PARP9/DTX3L/APOBEC3G/IL27/STAT1/IL12B/IL12RB1/LILRB1	11
BP	GO:0032720	negative regulation of tumor necrosis factor production	18/1144	70/18670	1.43355e-07	1.51482e-06	1.15905e-06	TREM2/TNFAIP3/ARRB2/TLR4/IL10/CD33/GHRL/LGALS9/CLEC4A/FOXP3/LILRA4/HAVCR2/GPR18/PTPN22/LILRB1/PTPN6/NLRC3/SLAMF1	18
BP	GO:0050691	regulation of defense response to virus by host	13/1144	37/18670	1.43409e-07	1.51482e-06	1.15905e-06	APOBEC3F/TNFAIP3/DDX58/AIM2/PARP9/DTX3L/APOBEC3G/IL27/IL15/STAT1/IL12B/IL12RB1/LILRB1	13
BP	GO:0051283	negative regulation of sequestering of calcium ion	25/1144	126/18670	1.52965e-07	1.61232e-06	1.23366e-06	CCL21/PLCB2/CCL3/PLCH2/JSRP1/PLCG2/CLIC2/LIME1/LYN/P2RY6/SLC8A1/CXCL11/PTK2B/CCL19/CXCL10/XCL1/CD19/PTPN6/FASLG/CCR7/CXCL9/CCR5/CORO1A/PTPRC/LCK	25
BP	GO:0052547	regulation of peptidase activity	57/1144	452/18670	1.712e-07	1.80069e-06	1.37779e-06	CASP4/MAP3K5/TNFSF15/SERPINF2/DPEP1/RFFL/FAS/NLRP2/CRB2/CARD17/ITIH1/TTBK1/NAIP/LGMN/SERPINB9/ARRB2/AIM2/SPINT2/C4A/JAK2/COL4A3/HMSD/MEFV/PSME2/NLRP3/PSMB8/RARRES1/SERPING1/PSME1/CASP10/SERPINA1/NLRP1/CFLAR/TNF/NLRP7/CARD9/CASP5/LAMP3/C3/SYK/LGALS9/P2RX1/LYN/NLRC4/ADORA2A/CR1/CST7/PSMB9/BIRC3/TNFSF10/TNFSF14/CLEC7A/TNFAIP8/FASLG/SPOCK2/CD27/LCK	57
BP	GO:0032608	interferon-beta production	15/1144	50/18670	1.73495e-07	1.82096e-06	1.3933e-06	TRIM38/TLR3/RELB/TLR2/DDX58/TLR4/IRF5/IFIH1/NMI/TLR9/TLR7/IRF1/TLR8/LILRB1/NLRC3	15
BP	GO:0002430	complement receptor mediated signaling pathway	8/1144	13/18670	1.89323e-07	1.96781e-06	1.50566e-06	C5AR1/FPR1/FPR2/C3AR1/FPR3/CR2/CR1/CMKLR1	8
BP	GO:0035723	interleukin-15-mediated signaling pathway	8/1144	13/18670	1.89323e-07	1.96781e-06	1.50566e-06	JAK1/GRB2/IL15/JAK3/CD4/IL15RA/IL2RB/IL2RG	8
BP	GO:0071350	cellular response to interleukin-15	8/1144	13/18670	1.89323e-07	1.96781e-06	1.50566e-06	JAK1/GRB2/IL15/JAK3/CD4/IL15RA/IL2RB/IL2RG	8
BP	GO:0071352	cellular response to interleukin-2	8/1144	13/18670	1.89323e-07	1.96781e-06	1.50566e-06	JAK1/IL2/SYK/JAK3/PTK2B/IL2RA/IL2RB/IL2RG	8
BP	GO:0043552	positive regulation of phosphatidylinositol 3-kinase activity	12/1144	32/18670	1.8987e-07	1.96781e-06	1.50566e-06	CCL21/P2RY12/FPR2/NOD2/AGAP2/LYN/FGR/PTK2B/CCL19/CD19/CCR7/FLT3	12
BP	GO:0071353	cellular response to interleukin-4	12/1144	32/18670	1.8987e-07	1.96781e-06	1.50566e-06	IL4R/TCF7/XBP1/MRC1/JAK3/RUFY4/PARP14/GATA3/XCL1/CD300LF/CORO1A/IL2RG	12
BP	GO:0046636	negative regulation of alpha-beta T cell activation	13/1144	38/18670	2.05795e-07	2.12398e-06	1.62515e-06	IL4R/IL2/LGALS9C/LGALS9/CD274/CD300A/SOCS1/JAK3/ADORA2A/FOXP3/XCL1/LILRB1/TBX21	13
BP	GO:0050716	positive regulation of interleukin-1 secretion	13/1144	38/18670	2.05795e-07	2.12398e-06	1.62515e-06	NLRP2/AIM2/LILRA5/LILRA2/CCL3/TLR4/NLRP3/NLRP1/NLRP7/NOD2/LGALS9/CCL19/TLR8	13
BP	GO:0051282	regulation of sequestering of calcium ion	25/1144	128/18670	2.10323e-07	2.1662e-06	1.65746e-06	CCL21/PLCB2/CCL3/PLCH2/JSRP1/PLCG2/CLIC2/LIME1/LYN/P2RY6/SLC8A1/CXCL11/PTK2B/CCL19/CXCL10/XCL1/CD19/PTPN6/FASLG/CCR7/CXCL9/CCR5/CORO1A/PTPRC/LCK	25
BP	GO:0043032	positive regulation of macrophage activation	11/1144	27/18670	2.28481e-07	2.34833e-06	1.79681e-06	TREM2/IL4R/CTSC/TTBK1/IL33/CCL3/TLR4/CEBPA/IL10/HAVCR2/STAP1	11
BP	GO:0043087	regulation of GTPase activity	59/1144	479/18670	2.35476e-07	2.40542e-06	1.8405e-06	CCL1/RAP1A/IQGAP2/CCL3L3/CCL23/ARHGEF6/ARAP2/RGS9/CCL3L1/ARHGAP4/FGD6/CCL21/S1PR1/ARRB2/GMIP/DOCK11/EPHA1/CCL3/CCL2/SMAP2/RASGRP3/CCL22/CCL8/CCL25/CD40/ARHGAP27/ADAP2/PTPRN2/AGAP2/ARHGDIB/ARHGAP15/SEMA4D/PTK2B/RASGRP1/RGS18/CCL19/XCL1/CCL4/RASGRP2/ARHGAP25/FGD3/DOCK8/CCL5/KLRK1/GPR65/XCL2/DOCK2/CCR7/RASAL3/FGD2/NCKAP1L/ARHGAP30/VAV1/ARHGAP9/CXCL13/ACAP1/TBC1D10C/TAGAP/RHOH	59
BP	GO:0045624	positive regulation of T-helper cell differentiation	10/1144	22/18670	2.35493e-07	2.40542e-06	1.8405e-06	IL4R/NFKBID/MYB/NLRP3/IL12B/IL18/CCL19/CD80/IL12RB1/CD86	10
BP	GO:0072643	interferon-gamma secretion	10/1144	22/18670	2.35493e-07	2.40542e-06	1.8405e-06	CD160/BTN3A2/BTN3A1/LGALS9/CD244/GATA3/RASGRP1/PTPN22/LILRB1/CD2	10
BP	GO:0048015	phosphatidylinositol-mediated signaling	31/1144	184/18670	2.60836e-07	2.65881e-06	2.03437e-06	SELP/CD160/PLCB2/JAK2/PLCH2/PRR5L/PIK3IP1/TNF/PLCG2/PIK3R6/LIME1/PTAFR/LYN/CSF1R/FGR/PPP1R16B/SEMA4D/IL18/GATA3/RASGRP1/CD28/PIK3R5/PIK3AP1/PIK3CG/HCST/CCL5/NCF1/PTPN6/HCLS1/NLRC3/FLT3	31
BP	GO:0032088	negative regulation of NF-kappaB transcription factor activity	20/1144	88/18670	2.6663e-07	2.71229e-06	2.0753e-06	NFKBID/IRAK2/NLRP2/ADORA3/CYP1B1/TNFAIP3/ARRB2/AIM2/NFKBIA/NLRP3/TRIM21/IL10/CYLD/GFI1/TLR9/CMKLR1/FOXP3/NLRC5/HAVCR2/NLRC3	20
BP	GO:0050856	regulation of T cell receptor signaling pathway	13/1144	39/18670	2.9144e-07	2.95254e-06	2.25912e-06	CD160/CYLD/CD300A/LILRB4/GBP1/PVRIG/PTPN22/PTPN6/CD226/CCR7/UBASH3A/LCK/TRAT1	13
BP	GO:1905521	regulation of macrophage migration	13/1144	39/18670	2.9144e-07	2.95254e-06	2.25912e-06	TREM2/C5AR1/CX3CR1/CSF1/CCL3/P2RY12/C3AR1/CMKLR1/PTK2B/SLAMF8/CD200R1/CCL5/STAP1	13
BP	GO:0002223	stimulatory C-type lectin receptor signaling pathway	23/1144	113/18670	2.94534e-07	2.9778e-06	2.27845e-06	RELB/PSMA8/CD209/PSMB10/PSME2/CLEC4D/PSMB8/PSME1/ICAM3/FCER1G/ICAM2/PLCG2/CLEC4C/CARD9/SYK/LYN/CLEC6A/PSMB9/CLEC4E/CLEC4A/CLEC10A/KLRK1/CARD11	23
BP	GO:0060401	cytosolic calcium ion transport	30/1144	176/18670	3.12393e-07	3.14609e-06	2.40721e-06	P2RX2/RGS9/CCL21/PLCB2/CCL3/PLCH2/P2RX5/JSRP1/PLCG2/CLIC2/LIME1/LYN/P2RY6/SLC8A1/CXCL11/PTK2B/CCL19/CXCL10/XCL1/CD4/CD19/PTPN6/FASLG/CCR7/MS4A1/CXCL9/CCR5/CORO1A/PTPRC/LCK	30
BP	GO:0043270	positive regulation of ion transport	40/1144	275/18670	3.1245e-07	3.14609e-06	2.40721e-06	TREM2/P2RX2/KCNQ1/VAMP8/ADRA2A/ATP8A1/CACNG3/RGS9/TNFSF11/ARRB2/EPHB2/LILRA5/HTR3A/LILRA2/CCL3/CCL2/P2RY12/P2RX5/ABCB1/KMO/GLRX/CCR1/PLCG2/CXCL12/PTAFR/P2RX1/P2RY6/ADORA2A/STAC3/CXCL11/CXCL10/XCL1/CCL4/CD4/IFNG/CTSS/CD19/CCL5/CXCL9/CCR2	40
BP	GO:0001787	natural killer cell proliferation	7/1144	10/18670	3.24596e-07	3.24204e-06	2.48063e-06	ELF4/FLT3LG/HLA-E/IL15/IL12B/IL18/PTPN22	7
BP	GO:0002291	T cell activation via T cell receptor contact with antigen bound to MHC molecule on antigen presenting cell	7/1144	10/18670	3.24596e-07	3.24204e-06	2.48063e-06	LGALS9/FGL2/HAVCR2/HLA-DMB/LILRB1/APBB1IP/ITGAL	7
BP	GO:0097048	dendritic cell apoptotic process	7/1144	10/18670	3.24596e-07	3.24204e-06	2.48063e-06	CCL21/CXCL12/LGALS9/LYN/CCL19/LILRB1/CCR7	7
BP	GO:2000668	regulation of dendritic cell apoptotic process	7/1144	10/18670	3.24596e-07	3.24204e-06	2.48063e-06	CCL21/CXCL12/LGALS9/LYN/CCL19/LILRB1/CCR7	7
BP	GO:0051208	sequestering of calcium ion	25/1144	131/18670	3.34396e-07	3.33319e-06	2.55037e-06	CCL21/PLCB2/CCL3/PLCH2/JSRP1/PLCG2/CLIC2/LIME1/LYN/P2RY6/SLC8A1/CXCL11/PTK2B/CCL19/CXCL10/XCL1/CD19/PTPN6/FASLG/CCR7/CXCL9/CCR5/CORO1A/PTPRC/LCK	25
BP	GO:0046330	positive regulation of JNK cascade	26/1144	140/18670	3.42134e-07	3.40348e-06	2.60415e-06	GADD45B/GADD45G/TLR3/MAP3K5/RASSF2/SERPINF2/FCGR2B/CCL21/TNFSF11/TLR4/MLKL/TNF/CARD9/NOD2/SYK/TLR9/MAP4K1/PTK2B/RASGRP1/CCL19/NCF1/CD40LG/CCR7/SLAMF1/FGD2/CD27	26
BP	GO:0032693	negative regulation of interleukin-10 production	9/1144	18/18670	3.46694e-07	3.43504e-06	2.6283e-06	FCGR2B/TYROBP/CD274/JAK3/IL12B/FOXP3/PDCD1LG2/IDO1/LILRB1	9
BP	GO:0051023	regulation of immunoglobulin secretion	9/1144	18/18670	3.46694e-07	3.43504e-06	2.6283e-06	CD22/XBP1/TNFRSF4/IL2/IL33/CD40/TNF/HLA-E/CD40LG	9
BP	GO:0033628	regulation of cell adhesion mediated by integrin	14/1144	46/18670	3.66175e-07	3.62082e-06	2.77045e-06	LPXN/FERMT3/CCL21/CYP1B1/P2RY12/SKAP1/SYK/LYN/PIK3CG/CCL5/PTPN6/NCKAP1L/CXCL13/CD3E	14
BP	GO:0007254	JNK cascade	34/1144	216/18670	3.71084e-07	3.66205e-06	2.802e-06	GADD45B/GADD45G/SH2D3A/TLR3/MAP3K5/RASSF2/IRAK2/SERPINF2/ARHGEF6/NPHS1/FCGR2B/CCL21/TNFSF11/TLR4/SH2D3C/MLKL/TNF/CYLD/CARD9/NOD2/SYK/TLR9/MAP4K1/PTK2B/RASGRP1/CCL19/PTGER4/NCF1/PTPN22/CD40LG/CCR7/SLAMF1/FGD2/CD27	34
BP	GO:0048017	inositol lipid-mediated signaling	31/1144	187/18670	3.77278e-07	3.71578e-06	2.84311e-06	SELP/CD160/PLCB2/JAK2/PLCH2/PRR5L/PIK3IP1/TNF/PLCG2/PIK3R6/LIME1/PTAFR/LYN/CSF1R/FGR/PPP1R16B/SEMA4D/IL18/GATA3/RASGRP1/CD28/PIK3R5/PIK3AP1/PIK3CG/HCST/CCL5/NCF1/PTPN6/HCLS1/NLRC3/FLT3	31
BP	GO:1905517	macrophage migration	15/1144	53/18670	4.04904e-07	3.97995e-06	3.04524e-06	TREM2/C5AR1/CX3CR1/CSF1/CCL3/CCL2/P2RY12/C3AR1/CMKLR1/PTK2B/SLAMF8/CD200R1/CCL5/STAP1/CCR2	15
BP	GO:0030449	regulation of complement activation	23/1144	115/18670	4.09983e-07	4.01832e-06	3.0746e-06	C4BPB/C5AR1/CLU/C7/C1R/VSIG4/C2/C4A/CFB/CD5L/CFH/SERPING1/C1S/CFP/C3/C3AR1/CR1L/CR2/CR1/C1QA/C1QB/C1QC/CD19	23
BP	GO:0062208	positive regulation of pattern recognition receptor signaling pathway	12/1144	34/18670	4.11241e-07	4.01832e-06	3.0746e-06	DHX58/TLR3/TLR2/TICAM2/TLR5/TLR1/NR1H3/DDX60/TLR4/RSAD2/TLR9/PTPN22	12
BP	GO:0070670	response to interleukin-4	12/1144	34/18670	4.11241e-07	4.01832e-06	3.0746e-06	IL4R/TCF7/XBP1/MRC1/JAK3/RUFY4/PARP14/GATA3/XCL1/CD300LF/CORO1A/IL2RG	12
BP	GO:0001771	immunological synapse formation	8/1144	14/18670	4.17933e-07	4.05174e-06	3.10017e-06	CCL21/CCL19/HAVCR2/DOCK8/PRF1/DOCK2/CCR7/CD6	8
BP	GO:0045591	positive regulation of regulatory T cell differentiation	8/1144	14/18670	4.17933e-07	4.05174e-06	3.10017e-06	HLA-G/IL2/LGALS9/SOCS1/FOXP3/LILRB2/LILRB4/IFNG	8
BP	GO:0070669	response to interleukin-2	8/1144	14/18670	4.17933e-07	4.05174e-06	3.10017e-06	JAK1/IL2/SYK/JAK3/PTK2B/IL2RA/IL2RB/IL2RG	8
BP	GO:0070672	response to interleukin-15	8/1144	14/18670	4.17933e-07	4.05174e-06	3.10017e-06	JAK1/GRB2/IL15/JAK3/CD4/IL15RA/IL2RB/IL2RG	8
BP	GO:0051048	negative regulation of secretion	36/1144	238/18670	4.62044e-07	4.47064e-06	3.42068e-06	CD22/RAP1A/VAMP8/ADRA2A/CARD17/TNFRSF4/FCGR2B/SCT/TNFAIP3/NR1H3/LILRA5/IL33/P2RY12/RSAD2/NLRP3/IL10/TNF/NLRP7/HLA-F/GHRL/LGALS9/CD300A/SRGN/FOXP3/GBP1/PTGER4/CD200R1/CD84/CD74/TNFRSF1B/PTPN22/TLR8/LILRB1/BANK1/TIFAB/CCR2	36
BP	GO:0033627	cell adhesion mediated by integrin	17/1144	68/18670	4.91696e-07	4.74827e-06	3.63311e-06	LPXN/ITGA4/FERMT3/CCL21/CYP1B1/P2RY12/SKAP1/SYK/LYN/ITGB7/PIK3CG/ITGB2/CCL5/PTPN6/NCKAP1L/CXCL13/CD3E	17
BP	GO:0034113	heterotypic cell-cell adhesion	16/1144	61/18670	5.24932e-07	5.05936e-06	3.87114e-06	CD47/ITGA4/ITGAX/IL10/SKAP1/TNF/CD1D/ITGAD/ITGB7/VCAM1/LILRB2/CD200R1/ITGB2/CD2/PTPRC/LCK	16
BP	GO:0002763	positive regulation of myeloid leukocyte differentiation	15/1144	54/18670	5.2909e-07	5.08953e-06	3.89423e-06	TREM2/ID2/CD101/IL34/TNFSF11/CSF1/CCR1/TNF/TYROBP/IL12B/CD4/IFNG/CD74/HCLS1/EVI2B	15
BP	GO:0072538	T-helper 17 type immune response	11/1144	29/18670	5.41089e-07	5.19488e-06	3.97483e-06	NFKBID/IL2/BATF/NLRP3/IL12B/FOXP3/IL12RB1/PRKCQ/TBX21/LY9/SLAMF6	11
BP	GO:0034122	negative regulation of toll-like receptor signaling pathway	13/1144	41/18670	5.63559e-07	5.38972e-06	4.12391e-06	TLR3/TICAM2/TNFAIP3/ARRB2/LILRA2/TLR4/NLRP6/CD14/CD300A/LYN/TLR9/LILRA4/CD300LF	13
BP	GO:0050798	activated T cell proliferation	13/1144	41/18670	5.63559e-07	5.38972e-06	4.12391e-06	ICOSLG/IL2/RIPK3/BTN3A1/LGALS9/TMIGD2/CD274/IL12B/IL18/FOXP3/IL2RA/PDCD1LG2/IL12RB1	13
BP	GO:0002710	negative regulation of T cell mediated immunity	9/1144	19/18670	6.22841e-07	5.92237e-06	4.53147e-06	HLA-G/FCGR2B/HLA-F/FOXP3/XCL1/IL7R/LILRB1/TBX21/PTPRC	9
BP	GO:0002726	positive regulation of T cell cytokine production	9/1144	19/18670	6.22841e-07	5.92237e-06	4.53147e-06	IL1R1/RSAD2/NLRP3/IL18R1/B2M/IL18/GATA3/XCL1/SASH3	9
BP	GO:0045063	T-helper 1 cell differentiation	9/1144	19/18670	6.22841e-07	5.92237e-06	4.53147e-06	IL4R/RELB/IL27/SEMA4A/IL18R1/JAK3/CCL19/CD80/SPN	9
BP	GO:0050857	positive regulation of antigen receptor-mediated signaling pathway	10/1144	24/18670	6.37933e-07	6.05425e-06	4.63238e-06	PRKCH/CYLD/NFAM1/PRKCB/CD226/CCR7/STAP1/PTPRC/LCK/TRAT1	10
BP	GO:0002495	antigen processing and presentation of peptide antigen via MHC class II	21/1144	101/18670	6.6065e-07	6.25786e-06	4.78817e-06	TREM2/FCGR2B/LGMN/FCER1G/IFI30/HLA-DQB2/HLA-DRB5/HLA-DMA/HLA-DQB1/HLA-DQA2/HLA-DRB1/HLA-DQA1/HLA-DPA1/HLA-DPB1/CD74/CTSS/LAG3/HLA-DOA/HLA-DMB/HLA-DRA/HLA-DOB	21
BP	GO:0032481	positive regulation of type I interferon production	18/1144	77/18670	6.71444e-07	6.33587e-06	4.84786e-06	DHX58/TLR3/NFKB2/TLR2/DDX58/TLR4/IRF5/IFIH1/CD14/PLCG2/SYK/STAT1/TLR9/TLR7/IRF1/PTPN22/TLR8/ZBP1	18
BP	GO:1901224	positive regulation of NIK/NF-kappaB signaling	18/1144	77/18670	6.71444e-07	6.33587e-06	4.84786e-06	TREM2/TLR3/TNFSF15/TLR2/TLR4/CD14/TNF/NOD2/LGALS9/IL18R1/IL12B/TLR9/IL18/CCL19/TNFSF14/HAVCR2/TLR7/CD27	18
BP	GO:1903531	negative regulation of secretion by cell	33/1144	212/18670	7.11577e-07	6.70181e-06	5.12785e-06	CD22/RAP1A/VAMP8/ADRA2A/CARD17/TNFRSF4/FCGR2B/TNFAIP3/NR1H3/LILRA5/IL33/P2RY12/RSAD2/NLRP3/IL10/TNF/NLRP7/HLA-F/GHRL/LGALS9/CD300A/SRGN/FOXP3/GBP1/PTGER4/CD200R1/CD84/TNFRSF1B/PTPN22/TLR8/LILRB1/BANK1/CCR2	33
BP	GO:0002639	positive regulation of immunoglobulin production	13/1144	42/18670	7.70616e-07	7.24408e-06	5.54277e-06	IL4R/XBP1/TNFRSF4/IL2/IL33/CD40/HLA-E/TLR9/CD28/XCL1/TBX21/SASH3/PTPRC	13
BP	GO:0002504	antigen processing and presentation of peptide or polysaccharide antigen via MHC class II	21/1144	102/18670	7.84514e-07	7.36076e-06	5.63205e-06	TREM2/FCGR2B/LGMN/FCER1G/IFI30/HLA-DQB2/HLA-DRB5/HLA-DMA/HLA-DQB1/HLA-DQA2/HLA-DRB1/HLA-DQA1/HLA-DPA1/HLA-DPB1/CD74/CTSS/LAG3/HLA-DOA/HLA-DMB/HLA-DRA/HLA-DOB	21
BP	GO:0043547	positive regulation of GTPase activity	51/1144	405/18670	7.94079e-07	7.43642e-06	5.68994e-06	CCL1/RAP1A/CCL3L3/CCL23/ARHGEF6/ARAP2/RGS9/CCL3L1/ARHGAP4/CCL21/S1PR1/GMIP/DOCK11/EPHA1/CCL3/CCL2/SMAP2/RASGRP3/CCL22/CCL8/CCL25/CD40/ARHGAP27/ADAP2/AGAP2/ARHGDIB/ARHGAP15/SEMA4D/PTK2B/RASGRP1/RGS18/CCL19/XCL1/CCL4/RASGRP2/ARHGAP25/DOCK8/CCL5/GPR65/XCL2/DOCK2/CCR7/RASAL3/NCKAP1L/ARHGAP30/VAV1/ARHGAP9/CXCL13/ACAP1/TBC1D10C/TAGAP	51
BP	GO:0031098	stress-activated protein kinase signaling cascade	43/1144	317/18670	8.03292e-07	7.50851e-06	5.74509e-06	GADD45B/ZFP36/GADD45G/SH2D3A/TLR3/MAP3K5/RASSF2/IRAK2/SERPINF2/ARHGEF6/STK4/NPHS1/FAS/MAPK13/FCGR2B/CCL21/TNFSF11/MAP3K14/TLR4/SH2D3C/MAP3K8/MLKL/TNF/CCDC88C/CYLD/CARD9/NOD2/SYK/LGALS9/LYN/TLR9/MAP4K1/PTK2B/RASGRP1/CCL19/PTGER4/NCF1/PTPN22/CD40LG/CCR7/SLAMF1/FGD2/CD27	43
BP	GO:0032743	positive regulation of interleukin-2 production	11/1144	30/18670	8.07133e-07	7.5302e-06	5.76169e-06	CD28/CLEC7A/CD4/CD80/PRKCQ/CD86/CARD11/CCR2/SASH3/CD3E/PTPRC	11
BP	GO:0090218	positive regulation of lipid kinase activity	12/1144	36/18670	8.37251e-07	7.76811e-06	5.94373e-06	CCL21/P2RY12/FPR2/NOD2/AGAP2/LYN/FGR/PTK2B/CCL19/CD19/CCR7/FLT3	12
BP	GO:0002517	T cell tolerance induction	7/1144	11/18670	8.45178e-07	7.76811e-06	5.94373e-06	HLA-G/FOXP3/LILRB2/IL2RA/IDO1/ICOS/CD3E	7
BP	GO:0002604	regulation of dendritic cell antigen processing and presentation	7/1144	11/18670	8.45178e-07	7.76811e-06	5.94373e-06	FCGR2B/CCL21/NOD2/FGL2/CCL19/CD74/CCR7	7
BP	GO:0035747	natural killer cell chemotaxis	7/1144	11/18670	8.45178e-07	7.76811e-06	5.94373e-06	CCL3/CCL2/XCL1/CCL4/PIK3CG/CCL5/KLRK1	7
BP	GO:0045060	negative thymic T cell selection	7/1144	11/18670	8.45178e-07	7.76811e-06	5.94373e-06	CD28/CD74/ZAP70/DOCK2/CCR7/CD3E/PTPRC	7
BP	GO:0045351	type I interferon biosynthetic process	7/1144	11/18670	8.45178e-07	7.76811e-06	5.94373e-06	TLR3/TLR4/IL10/NMI/TLR9/TLR7/TLR8	7
BP	GO:0098883	synapse pruning	7/1144	11/18670	8.45178e-07	7.76811e-06	5.94373e-06	TREM2/CX3CR1/ITGAM/C3/C1QA/C1QB/C1QC	7
BP	GO:1902563	regulation of neutrophil activation	7/1144	11/18670	8.45178e-07	7.76811e-06	5.94373e-06	FCGR2B/ITGAM/PRAM1/SYK/CD300A/PTAFR/ITGB2	7
BP	GO:0032645	regulation of granulocyte macrophage colony-stimulating factor production	8/1144	15/18670	8.47311e-07	7.7733e-06	5.9477e-06	DDX58/SYK/IL12B/TLR9/IL18/RASGRP1/CD84/CD80	8
BP	GO:0043281	regulation of cysteine-type endopeptidase activity involved in apoptotic process	33/1144	215/18670	9.84309e-07	9.0023e-06	6.88806e-06	CASP4/MAP3K5/TNFSF15/DPEP1/RFFL/FAS/NLRP2/NAIP/SERPINB9/ARRB2/JAK2/COL4A3/NLRP3/CASP10/NLRP1/CFLAR/TNF/CARD9/CASP5/LAMP3/SYK/LGALS9/P2RX1/NLRC4/ADORA2A/BIRC3/TNFSF10/TNFSF14/CLEC7A/TNFAIP8/FASLG/CD27/LCK	33
BP	GO:0046854	phosphatidylinositol phosphorylation	20/1144	95/18670	9.8491e-07	9.0023e-06	6.88806e-06	CISH/CCL21/TTC7A/P2RY12/FPR2/PIK3IP1/NOD2/AGAP2/PIK3R6/SOCS1/LYN/FGR/PTK2B/CCL19/PIK3R5/PIK3CG/CD19/CCR7/FLT3/SLA2	20
BP	GO:0002827	positive regulation of T-helper 1 type immune response	9/1144	20/18670	1.0708e-06	9.68016e-06	7.40672e-06	IL1R1/IL18R1/IL12B/IL18/CCL19/XCL1/CD80/IL12RB1/CCR2	9
BP	GO:0032816	positive regulation of natural killer cell activation	9/1144	20/18670	1.0708e-06	9.68016e-06	7.40672e-06	HLA-F/FLT3LG/HLA-E/IL15/TYROBP/IL12B/IL18/RASGRP1/TOX	9
BP	GO:0033630	positive regulation of cell adhesion mediated by integrin	9/1144	20/18670	1.0708e-06	9.68016e-06	7.40672e-06	CCL21/P2RY12/SKAP1/SYK/CCL5/PTPN6/NCKAP1L/CXCL13/CD3E	9
BP	GO:0043369	CD4-positive or CD8-positive, alpha-beta T cell lineage commitment	9/1144	20/18670	1.0708e-06	9.68016e-06	7.40672e-06	BATF/CYLD/IL12B/FOXP3/IL12RB1/TBX21/SPN/LY9/SLAMF6	9
BP	GO:0051767	nitric-oxide synthase biosynthetic process	9/1144	20/18670	1.0708e-06	9.68016e-06	7.40672e-06	TLR2/JAK2/TLR4/CCL2/NOD2/FCER2/STAT1/TLR9/IFNG	9
BP	GO:0051769	regulation of nitric-oxide synthase biosynthetic process	9/1144	20/18670	1.0708e-06	9.68016e-06	7.40672e-06	TLR2/JAK2/TLR4/CCL2/NOD2/FCER2/STAT1/TLR9/IFNG	9
BP	GO:0046006	regulation of activated T cell proliferation	12/1144	37/18670	1.17029e-06	1.05604e-05	8.08021e-06	ICOSLG/IL2/RIPK3/LGALS9/TMIGD2/CD274/IL12B/IL18/FOXP3/IL2RA/PDCD1LG2/IL12RB1	12
BP	GO:0043304	regulation of mast cell degranulation	11/1144	31/18670	1.18194e-06	1.06268e-05	8.131e-06	IL4R/VAMP8/UNC13D/FCER1G/SYK/LGALS9/CD300A/LYN/FGR/RAC2/CD84	11
BP	GO:0051482	positive regulation of cytosolic calcium ion concentration involved in phospholipase C-activating G protein-coupled signaling pathway	11/1144	31/18670	1.18194e-06	1.06268e-05	8.131e-06	GNA15/GPR55/GPR35/TGM2/S1PR1/C3AR1/GPR18/GPR65/P2RY8/GPR174/P2RY10	11
BP	GO:0097553	calcium ion transmembrane import into cytosol	25/1144	140/18670	1.2246e-06	1.09903e-05	8.40918e-06	CCL21/PLCB2/CCL3/PLCH2/JSRP1/PLCG2/CLIC2/LIME1/LYN/P2RY6/SLC8A1/CXCL11/PTK2B/CCL19/CXCL10/XCL1/CD19/PTPN6/FASLG/CCR7/CXCL9/CCR5/CORO1A/PTPRC/LCK	25
BP	GO:0010950	positive regulation of endopeptidase activity	29/1144	178/18670	1.28307e-06	1.14943e-05	8.79477e-06	CASP4/MAP3K5/TNFSF15/FAS/NLRP2/TTBK1/LGMN/AIM2/JAK2/COL4A3/MEFV/PSME2/NLRP3/PSME1/CASP10/NLRP1/TNF/CARD9/CASP5/SYK/LGALS9/P2RX1/LYN/NLRC4/CR1/TNFSF10/CLEC7A/FASLG/LCK	29
BP	GO:0030225	macrophage differentiation	13/1144	44/18670	1.39764e-06	1.2498e-05	9.56281e-06	ID2/TSPAN2/TLR2/IL34/CSF1/CEBPA/IL15/CSF1R/SPI1/GAB3/C1QC/CD4/HCLS1	13
BP	GO:0006801	superoxide metabolic process	17/1144	73/18670	1.44521e-06	1.29001e-05	9.87048e-06	MPO/CYB5R4/FPR2/SOD2/ITGAM/TNF/SYK/TYROBP/NCF2/GCH1/NCF4/CLEC7A/CYBB/ITGB2/NCF1C/NCF1B/NCF1	17
BP	GO:0007265	Ras protein signal transduction	54/1144	448/18670	1.49414e-06	1.33129e-05	1.01863e-05	IQSEC3/RAP1A/HEG1/RAB8B/ARHGEF6/ADRA2A/GPR55/GPR35/RHOU/ARHGAP4/FGD6/RAB39B/GRB2/GRAP2/CSF1/CYTH1/KSR2/EPHB2/RASGEF1A/JAK2/RASGRP4/GRAP/FBP1/ARHGEF3/RASGRP3/RAB19/PLEKHG7/LAT/PECAM1/ELMO1/DOK3/RHOF/LYN/ARHGDIB/PSD4/RAC2/CDC42SE2/RASGRP1/RASGRP2/CYTH4/DOK2/AIF1/FGD3/GPR18/GPR65/WAS/RAB37/P2RY8/RASAL3/FGD2/VAV1/GPR174/RHOH/P2RY10	54
BP	GO:0002360	T cell lineage commitment	10/1144	26/18670	1.54333e-06	1.37019e-05	1.04839e-05	BATF/IL7/CYLD/IL12B/FOXP3/IL12RB1/TBX21/SPN/LY9/SLAMF6	10
BP	GO:0072539	T-helper 17 cell differentiation	10/1144	26/18670	1.54333e-06	1.37019e-05	1.04839e-05	NFKBID/IL2/BATF/NLRP3/IL12B/FOXP3/IL12RB1/TBX21/LY9/SLAMF6	10
BP	GO:0014065	phosphatidylinositol 3-kinase signaling	26/1144	151/18670	1.54728e-06	1.37124e-05	1.0492e-05	SELP/CD160/JAK2/PRR5L/PIK3IP1/TNF/PIK3R6/LIME1/LYN/FGR/PPP1R16B/SEMA4D/IL18/GATA3/RASGRP1/CD28/PIK3R5/PIK3AP1/PIK3CG/HCST/CCL5/NCF1/PTPN6/HCLS1/NLRC3/FLT3	26
BP	GO:0050871	positive regulation of B cell activation	25/1144	142/18670	1.60565e-06	1.42043e-05	1.08683e-05	XBP1/TNFRSF4/TNFRSF13C/IL2/TLR4/IL21/CD40/IL7/NOD2/TNFSF13B/SYK/GPR183/TLR9/CD28/CD74/BTK/CD38/TBX21/INPP5D/NCKAP1L/CARD11/SASH3/CD27/PTPRC/FCRL3	25
BP	GO:0014066	regulation of phosphatidylinositol 3-kinase signaling	23/1144	124/18670	1.64037e-06	1.44856e-05	1.10836e-05	SELP/JAK2/PRR5L/PIK3IP1/TNF/LIME1/LYN/FGR/PPP1R16B/SEMA4D/IL18/RASGRP1/CD28/PIK3R5/PIK3AP1/PIK3CG/HCST/CCL5/NCF1/PTPN6/HCLS1/NLRC3/FLT3	23
BP	GO:0019886	antigen processing and presentation of exogenous peptide antigen via MHC class II	20/1144	98/18670	1.65187e-06	1.45353e-05	1.11216e-05	FCGR2B/LGMN/FCER1G/IFI30/HLA-DQB2/HLA-DRB5/HLA-DMA/HLA-DQB1/HLA-DQA2/HLA-DRB1/HLA-DQA1/HLA-DPA1/HLA-DPB1/CD74/CTSS/LAG3/HLA-DOA/HLA-DMB/HLA-DRA/HLA-DOB	20
BP	GO:0050848	regulation of calcium-mediated signaling	20/1144	98/18670	1.65187e-06	1.45353e-05	1.11216e-05	TREM2/CD22/P2RX2/CCL3/P2RX5/JSRP1/TNF/CLIC2/SYK/P2RY6/CMKLR1/PTK2B/CCL4/GBP1/CD4/ZAP70/PLEK/CD3E/SLA2/TRAT1	20
BP	GO:0033006	regulation of mast cell activation involved in immune response	11/1144	32/18670	1.7016e-06	1.49463e-05	1.14361e-05	IL4R/VAMP8/UNC13D/FCER1G/SYK/LGALS9/CD300A/LYN/FGR/RAC2/CD84	11
BP	GO:0032418	lysosome localization	17/1144	74/18670	1.77021e-06	1.55093e-05	1.18668e-05	IL4R/TFEB/VAMP8/UNC13D/LAT/FCER1G/SYK/LGALS9/CD300A/LYN/FGR/LAT2/RAC2/RASGRP1/PIK3CG/CD84/BTK	17
BP	GO:0048245	eosinophil chemotaxis	9/1144	21/18670	1.77195e-06	1.55093e-05	1.18668e-05	CCL1/CCL23/DAPK2/CCL3/CCL2/CCL22/CCL8/CCL4/CCL5	9
BP	GO:0045579	positive regulation of B cell differentiation	7/1144	12/18670	1.92067e-06	1.67518e-05	1.28175e-05	XBP1/IL7/SYK/BTK/INPP5D/NCKAP1L/CD27	7
BP	GO:2001198	regulation of dendritic cell differentiation	7/1144	12/18670	1.92067e-06	1.67518e-05	1.28175e-05	HLA-G/FCGR2B/LGALS9/TMEM176A/TMEM176B/LILRB2/LILRB1	7
BP	GO:0002526	acute inflammatory response	21/1144	108/18670	2.0909e-06	1.82044e-05	1.3929e-05	SERPINF2/HAMP/FCGR2B/APOL2/ADAM8/TNFSF11/VNN1/NLRP3/CD163/SERPINA1/FCER1G/DNASE1L3/TNF/HLA-E/C3/GATA3/VCAM1/PIK3CG/BTK/CCR7/CD6	21
BP	GO:0051403	stress-activated MAPK cascade	39/1144	288/18670	2.69433e-06	2.34171e-05	1.79174e-05	GADD45B/ZFP36/GADD45G/SH2D3A/TLR3/MAP3K5/RASSF2/IRAK2/SERPINF2/ARHGEF6/NPHS1/FAS/MAPK13/FCGR2B/CCL21/TNFSF11/TLR4/SH2D3C/MAP3K8/MLKL/TNF/CYLD/CARD9/NOD2/SYK/LGALS9/TLR9/MAP4K1/PTK2B/RASGRP1/CCL19/PTGER4/NCF1/PTPN22/CD40LG/CCR7/SLAMF1/FGD2/CD27	39
BP	GO:0048525	negative regulation of viral process	20/1144	101/18670	2.70695e-06	2.34855e-05	1.79698e-05	ZFP36/IFITM1/APOBEC3F/IFIT5/OAS1/TRIM14/CCL3/RSAD2/OASL/TRIM21/AICDA/APOBEC3H/APOBEC3D/CCL8/APOBEC3G/TNF/FCN1/STAT1/CCL4/CCL5	20
BP	GO:0032727	positive regulation of interferon-alpha production	9/1144	22/18670	2.83566e-06	2.45592e-05	1.87913e-05	TLR3/DDX58/TLR4/IRF5/IFIH1/STAT1/TLR9/TLR7/TLR8	9
BP	GO:0010819	regulation of T cell chemotaxis	8/1144	17/18670	2.86562e-06	2.46892e-05	1.88908e-05	CCL21/CXCL10/XCL1/TNFSF14/CCL5/XCL2/CCR2/CXCL13	8
BP	GO:0043373	CD4-positive, alpha-beta T cell lineage commitment	8/1144	17/18670	2.86562e-06	2.46892e-05	1.88908e-05	BATF/IL12B/FOXP3/IL12RB1/TBX21/SPN/LY9/SLAMF6	8
BP	GO:1903975	regulation of glial cell migration	8/1144	17/18670	2.86562e-06	2.46892e-05	1.88908e-05	TREM2/CX3CR1/CSF1/CCL3/P2RY12/GPR183/STAP1/CCR2	8
BP	GO:0002691	regulation of cellular extravasation	10/1144	28/18670	3.40635e-06	2.92462e-05	2.23776e-05	IL1R1/ITGA4/CCL21/ADAM8/RIPK3/CCL25/CXCL12/PTAFR/PTGER4/CCR2	10
BP	GO:0045408	regulation of interleukin-6 biosynthetic process	10/1144	28/18670	3.40635e-06	2.92462e-05	2.23776e-05	TLR1/TNF/CARD9/SYK/GHRL/TYROBP/PTAFR/CLEC7A/CD74/INPP5D	10
BP	GO:0002792	negative regulation of peptide secretion	25/1144	148/18670	3.49495e-06	2.9955e-05	2.29199e-05	CD22/ADRA2A/CARD17/TNFRSF4/FCGR2B/TNFAIP3/NR1H3/LILRA5/IL33/RSAD2/NLRP3/IL10/TNF/NLRP7/GHRL/SRGN/FOXP3/GBP1/PTGER4/CD200R1/CD74/PTPN22/TLR8/LILRB1/BANK1	25
BP	GO:0010952	positive regulation of peptidase activity	30/1144	197/18670	3.56e-06	3.04598e-05	2.33062e-05	CASP4/MAP3K5/TNFSF15/FAS/NLRP2/TTBK1/LGMN/AIM2/JAK2/COL4A3/MEFV/PSME2/NLRP3/PSME1/CASP10/NLRP1/CFLAR/TNF/CARD9/CASP5/SYK/LGALS9/P2RX1/LYN/NLRC4/CR1/TNFSF10/CLEC7A/FASLG/LCK	30
BP	GO:0007229	integrin-mediated signaling pathway	20/1144	103/18670	3.71717e-06	3.17498e-05	2.42932e-05	CD47/ITGA4/FERMT3/ITGAX/LAT/ITGAM/FCER1G/PRAM1/TSPAN32/SYK/TYROBP/ITGAD/FGR/ITGB7/PTK2B/HCK/ITGB2/PLEK/VAV1/ITGAL	20
BP	GO:0046718	viral entry into host cell	22/1144	121/18670	3.86659e-06	3.29692e-05	2.52262e-05	TRIM38/IFITM1/VAMP8/TNFRSF4/GPR15/HAVCR1/CD209/MRC1/TRIM21/FCN1/CXCR4/LGALS9/CR2/CR1/ITGB7/CD4/CD74/CD80/SELPLG/CD86/CCR5/SLAMF1	22
BP	GO:0002281	macrophage activation involved in immune response	7/1144	13/18670	3.94057e-06	3.34274e-05	2.55768e-05	TREM2/DYSF/IL33/SUCNR1/SYK/TYROBP/HAVCR2	7
BP	GO:0032725	positive regulation of granulocyte macrophage colony-stimulating factor production	7/1144	13/18670	3.94057e-06	3.34274e-05	2.55768e-05	DDX58/SYK/IL12B/TLR9/IL18/RASGRP1/CD80	7
BP	GO:0045059	positive thymic T cell selection	7/1144	13/18670	3.94057e-06	3.34274e-05	2.55768e-05	CD74/ZAP70/DOCK2/CD3E/CD3D/PTPRC/CD3G	7
BP	GO:2001056	positive regulation of cysteine-type endopeptidase activity	25/1144	149/18670	3.95935e-06	3.35293e-05	2.56547e-05	CASP4/MAP3K5/TNFSF15/FAS/NLRP2/TTBK1/LGMN/AIM2/JAK2/COL4A3/MEFV/NLRP3/CASP10/NLRP1/TNF/CARD9/CASP5/SYK/LGALS9/P2RX1/NLRC4/TNFSF10/CLEC7A/FASLG/LCK	25
BP	GO:0150077	regulation of neuroinflammatory response	12/1144	41/18670	3.97103e-06	3.35708e-05	2.56865e-05	TREM2/CTSC/TTBK1/IL33/CCL3/TNF/CST7/IL18/CD200R1/TNFRSF1B/STAP1/PTPRC	12
BP	GO:0072604	interleukin-6 secretion	13/1144	48/18670	4.12892e-06	3.48461e-05	2.66623e-05	XBP1/DDX58/LILRA5/LILRA2/IFIH1/LGALS9C/TNF/LGALS9/CD200R1/AIF1/PTPN22/TLR8/BANK1	13
BP	GO:0034123	positive regulation of toll-like receptor signaling pathway	9/1144	23/18670	4.40545e-06	3.7028e-05	2.83318e-05	TLR3/TLR2/TICAM2/TLR5/TLR1/NR1H3/RSAD2/TLR9/PTPN22	9
BP	GO:0051056	regulation of small GTPase mediated signal transduction	43/1144	338/18670	4.40708e-06	3.7028e-05	2.83318e-05	IQSEC3/HEG1/ARHGEF6/ARAP2/GPR55/GPR35/RHOU/ARHGAP4/FGD6/GRB2/GMIP/CSF1/CYTH1/EPHB2/RASGEF1A/JAK2/RASGRP4/FBP1/ARHGEF3/PLEKHG7/RHOF/LYN/ARHGDIB/ARHGAP15/PSD4/RAC2/CDC42SE2/RASGRP1/CYTH4/ARHGAP25/FGD3/GPR18/GPR65/P2RY8/RASAL3/FGD2/ARHGAP30/VAV1/ARHGAP9/GPR174/TAGAP/RHOH/P2RY10	43
BP	GO:0014068	positive regulation of phosphatidylinositol 3-kinase signaling	18/1144	87/18670	4.40988e-06	3.7028e-05	2.83318e-05	SELP/JAK2/PRR5L/TNF/LYN/FGR/SEMA4D/IL18/CD28/PIK3R5/PIK3AP1/PIK3CG/HCST/CCL5/NCF1/PTPN6/HCLS1/FLT3	18
BP	GO:1903305	regulation of regulated secretory pathway	26/1144	160/18670	4.6979e-06	3.93797e-05	3.01312e-05	IL4R/RAP1A/SYT15/VAMP8/ADRA2A/FCGR2B/CACNA1I/UNC13D/ITGAM/FCER1G/PRAM1/HLA-F/SYK/LGALS9/GRIN3A/CD300A/PTAFR/P2RX1/LYN/ADORA2A/FGR/RAC2/PRKCB/CD84/ITGB2/CCR2	26
BP	GO:0050709	negative regulation of protein secretion	24/1144	141/18670	4.75096e-06	3.97572e-05	3.042e-05	CD22/ADRA2A/CARD17/TNFRSF4/FCGR2B/TNFAIP3/NR1H3/LILRA5/IL33/RSAD2/NLRP3/IL10/TNF/NLRP7/GHRL/SRGN/FOXP3/GBP1/PTGER4/CD200R1/PTPN22/TLR8/LILRB1/BANK1	24
BP	GO:0070230	positive regulation of lymphocyte apoptotic process	8/1144	18/18670	4.88076e-06	4.07059e-05	3.11459e-05	NFKBID/ADAM8/IL10/LGALS9/CD274/CCL5/IDO1/PDCD1	8
BP	GO:0150078	positive regulation of neuroinflammatory response	8/1144	18/18670	4.88076e-06	4.07059e-05	3.11459e-05	TREM2/CTSC/TTBK1/IL33/CCL3/TNF/IL18/STAP1	8
BP	GO:0042226	interleukin-6 biosynthetic process	10/1144	29/18670	4.91439e-06	4.09174e-05	3.13077e-05	TLR1/TNF/CARD9/SYK/GHRL/TYROBP/PTAFR/CLEC7A/CD74/INPP5D	10
BP	GO:1903725	regulation of phospholipid metabolic process	18/1144	88/18670	5.23022e-06	4.3474e-05	3.32639e-05	CISH/CCL21/P2RY12/FPR2/PIK3IP1/NOD2/AGAP2/PIK3R6/SOCS1/LYN/FGR/PTK2B/CCL19/PIK3R5/CD19/CCR7/FLT3/SLA2	18
BP	GO:0097300	programmed necrotic cell death	13/1144	49/18670	5.30686e-06	4.40371e-05	3.36948e-05	TLR3/MAP3K5/FAS/TICAM2/TLR4/CD14/MLKL/RIPK3/CFLAR/TNF/CYLD/BIRC3/FASLG	13
BP	GO:0046579	positive regulation of Ras protein signal transduction	15/1144	64/18670	5.46967e-06	4.53123e-05	3.46704e-05	GPR55/GPR35/GRB2/CSF1/RASGEF1A/JAK2/RASGRP4/LYN/RASGRP1/GPR18/GPR65/P2RY8/VAV1/GPR174/P2RY10	15
BP	GO:0046834	lipid phosphorylation	21/1144	115/18670	5.93877e-06	4.91163e-05	3.75811e-05	CISH/DGKA/CCL21/TTC7A/P2RY12/FPR2/PIK3IP1/NOD2/AGAP2/PIK3R6/SOCS1/LYN/FGR/PTK2B/CCL19/PIK3R5/PIK3CG/CD19/CCR7/FLT3/SLA2	21
BP	GO:0097242	amyloid-beta clearance	11/1144	36/18670	6.31469e-06	5.21383e-05	3.98933e-05	TREM2/IFNGR1/C5AR1/MARCO/CLU/MSR1/ITGAM/TNF/C3/IFNG/ITGB2	11
BP	GO:0044409	entry into host	23/1144	134/18670	6.44811e-06	5.31513e-05	4.06684e-05	TRIM38/IFITM1/VAMP8/TNFRSF4/GRB2/GPR15/HAVCR1/CD209/MRC1/TRIM21/FCN1/CXCR4/LGALS9/CR2/CR1/ITGB7/CD4/CD74/CD80/SELPLG/CD86/CCR5/SLAMF1	23
BP	GO:0034162	toll-like receptor 9 signaling pathway	9/1144	24/18670	6.66596e-06	5.47648e-05	4.1903e-05	IRAK2/RSAD2/TLR9/LILRA4/HAVCR2/PIK3AP1/TLR7/TLR8/FCRL3	9
BP	GO:0043302	positive regulation of leukocyte degranulation	9/1144	24/18670	6.66596e-06	5.47648e-05	4.1903e-05	IL4R/VAMP8/ITGAM/FCER1G/HLA-F/SYK/PTAFR/FGR/ITGB2	9
BP	GO:0070304	positive regulation of stress-activated protein kinase signaling cascade	27/1144	173/18670	6.76721e-06	5.54527e-05	4.24293e-05	GADD45B/GADD45G/TLR3/MAP3K5/RASSF2/SERPINF2/FCGR2B/CCL21/TNFSF11/TLR4/MLKL/TNF/CARD9/NOD2/SYK/LYN/TLR9/MAP4K1/PTK2B/RASGRP1/CCL19/NCF1/CD40LG/CCR7/SLAMF1/FGD2/CD27	27
BP	GO:0014009	glial cell proliferation	13/1144	50/18670	6.77208e-06	5.54527e-05	4.24293e-05	TREM2/MYB/CLU/IL34/CSF1/IL33/PRKCH/TNF/ASCL2/LYN/CSF1R/PTK2B/LTA	13
BP	GO:0050850	positive regulation of calcium-mediated signaling	12/1144	43/18670	6.88022e-06	5.62452e-05	4.30357e-05	TREM2/P2RX2/CCL3/P2RX5/TNF/SYK/P2RY6/CCL4/CD4/ZAP70/CD3E/TRAT1	12
BP	GO:0001782	B cell homeostasis	10/1144	30/18670	6.96801e-06	5.66823e-05	4.33702e-05	TNFRSF13C/TNFAIP3/DOCK11/TNFSF13B/LYN/GAPT/FOXP3/CD74/TNFRSF13B/NCKAP1L	10
BP	GO:0009595	detection of biotic stimulus	10/1144	30/18670	6.96801e-06	5.66823e-05	4.33702e-05	TREM2/TLR2/TLR1/TLR4/NLRP3/NOD2/NLRC4/CD1D/CLEC7A/CRTAM	10
BP	GO:0032728	positive regulation of interferon-beta production	10/1144	30/18670	6.96801e-06	5.66823e-05	4.33702e-05	TLR3/TLR2/DDX58/TLR4/IRF5/IFIH1/TLR9/TLR7/IRF1/TLR8	10
BP	GO:0045346	regulation of MHC class II biosynthetic process	7/1144	14/18670	7.46321e-06	6.03144e-05	4.61493e-05	XBP1/JAK2/TLR4/IL10/SPI1/IFNG/CIITA	7
BP	GO:0046629	gamma-delta T cell activation	7/1144	14/18670	7.46321e-06	6.03144e-05	4.61493e-05	CCR9/NOD2/SYK/GPR18/LILRB1/NCKAP1L/PTPRC	7
BP	GO:0070234	positive regulation of T cell apoptotic process	7/1144	14/18670	7.46321e-06	6.03144e-05	4.61493e-05	NFKBID/ADAM8/LGALS9/CD274/CCL5/IDO1/PDCD1	7
BP	GO:0098543	detection of other organism	7/1144	14/18670	7.46321e-06	6.03144e-05	4.61493e-05	TLR2/TLR1/TLR4/NOD2/NLRC4/CD1D/CLEC7A	7
BP	GO:0002313	mature B cell differentiation involved in immune response	8/1144	19/18670	7.97743e-06	6.40522e-05	4.90092e-05	XBP1/FCGR2B/DOCK11/PLCG2/GPR183/ITM2A/PTK2B/MFNG	8
BP	GO:0002363	alpha-beta T cell lineage commitment	8/1144	19/18670	7.97743e-06	6.40522e-05	4.90092e-05	BATF/IL12B/FOXP3/IL12RB1/TBX21/SPN/LY9/SLAMF6	8
BP	GO:0045414	regulation of interleukin-8 biosynthetic process	8/1144	19/18670	7.97743e-06	6.40522e-05	4.90092e-05	TLR4/TNF/SYK/TLR9/CLEC7A/TLR7/CD74/TLR8	8
BP	GO:0098581	detection of external biotic stimulus	8/1144	19/18670	7.97743e-06	6.40522e-05	4.90092e-05	TREM2/TLR2/TLR1/TLR4/NOD2/NLRC4/CD1D/CLEC7A	8
BP	GO:0014015	positive regulation of gliogenesis	16/1144	74/18670	8.1918e-06	6.56669e-05	5.02447e-05	TREM2/ID2/MYB/TTBK1/TLR2/IL34/CSF1/CCL3/P2RY12/PRKCH/TNF/CXCR4/LYN/TNFRSF1B/LTA/CCR2	16
BP	GO:0046328	regulation of JNK cascade	28/1144	185/18670	8.38413e-06	6.71001e-05	5.13413e-05	GADD45B/GADD45G/TLR3/MAP3K5/RASSF2/SERPINF2/FCGR2B/CCL21/TNFSF11/TLR4/MLKL/TNF/CYLD/CARD9/NOD2/SYK/TLR9/MAP4K1/PTK2B/RASGRP1/CCL19/NCF1/PTPN22/CD40LG/CCR7/SLAMF1/FGD2/CD27	28
BP	GO:0038083	peptidyl-tyrosine autophosphorylation	11/1144	37/18670	8.49117e-06	6.77379e-05	5.18293e-05	ACE/TXK/LYN/FGR/PTK2B/BLK/HCK/BTK/ITK/SLA/LCK	11
BP	GO:0043029	T cell homeostasis	11/1144	37/18670	8.49117e-06	6.77379e-05	5.18293e-05	IL2/RIPK3/LGALS9/JAK3/FOXP3/TNFSF14/IL2RA/CORO1A/NCKAP1L/GPR174/SIT1	11
BP	GO:0045639	positive regulation of myeloid cell differentiation	18/1144	91/18670	8.57901e-06	6.83287e-05	5.22813e-05	TREM2/ID2/CD101/IL34/TNFSF11/CSF1/CCR1/TNF/TYROBP/STAT1/IL12B/CD4/IFNG/CD74/HCLS1/EVI2B/INPP5D/NCKAP1L	18
BP	GO:0006569	tryptophan catabolic process	6/1144	10/18670	8.86067e-06	6.97866e-05	5.33968e-05	TDO2/HAAO/KYNU/KMO/IDO2/IDO1	6
BP	GO:0032621	interleukin-18 production	6/1144	10/18670	8.86067e-06	6.97866e-05	5.33968e-05	TLR2/NLRP3/IL10/TLR9/CD84/GBP5	6
BP	GO:0042436	indole-containing compound catabolic process	6/1144	10/18670	8.86067e-06	6.97866e-05	5.33968e-05	TDO2/HAAO/KYNU/KMO/IDO2/IDO1	6
BP	GO:0045348	positive regulation of MHC class II biosynthetic process	6/1144	10/18670	8.86067e-06	6.97866e-05	5.33968e-05	XBP1/JAK2/TLR4/IL10/IFNG/CIITA	6
BP	GO:0046218	indolalkylamine catabolic process	6/1144	10/18670	8.86067e-06	6.97866e-05	5.33968e-05	TDO2/HAAO/KYNU/KMO/IDO2/IDO1	6
BP	GO:0072610	interleukin-12 secretion	6/1144	10/18670	8.86067e-06	6.97866e-05	5.33968e-05	LILRA5/LGALS9/CCL19/TLR8/LILRB1/CCR7	6
BP	GO:2000425	regulation of apoptotic cell clearance	6/1144	10/18670	8.86067e-06	6.97866e-05	5.33968e-05	TREM2/C2/C4A/CCL2/C3/CD300LF	6
BP	GO:0070266	necroptotic process	12/1144	44/18670	8.93618e-06	7.02696e-05	5.37664e-05	TLR3/FAS/TICAM2/TLR4/CD14/MLKL/RIPK3/CFLAR/TNF/CYLD/BIRC3/FASLG	12
BP	GO:0051897	positive regulation of protein kinase B signaling	27/1144	176/18670	9.3735e-06	7.35916e-05	5.63082e-05	FGF7/CX3CR1/CCL21/ADAM8/GRB2/TNFSF11/ARRB2/CCL3/P2RY12/TNF/RAC2/IL18/GATA3/CCL19/CD28/PIK3R5/PIK3AP1/PIK3CG/CD19/CD80/CD86/HCLS1/CCR7/VAV1/ICOS/LCK/TRAT1	27
BP	GO:0002719	negative regulation of cytokine production involved in immune response	9/1144	25/18670	9.85033e-06	7.72129e-05	5.9079e-05	IL10/TNF/HLA-F/JAK3/FOXP3/XCL1/LILRB1/TBX21/CD96	9
BP	GO:0045581	negative regulation of T cell differentiation	12/1144	45/18670	1.15109e-05	9.00866e-05	6.89293e-05	IL4R/NFKBID/IL2/CTLA4/SOCS1/JAK3/FGL2/FOXP3/CD74/LAG3/IRF1/TBX21	12
BP	GO:0042228	interleukin-8 biosynthetic process	8/1144	20/18670	1.25819e-05	9.81583e-05	7.51053e-05	TLR4/TNF/SYK/TLR9/CLEC7A/TLR7/CD74/TLR8	8
BP	GO:1905523	positive regulation of macrophage migration	8/1144	20/18670	1.25819e-05	9.81583e-05	7.51053e-05	TREM2/C5AR1/CSF1/CCL3/P2RY12/C3AR1/CMKLR1/CCL5	8
BP	GO:0002467	germinal center formation	7/1144	15/18670	1.32521e-05	0.00010242	7.83659e-05	NFKB2/TNFRSF13C/TNFAIP3/UNC13D/TNFSF13B/KLHL6/CXCL13	7
BP	GO:0045342	MHC class II biosynthetic process	7/1144	15/18670	1.32521e-05	0.00010242	7.83659e-05	XBP1/JAK2/TLR4/IL10/SPI1/IFNG/CIITA	7
BP	GO:0045410	positive regulation of interleukin-6 biosynthetic process	7/1144	15/18670	1.32521e-05	0.00010242	7.83659e-05	TLR1/TNF/SYK/TYROBP/PTAFR/CLEC7A/CD74	7
BP	GO:0150146	cell junction disassembly	7/1144	15/18670	1.32521e-05	0.00010242	7.83659e-05	TREM2/CX3CR1/ITGAM/C3/C1QA/C1QB/C1QC	7
BP	GO:2000484	positive regulation of interleukin-8 secretion	7/1144	15/18670	1.32521e-05	0.00010242	7.83659e-05	TLR2/TLR1/CD14/FCN1/LGALS9/CD244/CD2	7
BP	GO:2001185	regulation of CD8-positive, alpha-beta T cell activation	7/1144	15/18670	1.32521e-05	0.00010242	7.83659e-05	HLA-E/CD274/SOCS1/XCL1/IRF1/LILRB1/NCKAP1L	7
BP	GO:0070588	calcium ion transmembrane transport	40/1144	319/18670	1.32905e-05	0.000102557	7.84706e-05	DYSF/ADRA2A/GPR35/CACNG3/PKD2L1/RGS9/CACNA1I/CCL21/PLCB2/BHLHA15/CCL3/PLCH2/P2RY12/TMEM37/JSRP1/ATP2A3/PLCG2/CLIC2/GRIN3A/LIME1/LYN/P2RY6/SLC8A1/TLR9/STAC3/CXCL11/PTK2B/CCL19/CXCL10/XCL1/PIK3CG/CD19/PTPN6/FASLG/CCR7/CXCL9/CCR5/CORO1A/PTPRC/LCK	40
BP	GO:2000778	positive regulation of interleukin-6 secretion	10/1144	32/18670	1.33695e-05	0.000103005	7.88141e-05	XBP1/DDX58/LILRA5/LILRA2/IFIH1/LGALS9C/TNF/LGALS9/AIF1/TLR8	10
BP	GO:0043433	negative regulation of DNA-binding transcription factor activity	26/1144	170/18670	1.44056e-05	0.000110816	8.47903e-05	NFKBID/ID2/IRAK2/NLRP2/TNFRSF4/ADORA3/CYP1B1/TNFAIP3/ARRB2/AIM2/EOMES/PIM1/SP100/NFKBIA/NLRP3/TRIM21/IL10/CYLD/GFI1/TLR9/CMKLR1/FOXP3/XCL1/NLRC5/HAVCR2/NLRC3	26
BP	GO:0002673	regulation of acute inflammatory response	12/1144	46/18670	1.47114e-05	0.000112993	8.64559e-05	FCGR2B/ADAM8/TNFSF11/NLRP3/FCER1G/DNASE1L3/TNF/HLA-E/C3/PIK3CG/BTK/CCR7	12
BP	GO:0032692	negative regulation of interleukin-1 production	11/1144	39/18670	1.48629e-05	0.000113979	8.72106e-05	TREM2/CARD17/CX3CR1/TNFAIP3/ARRB2/MEFV/NLRP3/IL10/CD33/NLRP7/GHRL	11
BP	GO:0038094	Fc-gamma receptor signaling pathway	23/1144	142/18670	1.7245e-05	0.000132043	0.000101032	RAP1A/ACTR3/CD47/FCGR2B/GRB2/CLEC4D/FCER1G/ELMO1/PLCG2/SYK/FCGR1A/FCGR3A/LYN/FGR/CLEC4E/HCK/MYO1G/WAS/NCKAP1L/VAV1/CD247/PTPRC/CD3G	23
BP	GO:0002753	cytoplasmic pattern recognition receptor signaling pathway	14/1144	62/18670	1.76661e-05	0.000135058	0.000103339	DHX58/IRAK2/ALPK1/TNFAIP3/DDX58/TIFA/DDX60/TLR4/NFKBIA/IFIH1/CYLD/NOD2/BIRC3/PTPN22	14
BP	GO:0032874	positive regulation of stress-activated MAPK cascade	26/1144	172/18670	1.77909e-05	0.000135803	0.000103909	GADD45B/GADD45G/TLR3/MAP3K5/RASSF2/SERPINF2/FCGR2B/CCL21/TNFSF11/TLR4/MLKL/TNF/CARD9/NOD2/SYK/TLR9/MAP4K1/PTK2B/RASGRP1/CCL19/NCF1/CD40LG/CCR7/SLAMF1/FGD2/CD27	26
BP	GO:0032691	negative regulation of interleukin-1 beta production	10/1144	33/18670	1.81338e-05	0.000138208	0.000105749	TREM2/CARD17/CX3CR1/TNFAIP3/ARRB2/MEFV/NLRP3/CD33/NLRP7/GHRL	10
BP	GO:0032494	response to peptidoglycan	6/1144	11/18670	1.84793e-05	0.000140408	0.000107433	TREM2/C5AR1/IRF5/NLRP3/CARD9/NOD2	6
BP	GO:0070673	response to interleukin-18	6/1144	11/18670	1.84793e-05	0.000140408	0.000107433	TICAM2/IL18R1/ALOX5/IL18/IL18BP/IL18RAP	6
BP	GO:0045862	positive regulation of proteolysis	43/1144	358/18670	1.86944e-05	0.000141825	0.000108517	TREM2/CASP4/MAP3K5/TNFSF15/ADRA2A/NUB1/CLU/CTSC/FAS/NLRP2/TTBK1/LGMN/ADAM8/AIM2/IL33/JAK2/COL4A3/CEBPA/MEFV/PSME2/NLRP3/PSME1/CASP10/NLRP1/CFLAR/TNF/CARD9/CASP5/CBFA2T3/SYK/LGALS9/P2RX1/LYN/NLRC4/CR1/TNFSF10/PTK2B/CLEC7A/IFNG/TNFRSF1B/PYHIN1/FASLG/LCK	43
BP	GO:0001779	natural killer cell differentiation	8/1144	21/18670	1.92341e-05	0.000145032	0.00011097	ID2/FLT3LG/IL15/ZNF683/PRDM1/RASGRP1/TOX/PTPRC	8
BP	GO:0002438	acute inflammatory response to antigenic stimulus	8/1144	21/18670	1.92341e-05	0.000145032	0.00011097	FCGR2B/FCER1G/HLA-E/C3/GATA3/BTK/CCR7/CD6	8
BP	GO:1904469	positive regulation of tumor necrosis factor secretion	8/1144	21/18670	1.92341e-05	0.000145032	0.00011097	IFNGR1/DDX58/LILRA5/LILRA2/IFIH1/LGALS9/HAVCR2/IFNG	8
BP	GO:2000316	regulation of T-helper 17 type immune response	8/1144	21/18670	1.92341e-05	0.000145032	0.00011097	NFKBID/IL2/NLRP3/IL12B/FOXP3/IL12RB1/PRKCQ/TBX21	8
BP	GO:0045671	negative regulation of osteoclast differentiation	9/1144	27/18670	2.02139e-05	0.000151957	0.000116269	TLR3/GPR55/MAFB/CCL3/TLR4/LILRB3/LILRB4/LILRB1/INPP5D	9
BP	GO:0048143	astrocyte activation	9/1144	27/18670	2.02139e-05	0.000151957	0.000116269	TREM2/IFNGR1/C5AR1/TTBK1/FPR2/TNF/ADORA2A/C1QA/IFNG	9
BP	GO:0045620	negative regulation of lymphocyte differentiation	13/1144	55/18670	2.0802e-05	0.000156141	0.000119471	IL4R/NFKBID/ID2/IL2/CTLA4/SOCS1/JAK3/FGL2/FOXP3/CD74/LAG3/IRF1/TBX21	13
BP	GO:0051057	positive regulation of small GTPase mediated signal transduction	15/1144	71/18670	2.09443e-05	0.000156971	0.000120106	GPR55/GPR35/GRB2/CSF1/RASGEF1A/JAK2/RASGRP4/LYN/RASGRP1/GPR18/GPR65/P2RY8/VAV1/GPR174/P2RY10	15
BP	GO:0043405	regulation of MAP kinase activity	41/1144	337/18670	2.14656e-05	0.000160635	0.000122909	GADD45B/GADD45G/MAP3K5/IRAK2/C5AR1/ADRA2A/ADAM8/TNFSF11/EPHB2/FPR1/MAP3K14/JAK2/DUSP2/TLR4/MAP3K8/MLKL/CD40/TNF/NOD2/CXCR4/SYK/GHRL/PIK3R6/LIME1/CD300A/LYN/TLR9/MAP4K1/PTK2B/RASGRP1/CCL19/PIK3R5/PIK3CG/CD74/PTPN22/PTPN6/CD40LG/FLT3/FGD2/LAX1/PTPRC	41
BP	GO:0002295	T-helper cell lineage commitment	7/1144	16/18670	2.23123e-05	0.000166218	0.000127181	BATF/IL12B/IL12RB1/TBX21/SPN/LY9/SLAMF6	7
BP	GO:0006957	complement activation, alternative pathway	7/1144	16/18670	2.23123e-05	0.000166218	0.000127181	C7/VSIG4/CFB/CFH/CFP/C3/CR1	7
BP	GO:0010820	positive regulation of T cell chemotaxis	7/1144	16/18670	2.23123e-05	0.000166218	0.000127181	CCL21/XCL1/TNFSF14/CCL5/XCL2/CCR2/CXCL13	7
BP	GO:1903727	positive regulation of phospholipid metabolic process	12/1144	48/18670	2.35066e-05	0.000174853	0.000133788	CCL21/P2RY12/FPR2/NOD2/AGAP2/LYN/FGR/PTK2B/CCL19/CD19/CCR7/FLT3	12
BP	GO:0043406	positive regulation of MAP kinase activity	34/1144	260/18670	2.42657e-05	0.000180228	0.0001379	GADD45B/GADD45G/MAP3K5/IRAK2/C5AR1/ADRA2A/ADAM8/TNFSF11/EPHB2/FPR1/MAP3K14/JAK2/TLR4/MAP3K8/MLKL/CD40/TNF/NOD2/CXCR4/SYK/GHRL/PIK3R6/TLR9/MAP4K1/PTK2B/RASGRP1/CCL19/PIK3R5/PIK3CG/CD74/CD40LG/FLT3/FGD2/PTPRC	34
BP	GO:0002244	hematopoietic progenitor cell differentiation	25/1144	166/18670	2.7314e-05	0.000202565	0.000154991	SMPD3/MEOX1/MIXL1/ACE/MYB/HERC6/PSMA8/BATF/RBM47/PSMB10/PSME2/PSMB8/PSME1/LMO2/CSF1R/SPI1/PSMB9/PLD4/GATA3/ARL11/TNFRSF13B/PTPN6/PLEK/FLT3/PTPRC	25
BP	GO:0035456	response to interferon-beta	9/1144	28/18670	2.81753e-05	0.000208329	0.000159402	IKBKE/TLR3/IFITM1/AIM2/XAF1/STAT1/MNDA/IRF1/PYHIN1	9
BP	GO:2000108	positive regulation of leukocyte apoptotic process	9/1144	28/18670	2.81753e-05	0.000208329	0.000159402	NFKBID/ADAM8/IL10/LGALS9/CD274/LYN/CCL5/IDO1/PDCD1	9
BP	GO:0033622	integrin activation	8/1144	22/18670	2.86046e-05	0.000211188	0.00016159	FERMT3/SELP/P2RY12/SKAP1/CXCL12/PTGER4/PLEK/CXCL13	8
BP	GO:0002534	cytokine production involved in inflammatory response	12/1144	49/18670	2.94093e-05	0.000216484	0.000165641	ADCY7/TLR4/MEFV/NLRP7/NOD2/CLEC7A/IDO1/ABCD2/NLRC3/GBP5/CD6/CD96	12
BP	GO:0002686	negative regulation of leukocyte migration	12/1144	49/18670	2.94093e-05	0.000216484	0.000165641	CCL21/IL33/CCL2/CCL25/CXCL12/CD300A/SLAMF8/PTGER4/CD200R1/KLRK1/GPR18/STAP1	12
BP	GO:0046209	nitric oxide metabolic process	16/1144	82/18670	3.20051e-05	0.000235242	0.000179994	CD47/CLU/TLR2/CX3CR1/CYP1B1/JAK2/TLR4/IL10/TNF/PTK2B/GCH1/CLEC7A/IFNG/AIF1/ITGB2/KLRK1	16
BP	GO:0002921	negative regulation of humoral immune response	6/1144	12/18670	3.50379e-05	0.000255261	0.000195312	C4BPB/FCGR2B/VSIG4/SERPING1/CR1/PTPN6	6
BP	GO:0006568	tryptophan metabolic process	6/1144	12/18670	3.50379e-05	0.000255261	0.000195312	TDO2/HAAO/KYNU/KMO/IDO2/IDO1	6
BP	GO:0016554	cytidine to uridine editing	6/1144	12/18670	3.50379e-05	0.000255261	0.000195312	APOBEC3F/RBM47/AICDA/APOBEC3H/APOBEC3D/APOBEC3G	6
BP	GO:0048302	regulation of isotype switching to IgG isotypes	6/1144	12/18670	3.50379e-05	0.000255261	0.000195312	IL2/CD40/FOXP3/CD28/TBX21/PTPRC	6
BP	GO:0051132	NK T cell activation	6/1144	12/18670	3.50379e-05	0.000255261	0.000195312	ELF4/IL15/CD300A/IL12B/IL18/RASAL3	6
BP	GO:0072540	T-helper 17 cell lineage commitment	6/1144	12/18670	3.50379e-05	0.000255261	0.000195312	BATF/IL12B/IL12RB1/TBX21/LY9/SLAMF6	6
BP	GO:0002418	immune response to tumor cell	7/1144	17/18670	3.59249e-05	0.000260574	0.000199377	CD160/CD274/IL12B/HAVCR2/PRF1/CD226/CRTAM	7
BP	GO:0006586	indolalkylamine metabolic process	7/1144	17/18670	3.59249e-05	0.000260574	0.000199377	TDO2/ASMT/HAAO/KYNU/KMO/IDO2/IDO1	7
BP	GO:0048535	lymph node development	7/1144	17/18670	3.59249e-05	0.000260574	0.000199377	RIPK3/IL15/IL7R/TOX/LTB/CXCR5/LTA	7
BP	GO:0060142	regulation of syncytium formation by plasma membrane fusion	9/1144	29/18670	3.86427e-05	0.000279061	0.000213522	TREM2/IL4R/CFLAR/FLT3LG/TYROBP/CXCL10/TNFSF14/CXCL9/CD53	9
BP	GO:0070229	negative regulation of lymphocyte apoptotic process	9/1144	29/18670	3.86427e-05	0.000279061	0.000213522	IL2/JAK3/IL7R/CD74/DOCK8/CCL5/PRKCQ/IDO1/CD27	9
BP	GO:2000515	negative regulation of CD4-positive, alpha-beta T cell activation	9/1144	29/18670	3.86427e-05	0.000279061	0.000213522	IL4R/IL2/LGALS9C/LGALS9/CD274/JAK3/FOXP3/XCL1/TBX21	9
BP	GO:0002347	response to tumor cell	8/1144	23/18670	4.15109e-05	0.000299337	0.000229036	TXNIP/CD160/CD274/IL12B/HAVCR2/PRF1/CD226/CRTAM	8
BP	GO:1904019	epithelial cell apoptotic process	19/1144	111/18670	4.17056e-05	0.000300305	0.000229776	ZFP36/MAP3K5/HLA-G/STK4/ITGA4/TNFAIP3/ARRB2/CD160/JAK2/CCL2/COL4A3/IL10/CD40/CFLAR/TNF/GATA3/PIK3CG/CD40LG/FASLG	19
BP	GO:0008360	regulation of cell shape	23/1144	150/18670	4.23183e-05	0.000304274	0.000232814	ANXA7/RHOU/FGD6/PLEKHO1/CCL3/CCL2/ERMN/SEMA4A/RHOF/CSF1R/FGR/FMNL1/LST1/ARHGAP15/SEMA4D/CDC42SE2/PTK2B/HCK/FGD3/ITGB2/CORO1A/FGD2/RHOH	23
BP	GO:0071902	positive regulation of protein serine/threonine kinase activity	40/1144	336/18670	4.42112e-05	0.000317423	0.000242875	GADD45B/GADD45G/CDKN1B/MAP3K5/IRAK2/C5AR1/ADRA2A/STK4/ADAM8/TNFSF11/EPHB2/FPR1/MAP3K14/JAK2/TLR4/MAP3K8/MLKL/CD40/TNF/NOD2/CXCR4/SYK/GHRL/PIK3R6/CCND2/TLR9/CSF1R/MAP4K1/PTK2B/RASGRP1/TCL1A/CCL19/PIK3R5/PIK3CG/IFNG/CD74/CD40LG/FLT3/FGD2/PTPRC	40
BP	GO:0045071	negative regulation of viral genome replication	13/1144	59/18670	4.61637e-05	0.000330962	0.000253234	IFITM1/APOBEC3F/IFIT5/OAS1/RSAD2/OASL/AICDA/APOBEC3H/APOBEC3D/CCL8/APOBEC3G/TNF/CCL5	13
BP	GO:0051224	negative regulation of protein transport	27/1144	193/18670	5.04272e-05	0.000361006	0.000276222	CD22/ADRA2A/UBE2J1/CARD17/TNFRSF4/FCGR2B/TNFAIP3/NR1H3/LILRA5/IL33/SP100/RSAD2/DERL3/NLRP3/IL10/TNF/NLRP7/GHRL/SRGN/FOXP3/GBP1/PTGER4/CD200R1/PTPN22/TLR8/LILRB1/BANK1	27
BP	GO:2001057	reactive nitrogen species metabolic process	16/1144	85/18670	5.07373e-05	0.000362702	0.00027752	CD47/CLU/TLR2/CX3CR1/CYP1B1/JAK2/TLR4/IL10/TNF/PTK2B/GCH1/CLEC7A/IFNG/AIF1/ITGB2/KLRK1	16
BP	GO:0014002	astrocyte development	11/1144	44/18670	5.12628e-05	0.000365931	0.00027999	TREM2/TSPAN2/IFNGR1/C5AR1/TTBK1/TLR4/FPR2/TNF/ADORA2A/C1QA/IFNG	11
BP	GO:0043280	positive regulation of cysteine-type endopeptidase activity involved in apoptotic process	21/1144	132/18670	5.18236e-05	0.000369401	0.000282645	CASP4/MAP3K5/TNFSF15/FAS/NLRP2/JAK2/COL4A3/NLRP3/CASP10/NLRP1/TNF/CARD9/CASP5/SYK/LGALS9/P2RX1/NLRC4/TNFSF10/CLEC7A/FASLG/LCK	21
BP	GO:0050690	regulation of defense response to virus by virus	9/1144	30/18670	5.22176e-05	0.000371675	0.000284385	ELMO1/B2M/CD28/HCK/CD4/DOCK2/CD8B/CD247/LCK	9
BP	GO:0034765	regulation of ion transmembrane transport	52/1144	483/18670	5.46704e-05	0.000388576	0.000297316	TREM2/KCNJ1/DYSF/SCN3A/KCNQ1/KCNJ5/CLIC3/ADRA2A/GPR35/HAMP/KCNK6/CACNG3/RGS9/KCNMA1/CACNA1I/KEL/EPHB2/HTR3A/FXYD2/SLC31A2/CCL2/TMEM37/KCNK13/ABCB1/GLRX/JSRP1/CLIC5/PLCG2/ANO9/HVCN1/CLIC2/LIME1/PTAFR/LYN/P2RY6/SLC8A1/TLR9/STAC3/CXCL11/PTK2B/CXCL10/XCL1/PIK3CG/IFNG/CTSS/CYBB/CD19/KCNA3/PTPN6/CXCL9/CORO1A/CCR2	52
BP	GO:0007252	I-kappaB phosphorylation	7/1144	18/18670	5.56803e-05	0.000394057	0.000301511	IKBKE/TLR3/TLR2/CX3CR1/TLR4/TLR9/TLR7	7
BP	GO:0070233	negative regulation of T cell apoptotic process	7/1144	18/18670	5.56803e-05	0.000394057	0.000301511	JAK3/IL7R/DOCK8/CCL5/PRKCQ/IDO1/CD27	7
BP	GO:2000319	regulation of T-helper 17 cell differentiation	7/1144	18/18670	5.56803e-05	0.000394057	0.000301511	NFKBID/IL2/NLRP3/IL12B/FOXP3/IL12RB1/TBX21	7
BP	GO:0051928	positive regulation of calcium ion transport	20/1144	123/18670	5.65121e-05	0.000399374	0.000305579	P2RX2/ARRB2/LILRA5/LILRA2/CCL3/CCL2/P2RX5/CCR1/PLCG2/CXCL12/P2RY6/STAC3/CXCL11/CXCL10/XCL1/CCL4/CD4/CD19/CCL5/CXCL9	20
BP	GO:0006809	nitric oxide biosynthetic process	15/1144	77/18670	5.71823e-05	0.000403535	0.000308762	CD47/CLU/CX3CR1/CYP1B1/JAK2/TLR4/IL10/TNF/PTK2B/GCH1/CLEC7A/IFNG/AIF1/ITGB2/KLRK1	15
BP	GO:0046578	regulation of Ras protein signal transduction	31/1144	238/18670	5.88076e-05	0.000414413	0.000317086	IQSEC3/HEG1/ARHGEF6/GPR55/GPR35/FGD6/GRB2/CSF1/CYTH1/EPHB2/RASGEF1A/JAK2/RASGRP4/FBP1/ARHGEF3/PLEKHG7/LYN/ARHGDIB/PSD4/CDC42SE2/RASGRP1/CYTH4/FGD3/GPR18/GPR65/P2RY8/RASAL3/FGD2/VAV1/GPR174/P2RY10	31
BP	GO:0002864	regulation of acute inflammatory response to antigenic stimulus	6/1144	13/18670	6.16927e-05	0.000431066	0.000329827	FCGR2B/FCER1G/HLA-E/C3/BTK/CCR7	6
BP	GO:0032823	regulation of natural killer cell differentiation	6/1144	13/18670	6.16927e-05	0.000431066	0.000329827	FLT3LG/IL15/ZNF683/PRDM1/RASGRP1/TOX	6
BP	GO:0033623	regulation of integrin activation	6/1144	13/18670	6.16927e-05	0.000431066	0.000329827	SELP/P2RY12/SKAP1/PTGER4/PLEK/CXCL13	6
BP	GO:0043301	negative regulation of leukocyte degranulation	6/1144	13/18670	6.16927e-05	0.000431066	0.000329827	FCGR2B/HLA-F/LGALS9/CD300A/CD84/CCR2	6
BP	GO:0048291	isotype switching to IgG isotypes	6/1144	13/18670	6.16927e-05	0.000431066	0.000329827	IL2/CD40/FOXP3/CD28/TBX21/PTPRC	6
BP	GO:1902713	regulation of interferon-gamma secretion	6/1144	13/18670	6.16927e-05	0.000431066	0.000329827	CD160/LGALS9/CD244/RASGRP1/PTPN22/CD2	6
BP	GO:0017157	regulation of exocytosis	29/1144	217/18670	6.3171e-05	0.000440773	0.000337255	SMPD3/IL4R/RAP1A/RAB8B/SYT15/VAMP8/ADRA2A/FCGR2B/CACNA1I/UNC13D/ITGAM/FCER1G/PRAM1/HLA-F/SYK/LGALS9/GRIN3A/CD300A/PTAFR/P2RX1/LYN/ADORA2A/FGR/RAC2/PRKCB/CD84/IFNG/ITGB2/CCR2	29
BP	GO:0014013	regulation of gliogenesis	20/1144	124/18670	6.35664e-05	0.000442908	0.000338889	TREM2/ID2/MYB/TTBK1/TLR2/CX3CR1/IL34/CSF1/CCL3/P2RY12/PRKCH/TNF/CXCR4/ASCL2/LYN/GPR183/TNFRSF1B/STAP1/LTA/CCR2	20
BP	GO:0051235	maintenance of location	39/1144	330/18670	6.43211e-05	0.000447538	0.000342431	IKBKE/DYSF/TTC39B/SYNE1/ABCG1/CCL21/PLCB2/NR1H3/MSR1/SP100/CCL3/PLCH2/NFKBIA/IL10/JSRP1/TNF/PLCG2/CLIC2/C3/LIME1/LYN/P2RY6/SLC8A1/SRGN/CXCL11/PTK2B/CCL19/CXCL10/XCL1/CD4/CD19/PTPN6/FASLG/CCR7/CXCL9/CCR5/CORO1A/PTPRC/LCK	39
BP	GO:0072593	reactive oxygen species metabolic process	35/1144	284/18670	6.44795e-05	0.00044801	0.000342793	CD47/CLU/MPO/TLR2/CX3CR1/CYB5R4/GRB2/CYP1B1/JAK2/TLR4/FPR2/IL10/SOD2/RIPK3/ITGAM/CFLAR/TNF/SYK/TYROBP/NCF2/RAC2/PTK2B/GCH1/NCF4/CLEC7A/IFNG/CYBB/AIF1/ITGB2/NCF1C/KLRK1/NCF1B/NCF1/ABCD2/VAV1	35
BP	GO:0002675	positive regulation of acute inflammatory response	9/1144	31/18670	6.96016e-05	0.000482922	0.000369505	ADAM8/TNFSF11/FCER1G/TNF/HLA-E/C3/PIK3CG/BTK/CCR7	9
BP	GO:0048246	macrophage chemotaxis	10/1144	38/18670	6.99565e-05	0.000484706	0.00037087	C5AR1/CSF1/CCL3/CCL2/C3AR1/CMKLR1/PTK2B/SLAMF8/CCL5/STAP1	10
BP	GO:1904950	negative regulation of establishment of protein localization	27/1144	197/18670	7.22188e-05	0.000499681	0.000382329	CD22/ADRA2A/UBE2J1/CARD17/TNFRSF4/FCGR2B/TNFAIP3/NR1H3/LILRA5/IL33/SP100/RSAD2/DERL3/NLRP3/IL10/TNF/NLRP7/GHRL/SRGN/FOXP3/GBP1/PTGER4/CD200R1/PTPN22/TLR8/LILRB1/BANK1	27
BP	GO:0002431	Fc receptor mediated stimulatory signaling pathway	22/1144	145/18670	7.24372e-05	0.000500494	0.00038295	RAP1A/ACTR3/CD47/FCGR2B/GRB2/FCER1G/ELMO1/PLCG2/SYK/FCGR1A/FCGR3A/LYN/FGR/HCK/MYO1G/WAS/CD226/NCKAP1L/VAV1/CD247/PTPRC/CD3G	22
BP	GO:0042136	neurotransmitter biosynthetic process	18/1144	106/18670	7.3337e-05	0.000506005	0.000387167	CD47/SLC1A3/CLU/CX3CR1/CYP1B1/JAK2/TLR4/DPYD/IL10/DBH/TNF/PTK2B/GCH1/CLEC7A/IFNG/AIF1/ITGB2/KLRK1	18
BP	GO:0050792	regulation of viral process	28/1144	208/18670	7.37772e-05	0.000508334	0.000388949	TRIM38/ZFP36/IFITM1/APOBEC3F/IFIT5/OAS1/TRIM14/CCL3/RSAD2/OASL/TRIM21/AICDA/APOBEC3H/APOBEC3D/CCL8/APOBEC3G/TNF/FCN1/LAMP3/CXCR4/LGALS9/STAT1/CSF1R/CD28/CCL4/CD4/CD74/CCL5	28
BP	GO:0048016	inositol phosphate-mediated signaling	23/1144	156/18670	7.88849e-05	0.000542772	0.000415299	GNA14/TACR1/C5AR1/ADRA2A/GNA15/GPR55/GPR35/TGM2/CX3CR1/S1PR1/FPR1/P2RY12/FPR2/TNF/C3AR1/FPR3/P2RY6/CMKLR1/GPR18/GPR65/P2RY8/GPR174/P2RY10	23
BP	GO:0043277	apoptotic cell clearance	11/1144	46/18670	7.96533e-05	0.000545652	0.000417503	TREM2/MARCO/TGM2/NR1H3/C2/C4A/CCL2/FCN1/C3/TYROBP/CD300LF	11
BP	GO:0002562	somatic diversification of immune receptors via germline recombination within a single locus	13/1144	62/18670	7.98542e-05	0.000545652	0.000417503	TCF7/IL2/BATF/IL10/AICDA/CD40/FOXP3/CD28/CCR6/BCL11B/CD40LG/TBX21/PTPRC	13
BP	GO:0016444	somatic cell DNA recombination	13/1144	62/18670	7.98542e-05	0.000545652	0.000417503	TCF7/IL2/BATF/IL10/AICDA/CD40/FOXP3/CD28/CCR6/BCL11B/CD40LG/TBX21/PTPRC	13
BP	GO:0045453	bone resorption	13/1144	62/18670	7.98542e-05	0.000545652	0.000417503	TNFRSF11B/GPR55/ADAM8/S1PR1/TNFAIP3/TNFSF11/IL7/SYK/CSF1R/RAC2/PTK2B/CD38/INPP5D	13
BP	GO:0070265	necrotic cell death	13/1144	62/18670	7.98542e-05	0.000545652	0.000417503	TLR3/MAP3K5/FAS/TICAM2/TLR4/CD14/MLKL/RIPK3/CFLAR/TNF/CYLD/BIRC3/FASLG	13
BP	GO:0045672	positive regulation of osteoclast differentiation	8/1144	25/18670	8.20312e-05	0.000558218	0.000427117	TREM2/TNFSF11/CSF1/CCR1/TNF/TYROBP/IL12B/IFNG	8
BP	GO:1903306	negative regulation of regulated secretory pathway	8/1144	25/18670	8.20312e-05	0.000558218	0.000427117	RAP1A/ADRA2A/FCGR2B/HLA-F/LGALS9/CD300A/CD84/CCR2	8
BP	GO:2000482	regulation of interleukin-8 secretion	8/1144	25/18670	8.20312e-05	0.000558218	0.000427117	TLR2/TLR1/CD14/FCN1/LGALS9/CD244/PTPN22/CD2	8
BP	GO:0002922	positive regulation of humoral immune response	7/1144	19/18670	8.3507e-05	0.000567481	0.000434205	FCGR2B/TNF/C3/FCER2/CCR7/LTA/PTPRC	7
BP	GO:1904467	regulation of tumor necrosis factor secretion	9/1144	32/18670	9.16055e-05	0.000621662	0.000475662	IFNGR1/DDX58/LILRA5/LILRA2/IFIH1/GHRL/LGALS9/HAVCR2/IFNG	9
BP	GO:0048771	tissue remodeling	25/1144	179/18670	9.69502e-05	0.000657033	0.000502726	TNFRSF11B/RASSF2/ACE/GPR55/TGM2/LIPA/ADAM8/S1PR1/TNFAIP3/TNFSF11/IL2/DBH/IL21/IL7/SYK/IL15/RSPO3/IL12B/CSF1R/RAC2/IL18/PTK2B/CD38/INPP5D/CCR2	25
BP	GO:1901214	regulation of neuron death	37/1144	313/18670	9.75509e-05	0.000660201	0.000505149	MAP3K5/C5AR1/MYB/CLU/FCGR2B/NAIP/LGMN/CX3CR1/ADAM8/ARRB2/CSF1/JAK2/CCL3/TLR4/CCL2/WNT1/IL10/BTG2/KMO/SOD2/ITGAM/TNF/HLA-F/KIR3DL2/AGAP2/TYROBP/ADORA2A/GATA3/PTK2B/C1QA/CD200R1/IFNG/TNFRSF1B/ITGB2/CCL5/FASLG/CORO1A	37
BP	GO:0002204	somatic recombination of immunoglobulin genes involved in immune response	11/1144	47/18670	9.82895e-05	0.000662485	0.000506897	IL2/BATF/IL10/AICDA/CD40/FOXP3/CD28/CCR6/CD40LG/TBX21/PTPRC	11
BP	GO:0002208	somatic diversification of immunoglobulins involved in immune response	11/1144	47/18670	9.82895e-05	0.000662485	0.000506897	IL2/BATF/IL10/AICDA/CD40/FOXP3/CD28/CCR6/CD40LG/TBX21/PTPRC	11
BP	GO:0045190	isotype switching	11/1144	47/18670	9.82895e-05	0.000662485	0.000506897	IL2/BATF/IL10/AICDA/CD40/FOXP3/CD28/CCR6/CD40LG/TBX21/PTPRC	11
BP	GO:0009308	amine metabolic process	21/1144	138/18670	0.000100316	0.000675224	0.000516644	TDO2/PAOX/ASMT/HAAO/KYNU/NAAA/PSMA8/INMT/PSMB10/PSME2/PSMB8/DBH/KMO/PSME1/ITGAM/PSMB9/IDO2/SLC7A7/VCAM1/ITGB2/IDO1	21
BP	GO:0002834	regulation of response to tumor cell	6/1144	14/18670	0.000102365	0.000685291	0.000524346	CD160/CD274/IL12B/HAVCR2/CD226/CRTAM	6
BP	GO:0002837	regulation of immune response to tumor cell	6/1144	14/18670	0.000102365	0.000685291	0.000524346	CD160/CD274/IL12B/HAVCR2/CD226/CRTAM	6
BP	GO:0043374	CD8-positive, alpha-beta T cell differentiation	6/1144	14/18670	0.000102365	0.000685291	0.000524346	EOMES/SOCS1/IRF1/GPR18/TNFSF8/NCKAP1L	6
BP	GO:0045064	T-helper 2 cell differentiation	6/1144	14/18670	0.000102365	0.000685291	0.000524346	IL4R/BATF/NLRP3/IL18/GATA3/CD86	6
BP	GO:0042036	negative regulation of cytokine biosynthetic process	10/1144	40/18670	0.000112148	0.000748822	0.000572957	ZFP36/IL10/NMI/GHRL/TYROBP/FOXP3/LAG3/LILRB1/INPP5D/PTPRC	10
BP	GO:0010758	regulation of macrophage chemotaxis	8/1144	26/18670	0.000112157	0.000748822	0.000572957	C5AR1/CSF1/C3AR1/CMKLR1/PTK2B/SLAMF8/CCL5/STAP1	8
BP	GO:0043491	protein kinase B signaling	33/1144	269/18670	0.000112615	0.000750868	0.000574523	SMPD3/HLA-G/FGF7/CX3CR1/CCL21/ADAM8/GRB2/TNFSF11/ARRB2/CCL3/CCL2/P2RY12/CD40/TNF/RAC2/IL18/GATA3/CCL19/CD28/PIK3R5/PIK3AP1/PIK3CG/CD19/CD80/CCL5/CD86/HCLS1/BANK1/CCR7/VAV1/ICOS/LCK/TRAT1	33
BP	GO:0002756	MyD88-independent toll-like receptor signaling pathway	9/1144	33/18670	0.000119157	0.000793421	0.000607082	IKBKE/TLR3/UBE2D1/TICAM2/TLR4/CD14/BIRC3/TNIP3/CD300LF	9
BP	GO:0000768	syncytium formation by plasma membrane fusion	12/1144	56/18670	0.000119615	0.000794334	0.00060778	TREM2/IL4R/NPHS1/PLEKHO1/WNT1/CFLAR/FLT3LG/TYROBP/CXCL10/TNFSF14/CXCL9/CD53	12
BP	GO:0140253	cell-cell fusion	12/1144	56/18670	0.000119615	0.000794334	0.00060778	TREM2/IL4R/NPHS1/PLEKHO1/WNT1/CFLAR/FLT3LG/TYROBP/CXCL10/TNFSF14/CXCL9/CD53	12
BP	GO:0002762	negative regulation of myeloid leukocyte differentiation	11/1144	48/18670	0.000120522	0.000799287	0.00061157	TLR3/GPR55/MAFB/CCL3/TLR4/LILRB3/LYN/C1QC/LILRB4/LILRB1/INPP5D	11
BP	GO:0002374	cytokine secretion involved in immune response	7/1144	20/18670	0.000121697	0.000802782	0.000614244	TLR2/NLRP3/IL10/TNF/NOD2/TNFRSF1B/LILRB1	7
BP	GO:0032495	response to muramyl dipeptide	7/1144	20/18670	0.000121697	0.000802782	0.000614244	TNFAIP3/IRF5/NFKBIA/NLRP1/CARD9/NOD2/PTPN22	7
BP	GO:0050860	negative regulation of T cell receptor signaling pathway	7/1144	20/18670	0.000121697	0.000802782	0.000614244	CD160/LILRB4/GBP1/PVRIG/PTPN22/PTPN6/UBASH3A	7
BP	GO:1903978	regulation of microglial cell activation	7/1144	20/18670	0.000121697	0.000802782	0.000614244	TREM2/CTSC/TTBK1/CCL3/CST7/STAP1/PTPRC	7
BP	GO:0050830	defense response to Gram-positive bacterium	17/1144	101/18670	0.000128921	0.000849303	0.000649839	GBP7/C5AR1/TLR2/NLRP3/TNF/CARD9/HLA-E/GBP2/FGR/GBP4/RNASE6/HAVCR2/LYZ/KLRK1/MPEG1/TNFSF8/LTA	17
BP	GO:0072577	endothelial cell apoptotic process	13/1144	65/18670	0.000133026	0.000875183	0.000669642	MAP3K5/HLA-G/ITGA4/TNFAIP3/CD160/CCL2/COL4A3/IL10/CD40/TNF/GATA3/CD40LG/FASLG	13
BP	GO:0007520	myoblast fusion	10/1144	41/18670	0.000140254	0.000921511	0.00070509	IL4R/NPHS1/PLEKHO1/WNT1/CFLAR/FLT3LG/CXCL10/TNFSF14/CXCL9/CD53	10
BP	GO:0010522	regulation of calcium ion transport into cytosol	17/1144	102/18670	0.000146022	0.000958136	0.000733113	P2RX2/P2RX5/JSRP1/CLIC2/LIME1/LYN/P2RY6/SLC8A1/CXCL11/PTK2B/CXCL10/XCL1/CD4/CD19/PTPN6/CXCL9/CORO1A	17
BP	GO:0071349	cellular response to interleukin-12	11/1144	49/18670	0.000146897	0.000962603	0.000736531	JAK1/CD47/JAK2/PSME2/IL10/SOD2/IL12B/IFNG/IL12RB1/LCP1/STAT4	11
BP	GO:1903169	regulation of calcium ion transmembrane transport	22/1144	152/18670	0.000147291	0.000963908	0.000737529	DYSF/ADRA2A/GPR35/RGS9/JSRP1/PLCG2/CLIC2/LIME1/LYN/P2RY6/SLC8A1/TLR9/STAC3/CXCL11/PTK2B/CXCL10/XCL1/PIK3CG/CD19/PTPN6/CXCL9/CORO1A	22
BP	GO:0070302	regulation of stress-activated protein kinase signaling cascade	30/1144	239/18670	0.000150635	0.000984493	0.00075328	GADD45B/GADD45G/TLR3/MAP3K5/RASSF2/SERPINF2/FAS/FCGR2B/CCL21/TNFSF11/TLR4/MLKL/TNF/CYLD/CARD9/NOD2/SYK/LYN/TLR9/MAP4K1/PTK2B/RASGRP1/CCL19/NCF1/PTPN22/CD40LG/CCR7/SLAMF1/FGD2/CD27	30
BP	GO:2000273	positive regulation of signaling receptor activity	9/1144	34/18670	0.000153311	0.00100066	0.000765651	NCOA3/ADRA2A/CACNG3/RGS9/EPHB2/CCL2/IFNG/NCF1/CCR2	9
BP	GO:1903409	reactive oxygen species biosynthetic process	19/1144	122/18670	0.000154845	0.00100935	0.000772295	CD47/CLU/MPO/CX3CR1/CYP1B1/JAK2/TLR4/IL10/CFLAR/TNF/PTK2B/GCH1/CLEC7A/IFNG/CYBB/AIF1/ITGB2/KLRK1/ABCD2	19
BP	GO:0045428	regulation of nitric oxide biosynthetic process	13/1144	66/18670	0.000156486	0.0010187	0.000779455	CD47/CLU/CX3CR1/JAK2/TLR4/IL10/TNF/PTK2B/CLEC7A/IFNG/AIF1/ITGB2/KLRK1	13
BP	GO:0002200	somatic diversification of immune receptors	14/1144	75/18670	0.000161702	0.00105036	0.000803677	TCF7/IL2/BATF/IL10/AICDA/CD40/SAMHD1/FOXP3/CD28/CCR6/BCL11B/CD40LG/TBX21/PTPRC	14
BP	GO:0042976	activation of Janus kinase activity	6/1144	15/18670	0.000161773	0.00105036	0.000803677	JAK2/CD300A/SOCS1/IL12B/PTK2B/CCL5	6
BP	GO:0001768	establishment of T cell polarity	5/1144	10/18670	0.00016644	0.00107223	0.00082041	CCL21/CCL19/DOCK8/DOCK2/CCR7	5
BP	GO:0002713	negative regulation of B cell mediated immunity	5/1144	10/18670	0.00016644	0.00107223	0.00082041	C4BPB/FCGR2B/CR1/FOXP3/PTPN6	5
BP	GO:0002890	negative regulation of immunoglobulin mediated immune response	5/1144	10/18670	0.00016644	0.00107223	0.00082041	C4BPB/FCGR2B/CR1/FOXP3/PTPN6	5
BP	GO:0045625	regulation of T-helper 1 cell differentiation	5/1144	10/18670	0.00016644	0.00107223	0.00082041	IL4R/IL27/JAK3/CCL19/CD80	5
BP	GO:0048304	positive regulation of isotype switching to IgG isotypes	5/1144	10/18670	0.00016644	0.00107223	0.00082041	IL2/CD40/CD28/TBX21/PTPRC	5
BP	GO:0071104	response to interleukin-9	5/1144	10/18670	0.00016644	0.00107223	0.00082041	JAK1/IL9R/JAK3/STAT1/IL2RG	5
BP	GO:0006949	syncytium formation	12/1144	58/18670	0.000170571	0.00109741	0.00083968	TREM2/IL4R/NPHS1/PLEKHO1/WNT1/CFLAR/FLT3LG/TYROBP/CXCL10/TNFSF14/CXCL9/CD53	12
BP	GO:0042402	cellular biogenic amine catabolic process	7/1144	21/18670	0.000172929	0.0011097	0.000849083	TDO2/PAOX/HAAO/KYNU/KMO/IDO2/IDO1	7
BP	GO:1901739	regulation of myoblast fusion	7/1144	21/18670	0.000172929	0.0011097	0.000849083	IL4R/CFLAR/FLT3LG/CXCL10/TNFSF14/CXCL9/CD53	7
BP	GO:0019058	viral life cycle	38/1144	334/18670	0.000175846	0.00112696	0.00086229	TRIM38/IFITM1/VAMP8/APOBEC3F/TNFRSF4/IFIT5/OAS1/GPR15/HAVCR1/CCL2/CD209/RSAD2/MRC1/OASL/TRIM21/AICDA/APOBEC3H/APOBEC3D/CCL8/APOBEC3G/TNF/FCN1/LAMP3/CXCR4/LGALS9/CR2/CR1/ITGB7/CD28/CD4/CD74/CD80/SELPLG/CCL5/CD86/CXCR6/CCR5/SLAMF1	38
BP	GO:0070671	response to interleukin-12	11/1144	50/18670	0.000178018	0.00113941	0.000871813	JAK1/CD47/JAK2/PSME2/IL10/SOD2/IL12B/IFNG/IL12RB1/LCP1/STAT4	11
BP	GO:1903901	negative regulation of viral life cycle	15/1144	85/18670	0.0001841	0.00117681	0.000900433	IFITM1/APOBEC3F/IFIT5/OAS1/RSAD2/OASL/TRIM21/AICDA/APOBEC3H/APOBEC3D/CCL8/APOBEC3G/TNF/FCN1/CCL5	15
BP	GO:1990774	tumor necrosis factor secretion	9/1144	35/18670	0.000195253	0.0012465	0.000953753	IFNGR1/DDX58/LILRA5/LILRA2/IFIH1/GHRL/LGALS9/HAVCR2/IFNG	9
BP	GO:1904994	regulation of leukocyte adhesion to vascular endothelial cell	8/1144	28/18670	0.000199948	0.00127483	0.000975428	ITGA4/CCL21/CCL25/TNF/CXCL12/PTAFR/ITGB2/CCR2	8
BP	GO:0006919	activation of cysteine-type endopeptidase activity involved in apoptotic process	15/1144	86/18670	0.000210564	0.00134053	0.0010257	CASP4/TNFSF15/FAS/JAK2/COL4A3/NLRP3/CASP10/NLRP1/TNF/CASP5/P2RX1/NLRC4/TNFSF10/FASLG/LCK	15
BP	GO:0032147	activation of protein kinase activity	40/1144	361/18670	0.000210794	0.00134053	0.0010257	CISH/GADD45B/GADD45G/TLR3/MAP3K5/IRAK2/TNFSF15/C5AR1/ADRA2A/STK4/DGKA/TNFSF11/IL2/ADCY7/EPHB2/FPR1/MAP3K14/JAK2/TLR4/MAP3K8/MLKL/RIPK3/TNF/NOD2/CXCR4/SYK/GHRL/CD300A/SOCS1/IL12B/ADORA2A/MAP4K1/IL18/PTK2B/CCL19/CD74/CCL5/CD40LG/NCKAP1L/PTPRC	40
BP	GO:0009612	response to mechanical stimulus	27/1144	210/18670	0.000213149	0.00135377	0.00103583	MBD2/TLR3/TXNIP/SLC1A3/FAS/MPO/PKD2L1/TLR5/MAP3K14/TLR4/NFKBIA/BTG2/CD40/TNFRSF8/CASP5/CXCL12/CXCR4/STAT1/SLC8A1/PTK2B/CXCL10/TNFSF14/PTGER4/TLR7/IRF1/TLR8/TIFAB	27
BP	GO:0045429	positive regulation of nitric oxide biosynthetic process	10/1144	43/18670	0.000214495	0.00136057	0.00104103	CLU/JAK2/TLR4/TNF/PTK2B/CLEC7A/IFNG/AIF1/ITGB2/KLRK1	10
BP	GO:0042063	gliogenesis	34/1144	290/18670	0.000215004	0.00136206	0.00104217	TREM2/ID2/TSPAN2/IFNGR1/C5AR1/MYB/CLU/TTBK1/TLR2/CX3CR1/IL34/CSF1/IL33/CCL3/TLR4/CCL2/P2RY12/FPR2/PRKCH/TNF/PRDM8/CXCR4/ASCL2/LYN/GPR183/ADORA2A/CSF1R/PTK2B/C1QA/IFNG/TNFRSF1B/STAP1/LTA/CCR2	34
BP	GO:0031334	positive regulation of protein-containing complex assembly	30/1144	244/18670	0.000217481	0.00137599	0.00105283	IQGAP2/ACTR3/CDKN1B/NPHS1/CLU/FCHSD2/TTBK1/CCL21/GRB2/AIM2/TLR4/P2RY12/EVL/SKAP1/TNF/SYK/GMFG/PTK2B/TCL1A/CLEC7A/HCK/IFNG/WAS/LCP1/CCR7/CORO1A/PLEK/GBP5/NCKAP1L/CXCL13	30
BP	GO:0043903	regulation of symbiosis, encompassing mutualism through parasitism	28/1144	222/18670	0.000227419	0.00143703	0.00109954	TRIM38/ZFP36/IFITM1/APOBEC3F/IFIT5/OAS1/TRIM14/CCL3/RSAD2/OASL/TRIM21/AICDA/APOBEC3H/APOBEC3D/CCL8/APOBEC3G/TNF/FCN1/LAMP3/CXCR4/LGALS9/STAT1/CSF1R/CD28/CCL4/CD4/CD74/CCL5	28
BP	GO:0051651	maintenance of location in cell	29/1144	234/18670	0.000240004	0.00151462	0.00115891	SYNE1/CCL21/PLCB2/SP100/CCL3/PLCH2/JSRP1/PLCG2/CLIC2/LIME1/LYN/P2RY6/SLC8A1/SRGN/CXCL11/PTK2B/CCL19/CXCL10/XCL1/CD4/CD19/PTPN6/FASLG/CCR7/CXCL9/CCR5/CORO1A/PTPRC/LCK	29
BP	GO:0033631	cell-cell adhesion mediated by integrin	6/1144	16/18670	0.00024545	0.00154459	0.00118184	ITGA4/FERMT3/SKAP1/CCL5/CXCL13/CD3E	6
BP	GO:1900451	positive regulation of glutamate receptor signaling pathway	6/1144	16/18670	0.00024545	0.00154459	0.00118184	CACNG3/RGS9/EPHB2/CCL2/IFNG/CCR2	6
BP	GO:0010742	macrophage derived foam cell differentiation	9/1144	36/18670	0.000246311	0.00154459	0.00118184	CETP/ABCG1/CSF1/NR1H3/MSR1/NFKBIA/PRKCH/STAT1/IL18	9
BP	GO:0042554	superoxide anion generation	9/1144	36/18670	0.000246311	0.00154459	0.00118184	FPR2/ITGAM/SYK/TYROBP/NCF2/CLEC7A/CYBB/ITGB2/NCF1	9
BP	GO:0090077	foam cell differentiation	9/1144	36/18670	0.000246311	0.00154459	0.00118184	CETP/ABCG1/CSF1/NR1H3/MSR1/NFKBIA/PRKCH/STAT1/IL18	9
BP	GO:0046488	phosphatidylinositol metabolic process	27/1144	212/18670	0.000249067	0.00155887	0.00119276	CISH/INPP4A/CCL21/TTC7A/PLCH2/P2RY12/FPR2/PIK3IP1/PLCG2/NOD2/AGAP2/PIK3R6/SOCS1/LYN/CSF1R/FGR/PTK2B/CCL19/PIK3R5/PIK3CG/CD19/CCR7/INPP5D/PLEK/FLT3/PLA2G2D/SLA2	27
BP	GO:0006956	complement activation	24/1144	179/18670	0.000249217	0.00155887	0.00119276	C4BPB/C5AR1/CLU/C7/C1R/VSIG4/C2/C4A/CFB/CD5L/CFH/SERPING1/C1S/FCN1/CFP/C3/C3AR1/CR1L/CR2/CR1/C1QA/C1QB/C1QC/CD19	24
BP	GO:0016447	somatic recombination of immunoglobulin gene segments	11/1144	52/18670	0.000257233	0.00160698	0.00122957	IL2/BATF/IL10/AICDA/CD40/FOXP3/CD28/CCR6/CD40LG/TBX21/PTPRC	11
BP	GO:0035666	TRIF-dependent toll-like receptor signaling pathway	8/1144	29/18670	0.000261397	0.00162888	0.00124633	IKBKE/TLR3/UBE2D1/TICAM2/TLR4/CD14/BIRC3/CD300LF	8
BP	GO:0072606	interleukin-8 secretion	8/1144	29/18670	0.000261397	0.00162888	0.00124633	TLR2/TLR1/CD14/FCN1/LGALS9/CD244/PTPN22/CD2	8
BP	GO:1904407	positive regulation of nitric oxide metabolic process	10/1144	44/18670	0.000262504	0.00163373	0.00125004	CLU/JAK2/TLR4/TNF/PTK2B/CLEC7A/IFNG/AIF1/ITGB2/KLRK1	10
BP	GO:0048660	regulation of smooth muscle cell proliferation	23/1144	169/18670	0.000266833	0.00165858	0.00126905	SMPD3/CDKN1B/MAP3K5/ID2/SERPINF2/MYB/PTGIR/TGM2/S1PR1/TNFAIP3/JAK2/IL10/SOD2/TNF/IL15/PTAFR/STAT1/IL12B/P2RY6/IL18/IFNG/AIF1/CCL5	23
BP	GO:0072376	protein activation cascade	26/1144	202/18670	0.000271917	0.00168807	0.00129162	C4BPB/C5AR1/GP5/CLU/C7/C1R/VSIG4/C2/C4A/CFB/CD5L/CFH/SERPING1/C1S/GP1BA/FCN1/CFP/C3/C3AR1/CR1L/CR2/CR1/C1QA/C1QB/C1QC/CD19	26
BP	GO:0001767	establishment of lymphocyte polarity	5/1144	11/18670	0.000289741	0.00175904	0.00134592	CCL21/CCL19/DOCK8/DOCK2/CCR7	5
BP	GO:0002638	negative regulation of immunoglobulin production	5/1144	11/18670	0.000289741	0.00175904	0.00134592	CD22/FCGR2B/IL33/FOXP3/FCRL3	5
BP	GO:0002730	regulation of dendritic cell cytokine production	5/1144	11/18670	0.000289741	0.00175904	0.00134592	TLR3/DDX58/TLR4/NOD2/JAK3	5
BP	GO:0002836	positive regulation of response to tumor cell	5/1144	11/18670	0.000289741	0.00175904	0.00134592	CD160/CD274/IL12B/CD226/CRTAM	5
BP	GO:0002839	positive regulation of immune response to tumor cell	5/1144	11/18670	0.000289741	0.00175904	0.00134592	CD160/CD274/IL12B/CD226/CRTAM	5
BP	GO:0002887	negative regulation of myeloid leukocyte mediated immunity	5/1144	11/18670	0.000289741	0.00175904	0.00134592	FCGR2B/LGALS9/CD300A/CD84/CCR2	5
BP	GO:0032490	detection of molecule of bacterial origin	5/1144	11/18670	0.000289741	0.00175904	0.00134592	TREM2/TLR2/TLR1/TLR4/NOD2	5
BP	GO:0033089	positive regulation of T cell differentiation in thymus	5/1144	11/18670	0.000289741	0.00175904	0.00134592	ADAM8/VNN1/RASGRP1/FOXP3/IL7R	5
BP	GO:0033632	regulation of cell-cell adhesion mediated by integrin	5/1144	11/18670	0.000289741	0.00175904	0.00134592	FERMT3/SKAP1/CCL5/CXCL13/CD3E	5
BP	GO:0051024	positive regulation of immunoglobulin secretion	5/1144	11/18670	0.000289741	0.00175904	0.00134592	XBP1/TNFRSF4/IL2/IL33/HLA-E	5
BP	GO:0070106	interleukin-27-mediated signaling pathway	5/1144	11/18670	0.000289741	0.00175904	0.00134592	JAK1/JAK2/IL27/STAT1/EBI3	5
BP	GO:0070189	kynurenine metabolic process	5/1144	11/18670	0.000289741	0.00175904	0.00134592	TDO2/KYNU/KMO/IDO2/IDO1	5
BP	GO:0070757	interleukin-35-mediated signaling pathway	5/1144	11/18670	0.000289741	0.00175904	0.00134592	JAK1/JAK2/STAT1/EBI3/STAT4	5
BP	GO:0072608	interleukin-10 secretion	5/1144	11/18670	0.000289741	0.00175904	0.00134592	LILRA5/LGALS9C/LGALS9/CD274/LILRB1	5
BP	GO:1903977	positive regulation of glial cell migration	5/1144	11/18670	0.000289741	0.00175904	0.00134592	TREM2/CSF1/CCL3/P2RY12/CCR2	5
BP	GO:1903980	positive regulation of microglial cell activation	5/1144	11/18670	0.000289741	0.00175904	0.00134592	TREM2/CTSC/TTBK1/CCL3/STAP1	5
BP	GO:2000318	positive regulation of T-helper 17 type immune response	5/1144	11/18670	0.000289741	0.00175904	0.00134592	NFKBID/NLRP3/IL12B/IL12RB1/PRKCQ	5
BP	GO:2000551	regulation of T-helper 2 cell cytokine production	5/1144	11/18670	0.000289741	0.00175904	0.00134592	RSAD2/NLRP3/GATA3/XCL1/TBX21	5
BP	GO:0032872	regulation of stress-activated MAPK cascade	29/1144	237/18670	0.000298137	0.0018078	0.00138323	GADD45B/GADD45G/TLR3/MAP3K5/RASSF2/SERPINF2/FAS/FCGR2B/CCL21/TNFSF11/TLR4/MLKL/TNF/CYLD/CARD9/NOD2/SYK/TLR9/MAP4K1/PTK2B/RASGRP1/CCL19/NCF1/PTPN22/CD40LG/CCR7/SLAMF1/FGD2/CD27	29
BP	GO:1903900	regulation of viral life cycle	21/1144	149/18670	0.000299612	0.00181452	0.00138837	TRIM38/IFITM1/APOBEC3F/IFIT5/OAS1/RSAD2/OASL/TRIM21/AICDA/APOBEC3H/APOBEC3D/CCL8/APOBEC3G/TNF/FCN1/LAMP3/LGALS9/CD28/CD4/CD74/CCL5	21
BP	GO:1903307	positive regulation of regulated secretory pathway	11/1144	53/18670	0.000306859	0.00185614	0.00142022	IL4R/VAMP8/CACNA1I/UNC13D/ITGAM/FCER1G/HLA-F/SYK/PTAFR/FGR/ITGB2	11
BP	GO:0002433	immune response-regulating cell surface receptor signaling pathway involved in phagocytosis	20/1144	139/18670	0.000313358	0.00189083	0.00144676	RAP1A/ACTR3/CD47/FCGR2B/GRB2/ELMO1/PLCG2/SYK/FCGR1A/FCGR3A/LYN/FGR/HCK/MYO1G/WAS/NCKAP1L/VAV1/CD247/PTPRC/CD3G	20
BP	GO:0038096	Fc-gamma receptor signaling pathway involved in phagocytosis	20/1144	139/18670	0.000313358	0.00189083	0.00144676	RAP1A/ACTR3/CD47/FCGR2B/GRB2/ELMO1/PLCG2/SYK/FCGR1A/FCGR3A/LYN/FGR/HCK/MYO1G/WAS/NCKAP1L/VAV1/CD247/PTPRC/CD3G	20
BP	GO:0048659	smooth muscle cell proliferation	23/1144	171/18670	0.000317246	0.00191196	0.00146293	SMPD3/CDKN1B/MAP3K5/ID2/SERPINF2/MYB/PTGIR/TGM2/S1PR1/TNFAIP3/JAK2/IL10/SOD2/TNF/IL15/PTAFR/STAT1/IL12B/P2RY6/IL18/IFNG/AIF1/CCL5	23
BP	GO:0044106	cellular amine metabolic process	19/1144	129/18670	0.000324098	0.00195089	0.00149271	TDO2/PAOX/ASMT/HAAO/KYNU/NAAA/PSMA8/PSMB10/PSME2/PSMB8/DBH/KMO/PSME1/ITGAM/PSMB9/IDO2/SLC7A7/ITGB2/IDO1	19
BP	GO:0009310	amine catabolic process	7/1144	23/18670	0.000327242	0.00196266	0.00150172	TDO2/PAOX/HAAO/KYNU/KMO/IDO2/IDO1	7
BP	GO:0032959	inositol trisphosphate biosynthetic process	7/1144	23/18670	0.000327242	0.00196266	0.00150172	PLCB2/PLCH2/PLCL2/PLCG2/PTAFR/P2RY6/PTK2B	7
BP	GO:0046135	pyrimidine nucleoside catabolic process	7/1144	23/18670	0.000327242	0.00196266	0.00150172	APOBEC3F/TYMP/DPYD/AICDA/APOBEC3H/APOBEC3D/APOBEC3G	7
BP	GO:0002455	humoral immune response mediated by circulating immunoglobulin	21/1144	150/18670	0.000328696	0.001969	0.00150657	C4BPB/CLU/FCGR2B/C7/C1R/C2/C4A/SERPING1/C1S/TNF/C3/FCER2/CR2/CR1/HLA-DQB1/C1QA/C1QB/C1QC/PTPN6/LTA/PTPRC	21
BP	GO:0010743	regulation of macrophage derived foam cell differentiation	8/1144	30/18670	0.000337463	0.00201907	0.00154488	CETP/ABCG1/CSF1/NR1H3/MSR1/NFKBIA/PRKCH/IL18	8
BP	GO:1904037	positive regulation of epithelial cell apoptotic process	9/1144	38/18670	0.000381822	0.00228172	0.00174585	HLA-G/ITGA4/ARRB2/CD160/JAK2/CCL2/CD40/CD40LG/FASLG	9
BP	GO:1900015	regulation of cytokine production involved in inflammatory response	10/1144	46/18670	0.000385721	0.00230224	0.00176155	ADCY7/TLR4/MEFV/NLRP7/NOD2/CLEC7A/ABCD2/NLRC3/GBP5/CD6	10
BP	GO:0045638	negative regulation of myeloid cell differentiation	15/1144	91/18670	0.000397993	0.00237263	0.00181541	ZFP36/TLR3/GPR55/MAFB/CCL3/TLR4/NFKBIA/LILRB3/LYN/PTK2B/C1QC/LILRB4/LILRB1/INPP5D/GPR171	15
BP	GO:0070997	neuron death	38/1144	348/18670	0.000400509	0.00238476	0.00182469	MAP3K5/C5AR1/MYB/CLU/FCGR2B/NAIP/LGMN/CX3CR1/ADAM8/ARRB2/CSF1/JAK2/CCL3/TLR4/CCL2/WNT1/IL10/BTG2/KMO/SOD2/ITGAM/NLRP1/TNF/HLA-F/KIR3DL2/AGAP2/TYROBP/ADORA2A/GATA3/PTK2B/C1QA/CD200R1/IFNG/TNFRSF1B/ITGB2/CCL5/FASLG/CORO1A	38
BP	GO:0048871	multicellular organismal homeostasis	49/1144	485/18670	0.000401967	0.00239057	0.00182913	IL4R/TNFRSF11B/GADD45G/SCNN1B/NAPSA/CDH23/GPR55/HAMP/LIPA/ADAM8/S1PR1/TNFAIP3/TNFSF11/CSF1/NR1H3/KSR2/ADCY7/VSIG1/JAK2/TLR4/PLCL2/DBH/SLC40A1/AMPD3/IL7/TNF/FLT3LG/NOD2/CXCR4/SYK/GHRL/IL15/UCP2/IL18R1/B2M/TLR9/CSF1R/CMKLR1/TSHR/RAC2/IL18/PTK2B/LYZ/PLAC8/CD38/CORO1A/INPP5D/CCR2/SASH3	49
BP	GO:0048661	positive regulation of smooth muscle cell proliferation	16/1144	101/18670	0.000410432	0.00243798	0.00186541	SMPD3/MAP3K5/ID2/SERPINF2/MYB/TGM2/S1PR1/JAK2/IL10/TNF/PTAFR/STAT1/P2RY6/IL18/AIF1/CCL5	16
BP	GO:0051279	regulation of release of sequestered calcium ion into cytosol	14/1144	82/18670	0.000425209	0.00252274	0.00193026	JSRP1/CLIC2/LIME1/LYN/P2RY6/SLC8A1/CXCL11/PTK2B/CXCL10/XCL1/CD19/PTPN6/CXCL9/CORO1A	14
BP	GO:0042133	neurotransmitter metabolic process	21/1144	153/18670	0.000431277	0.00255567	0.00195546	COLQ/CD47/ENPP6/SLC1A3/CLU/TLR2/CX3CR1/CYP1B1/JAK2/TLR4/DPYD/IL10/DBH/TNF/PTK2B/GCH1/CLEC7A/IFNG/AIF1/ITGB2/KLRK1	21
BP	GO:0042104	positive regulation of activated T cell proliferation	7/1144	24/18670	0.000437722	0.00258768	0.00197995	ICOSLG/IL2/TMIGD2/IL12B/IL18/IL2RA/IL12RB1	7
BP	GO:0042430	indole-containing compound metabolic process	7/1144	24/18670	0.000437722	0.00258768	0.00197995	TDO2/ASMT/HAAO/KYNU/KMO/IDO2/IDO1	7
BP	GO:0016445	somatic diversification of immunoglobulins	12/1144	64/18670	0.000447418	0.00264185	0.00202139	IL2/BATF/IL10/AICDA/CD40/SAMHD1/FOXP3/CD28/CCR6/CD40LG/TBX21/PTPRC	12
BP	GO:0019079	viral genome replication	18/1144	122/18670	0.000450768	0.00265846	0.0020341	TRIM38/IFITM1/APOBEC3F/IFIT5/OAS1/CCL2/CD209/RSAD2/OASL/AICDA/APOBEC3H/APOBEC3D/CCL8/APOBEC3G/TNF/CD28/CCL5/CXCR6	18
BP	GO:2000379	positive regulation of reactive oxygen species metabolic process	16/1144	102/18670	0.000459624	0.00270746	0.0020716	CLU/GRB2/JAK2/TLR4/FPR2/RIPK3/ITGAM/TNF/SYK/TYROBP/PTK2B/CLEC7A/IFNG/AIF1/ITGB2/KLRK1	16
BP	GO:0035722	interleukin-12-mediated signaling pathway	10/1144	47/18670	0.000463405	0.00272649	0.00208616	JAK1/JAK2/PSME2/IL10/SOD2/IL12B/IFNG/IL12RB1/LCP1/STAT4	10
BP	GO:0002371	dendritic cell cytokine production	5/1144	12/18670	0.000471671	0.00274901	0.00210339	TLR3/DDX58/TLR4/NOD2/JAK3	5
BP	GO:0006216	cytidine catabolic process	5/1144	12/18670	0.000471671	0.00274901	0.00210339	APOBEC3F/AICDA/APOBEC3H/APOBEC3D/APOBEC3G	5
BP	GO:0009972	cytidine deamination	5/1144	12/18670	0.000471671	0.00274901	0.00210339	APOBEC3F/AICDA/APOBEC3H/APOBEC3D/APOBEC3G	5
BP	GO:0016045	detection of bacterium	5/1144	12/18670	0.000471671	0.00274901	0.00210339	TLR2/TLR1/NOD2/NLRC4/CD1D	5
BP	GO:0036005	response to macrophage colony-stimulating factor	5/1144	12/18670	0.000471671	0.00274901	0.00210339	TLR2/CSF1/TLR4/CSF1R/STAP1	5
BP	GO:0036006	cellular response to macrophage colony-stimulating factor stimulus	5/1144	12/18670	0.000471671	0.00274901	0.00210339	TLR2/CSF1/TLR4/CSF1R/STAP1	5
BP	GO:0046087	cytidine metabolic process	5/1144	12/18670	0.000471671	0.00274901	0.00210339	APOBEC3F/AICDA/APOBEC3H/APOBEC3D/APOBEC3G	5
BP	GO:0060368	regulation of Fc receptor mediated stimulatory signaling pathway	5/1144	12/18670	0.000471671	0.00274901	0.00210339	RAP1A/CD47/LYN/CD226/PTPRC	5
BP	GO:0051896	regulation of protein kinase B signaling	29/1144	244/18670	0.000484765	0.002822	0.00215924	HLA-G/FGF7/CX3CR1/CCL21/ADAM8/GRB2/TNFSF11/ARRB2/CCL3/P2RY12/TNF/RAC2/IL18/GATA3/CCL19/CD28/PIK3R5/PIK3AP1/PIK3CG/CD19/CD80/CD86/HCLS1/BANK1/CCR7/VAV1/ICOS/LCK/TRAT1	29
BP	GO:0045026	plasma membrane fusion	13/1144	74/18670	0.000508293	0.0029555	0.00226138	TREM2/IL4R/NPHS1/PLEKHO1/FOLR2/WNT1/CFLAR/FLT3LG/TYROBP/CXCL10/TNFSF14/CXCL9/CD53	13
BP	GO:0034767	positive regulation of ion transmembrane transport	21/1144	156/18670	0.000560701	0.0032564	0.00249162	TREM2/KCNQ1/CACNG3/RGS9/EPHB2/HTR3A/CCL2/ABCB1/GLRX/PLCG2/PTAFR/P2RY6/STAC3/CXCL11/CXCL10/XCL1/IFNG/CTSS/CD19/CXCL9/CCR2	21
BP	GO:0019835	cytolysis	9/1144	40/18670	0.000573483	0.00332284	0.00254246	C7/GZMM/APOL1/GZMH/GZMB/LYZ/PRF1/LILRB1/GZMA	9
BP	GO:0045124	regulation of bone resorption	9/1144	40/18670	0.000573483	0.00332284	0.00254246	TNFRSF11B/ADAM8/S1PR1/TNFAIP3/TNFSF11/SYK/CSF1R/CD38/INPP5D	9
BP	GO:0032616	interleukin-13 production	7/1144	25/18670	0.000576047	0.00332991	0.00254786	LILRA5/IL33/NLRP3/HLA-E/LGALS9/IL18/GATA3	7
BP	GO:2000353	positive regulation of endothelial cell apoptotic process	7/1144	25/18670	0.000576047	0.00332991	0.00254786	HLA-G/ITGA4/CD160/CCL2/CD40/CD40LG/FASLG	7
BP	GO:0045834	positive regulation of lipid metabolic process	20/1144	146/18670	0.000599506	0.00346148	0.00264853	SMPD3/SCT/ABCG1/CCL21/NR1H3/P2RY12/FPR2/TNF/NOD2/AGAP2/LYN/FGR/PTK2B/CCL19/IFNG/CD74/CD19/ABCD2/CCR7/FLT3	20
BP	GO:0045069	regulation of viral genome replication	15/1144	95/18670	0.000637263	0.00367521	0.00281207	TRIM38/IFITM1/APOBEC3F/IFIT5/OAS1/RSAD2/OASL/AICDA/APOBEC3H/APOBEC3D/CCL8/APOBEC3G/TNF/CD28/CCL5	15
BP	GO:0009164	nucleoside catabolic process	8/1144	33/18670	0.000679475	0.00391409	0.00299485	ENPP4/APOBEC3F/TYMP/DPYD/AICDA/APOBEC3H/APOBEC3D/APOBEC3G	8
BP	GO:0007266	Rho protein signal transduction	25/1144	203/18670	0.000686393	0.00394935	0.00302183	HEG1/ARHGEF6/ADRA2A/GPR55/GPR35/RHOU/ARHGAP4/FGD6/ARHGEF3/PLEKHG7/PECAM1/RHOF/ARHGDIB/RAC2/CDC42SE2/FGD3/GPR18/GPR65/WAS/P2RY8/FGD2/VAV1/GPR174/RHOH/P2RY10	25
BP	GO:0035306	positive regulation of dephosphorylation	11/1144	58/18670	0.000692357	0.00397905	0.00304454	DUSP26/JAK2/RIPK3/CD33/CD300A/PPP1R16B/LILRB2/IFNG/PLEK/PTPRC/FCRL3	11
BP	GO:0032930	positive regulation of superoxide anion generation	6/1144	19/18670	0.000709421	0.00406767	0.00311236	FPR2/ITGAM/SYK/TYROBP/CLEC7A/ITGB2	6
BP	GO:0061081	positive regulation of myeloid leukocyte cytokine production involved in immune response	6/1144	19/18670	0.000709421	0.00406767	0.00311236	HLA-G/DDX58/TLR4/FCER1G/CD74/LILRB1	6
BP	GO:0033004	negative regulation of mast cell activation	5/1144	13/18670	0.000727908	0.00414489	0.00317144	LGALS9/CD300A/CD300LF/CD84/CNR2	5
BP	GO:0034374	low-density lipoprotein particle remodeling	5/1144	13/18670	0.000727908	0.00414489	0.00317144	CETP/MPO/ABCG1/LIPC/PLA2G7	5
BP	GO:0035745	T-helper 2 cell cytokine production	5/1144	13/18670	0.000727908	0.00414489	0.00317144	RSAD2/NLRP3/GATA3/XCL1/TBX21	5
BP	GO:0045006	DNA deamination	5/1144	13/18670	0.000727908	0.00414489	0.00317144	APOBEC3F/AICDA/APOBEC3H/APOBEC3D/APOBEC3G	5
BP	GO:0046133	pyrimidine ribonucleoside catabolic process	5/1144	13/18670	0.000727908	0.00414489	0.00317144	APOBEC3F/AICDA/APOBEC3H/APOBEC3D/APOBEC3G	5
BP	GO:0070431	nucleotide-binding oligomerization domain containing 2 signaling pathway	5/1144	13/18670	0.000727908	0.00414489	0.00317144	TNFAIP3/TLR4/NFKBIA/NOD2/PTPN22	5
BP	GO:0001894	tissue homeostasis	27/1144	227/18670	0.000737367	0.00419394	0.00320897	TNFRSF11B/NAPSA/CDH23/GPR55/LIPA/ADAM8/S1PR1/TNFAIP3/TNFSF11/CSF1/VSIG1/TLR4/IL7/FLT3LG/NOD2/SYK/B2M/TLR9/CSF1R/RAC2/PTK2B/LYZ/CD38/CORO1A/INPP5D/CCR2/SASH3	27
BP	GO:0032957	inositol trisphosphate metabolic process	7/1144	26/18670	0.000746953	0.00424359	0.00324696	PLCB2/PLCH2/PLCL2/PLCG2/PTAFR/P2RY6/PTK2B	7
BP	GO:0032958	inositol phosphate biosynthetic process	9/1144	42/18670	0.000837488	0.00474705	0.00363218	PLCB2/PLCH2/PLCL2/PLCG2/PTAFR/P2RY6/CD244/PTK2B/PLEK	9
BP	GO:1901658	glycosyl compound catabolic process	9/1144	42/18670	0.000837488	0.00474705	0.00363218	ENPP4/APOBEC3F/TYMP/FUCA1/DPYD/AICDA/APOBEC3H/APOBEC3D/APOBEC3G	9
BP	GO:0010922	positive regulation of phosphatase activity	8/1144	34/18670	0.000841372	0.00475817	0.00364069	JAK2/RIPK3/CD33/CD300A/IFNG/PLEK/PTPRC/FCRL3	8
BP	GO:0045920	negative regulation of exocytosis	8/1144	34/18670	0.000841372	0.00475817	0.00364069	RAP1A/ADRA2A/FCGR2B/HLA-F/LGALS9/CD300A/CD84/CCR2	8
BP	GO:0007015	actin filament organization	41/1144	400/18670	0.000872223	0.00492701	0.00376988	MYBPC2/IQGAP2/ACTR3/SYNPO2/SERPINF2/CD47/NPHS1/FCHSD2/RHOU/XIRP1/MYBPC3/CCL21/GRB2/S1PR1/EPHA1/JAK2/PSTPIP2/EVL/ERMN/PACSIN1/CXCL12/GHRL/CASS4/RHOF/GMFG/RAC2/PTK2B/HCK/PTGER4/ARHGAP25/PSTPIP1/AIF1/GPR65/WAS/LCP1/HCLS1/CCR7/CORO1A/PLEK/NCKAP1L/RHOH	41
BP	GO:2000377	regulation of reactive oxygen species metabolic process	24/1144	195/18670	0.000877331	0.00495023	0.00378764	CD47/CLU/CX3CR1/GRB2/CYP1B1/JAK2/TLR4/FPR2/IL10/RIPK3/ITGAM/CFLAR/TNF/SYK/TYROBP/RAC2/PTK2B/GCH1/CLEC7A/IFNG/AIF1/ITGB2/KLRK1/ABCD2	24
BP	GO:0034103	regulation of tissue remodeling	14/1144	88/18670	0.000883885	0.00497587	0.00380726	TNFRSF11B/ADAM8/S1PR1/TNFAIP3/TNFSF11/IL2/IL21/SYK/IL15/IL12B/CSF1R/IL18/CD38/INPP5D	14
BP	GO:1904035	regulation of epithelial cell apoptotic process	14/1144	88/18670	0.000883885	0.00497587	0.00380726	ZFP36/HLA-G/ITGA4/TNFAIP3/ARRB2/CD160/JAK2/CCL2/CD40/CFLAR/TNF/GATA3/CD40LG/FASLG	14
BP	GO:1904018	positive regulation of vasculature development	27/1144	230/18670	0.000901256	0.0050679	0.00387768	JAK1/RAP1A/TLR3/C5AR1/XBP1/VEGFC/CX3CR1/ERAP1/CYP1B1/EPHA1/ITGAX/IL10/SOD2/CD40/CFLAR/CCR3/CXCR4/C3/C3AR1/GHRL/PIK3R6/TMIGD2/PPP1R16B/PTK2B/PRKCB/CYBB/ITGB2	27
BP	GO:0046677	response to antibiotic	35/1144	327/18670	0.000951988	0.00534711	0.00409131	SMPD3/JAK1/CDKN1B/MAP3K5/XRN1/TXNIP/MYB/SLC1A3/CLU/CRIP1/MAPK13/HAMP/CYB5R4/CYP1B1/TNFAIP3/IL2/ADCY7/HTR3A/JAK2/CD14/IL10/DBH/RIPK3/GRIN3A/STAT1/SLC8A1/SPI1/GATA3/PTK2B/VCAM1/IL18RAP/CYBB/CIITA/CCR4/CD27	35
BP	GO:0060143	positive regulation of syncytium formation by plasma membrane fusion	7/1144	27/18670	0.000955582	0.00536122	0.00410211	TREM2/IL4R/FLT3LG/TYROBP/TNFSF14/CXCL9/CD53	7
BP	GO:0033005	positive regulation of mast cell activation	6/1144	20/18670	0.000961302	0.00536899	0.00410805	IL4R/VAMP8/FCER1G/SYK/FGR/CD226	6
BP	GO:0034143	regulation of toll-like receptor 4 signaling pathway	6/1144	20/18670	0.000961302	0.00536899	0.00410805	TICAM2/TNFAIP3/NR1H3/LILRA2/LYN/PTPN22	6
BP	GO:0035458	cellular response to interferon-beta	6/1144	20/18670	0.000961302	0.00536899	0.00410805	TLR3/AIM2/STAT1/MNDA/IRF1/PYHIN1	6
BP	GO:1902993	positive regulation of amyloid precursor protein catabolic process	6/1144	20/18670	0.000961302	0.00536899	0.00410805	IFNGR1/CLU/ABCG1/TNF/LYN/IFNG	6
BP	GO:0071260	cellular response to mechanical stimulus	13/1144	79/18670	0.000965555	0.00538667	0.00412158	TLR3/FAS/TLR5/MAP3K14/TLR4/CD40/TNFRSF8/CASP5/TNFSF14/PTGER4/TLR7/IRF1/TLR8	13
BP	GO:0019751	polyol metabolic process	18/1144	130/18670	0.00097061	0.00540878	0.0041385	INPP4A/DYSF/SGPP2/PLCB2/PLCH2/PLCL2/TNF/PLCG2/GFI1/PTAFR/P2RY6/CD244/PLD4/PTK2B/GCH1/IFNG/INPP5D/PLEK	18
BP	GO:1904646	cellular response to amyloid-beta	9/1144	43/18670	0.0010024	0.00557964	0.00426923	TREM2/CASP4/ATP1A3/ITGA4/FCGR2B/LGMN/TLR4/FPR2/VCAM1	9
BP	GO:0006898	receptor-mediated endocytosis	37/1144	353/18670	0.00101753	0.00565752	0.00432882	SNAP91/CXCL16/MARCO/ITGA4/CLU/FCHSD2/STAB1/NCEH1/FCGR2B/SCARF1/CACNG3/LIPC/LIPA/CCL21/GRB2/FCHO1/ARRB2/FOLR2/MSR1/MRC1/FPR2/CD14/CD163/ITGAM/FCER1G/ARHGAP27/PLCG2/C3/SYK/APOL1/FCGR1A/FCGR1B/B2M/CCL19/CLEC9A/ITGB2/LILRB1	37
BP	GO:0070423	nucleotide-binding oligomerization domain containing signaling pathway	8/1144	35/18670	0.00103281	0.00573605	0.00438891	IRAK2/TNFAIP3/TLR4/NFKBIA/CYLD/NOD2/BIRC3/PTPN22	8
BP	GO:0000187	activation of MAPK activity	23/1144	186/18670	0.00104289	0.00578552	0.00442676	GADD45B/GADD45G/MAP3K5/IRAK2/C5AR1/TNFSF11/EPHB2/FPR1/MAP3K14/JAK2/TLR4/MAP3K8/MLKL/TNF/NOD2/CXCR4/SYK/GHRL/MAP4K1/CCL19/CD74/CD40LG/PTPRC	23
BP	GO:0007187	G protein-coupled receptor signaling pathway, coupled to cyclic nucleotide second messenger	29/1144	256/18670	0.00104946	0.00581545	0.00444966	GNA14/OXER1/ADRA2A/GNA15/MARCO/PTGIR/S1PR1/SSTR2/ADCY7/FPR1/CCL2/P2RY12/FPR2/CCR1/CCR3/INSL3/ADORA2A/TSHR/SSTR3/CXCL11/AKAP5/PTGER2/CXCL10/PTGER4/XCR1/CNR2/S1PR4/GPR65/CXCL9	29
BP	GO:0044546	NLRP3 inflammasome complex assembly	5/1144	14/18670	0.00107543	0.00592624	0.00453443	TLR4/MEFV/NLRP3/NLRC3/GBP5	5
BP	GO:0045869	negative regulation of single stranded viral RNA replication via double stranded DNA intermediate	5/1144	14/18670	0.00107543	0.00592624	0.00453443	APOBEC3F/AICDA/APOBEC3H/APOBEC3D/APOBEC3G	5
BP	GO:0046131	pyrimidine ribonucleoside metabolic process	5/1144	14/18670	0.00107543	0.00592624	0.00453443	APOBEC3F/AICDA/APOBEC3H/APOBEC3D/APOBEC3G	5
BP	GO:0050862	positive regulation of T cell receptor signaling pathway	5/1144	14/18670	0.00107543	0.00592624	0.00453443	CYLD/CD226/CCR7/LCK/TRAT1	5
BP	GO:0051712	positive regulation of killing of cells of other organism	5/1144	14/18670	0.00107543	0.00592624	0.00453443	SYK/FCER2/CLEC7A/IFNG/PRF1	5
BP	GO:0046849	bone remodeling	14/1144	90/18670	0.00110859	0.00610219	0.00466906	TNFRSF11B/RASSF2/GPR55/ADAM8/S1PR1/TNFAIP3/TNFSF11/IL7/SYK/CSF1R/RAC2/PTK2B/CD38/INPP5D	14
BP	GO:0043647	inositol phosphate metabolic process	12/1144	71/18670	0.0011755	0.00646332	0.00494537	INPP4A/PLCB2/PLCH2/PLCL2/PLCG2/PTAFR/P2RY6/CD244/PLD4/PTK2B/INPP5D/PLEK	12
BP	GO:0106106	cold-induced thermogenesis	19/1144	143/18670	0.0011785	0.00646546	0.00494701	IL4R/GADD45G/NR1H3/KSR2/JAK2/TLR4/PLCL2/DBH/CXCR4/SYK/GHRL/IL15/UCP2/IL18R1/CMKLR1/TSHR/IL18/PLAC8/CCR2	19
BP	GO:0120161	regulation of cold-induced thermogenesis	19/1144	143/18670	0.0011785	0.00646546	0.00494701	IL4R/GADD45G/NR1H3/KSR2/JAK2/TLR4/PLCL2/DBH/CXCR4/SYK/GHRL/IL15/UCP2/IL18R1/CMKLR1/TSHR/IL18/PLAC8/CCR2	19
BP	GO:1990845	adaptive thermogenesis	20/1144	154/18670	0.00118072	0.00647043	0.00495081	IL4R/GADD45G/SCT/NR1H3/KSR2/JAK2/TLR4/PLCL2/DBH/CXCR4/SYK/GHRL/IL15/UCP2/IL18R1/CMKLR1/TSHR/IL18/PLAC8/CCR2	20
BP	GO:0009074	aromatic amino acid family catabolic process	7/1144	28/18670	0.00120746	0.00660968	0.00505736	TDO2/HAAO/KYNU/KMO/IL4I1/IDO2/IDO1	7
BP	GO:1903426	regulation of reactive oxygen species biosynthetic process	15/1144	101/18670	0.00121951	0.0066683	0.00510221	CD47/CLU/CX3CR1/JAK2/TLR4/IL10/CFLAR/TNF/PTK2B/CLEC7A/IFNG/AIF1/ITGB2/KLRK1/ABCD2	15
BP	GO:0046173	polyol biosynthetic process	13/1144	81/18670	0.00122639	0.00669847	0.0051253	PLCB2/PLCH2/PLCL2/TNF/PLCG2/GFI1/PTAFR/P2RY6/CD244/PTK2B/GCH1/IFNG/PLEK	13
BP	GO:0046777	protein autophosphorylation	27/1144	235/18670	0.00124519	0.0067937	0.00519816	RASSF2/STK4/ACE/VEGFC/DAPK2/TXK/EPHA1/PIM1/JAK2/RIPK3/STK17B/SYK/LYN/CSF1R/FGR/PIM2/MAP4K1/PTK2B/BLK/HCK/BTK/ZAP70/FLT3/ITK/SLA/PTPRC/LCK	27
BP	GO:0035872	nucleotide-binding domain, leucine rich repeat containing receptor signaling pathway	8/1144	36/18670	0.00125753	0.00684593	0.00523813	IRAK2/TNFAIP3/TLR4/NFKBIA/CYLD/NOD2/BIRC3/PTPN22	8
BP	GO:0090322	regulation of superoxide metabolic process	8/1144	36/18670	0.00125753	0.00684593	0.00523813	FPR2/ITGAM/TNF/SYK/TYROBP/GCH1/CLEC7A/ITGB2	8
BP	GO:0016553	base conversion or substitution editing	6/1144	21/18670	0.00127665	0.00693479	0.00530612	APOBEC3F/RBM47/AICDA/APOBEC3H/APOBEC3D/APOBEC3G	6
BP	GO:0035455	response to interferon-alpha	6/1144	21/18670	0.00127665	0.00693479	0.00530612	IFITM1/IFIT3/IFIT2/LAMP3/GATA3/PYHIN1	6
BP	GO:0051701	interaction with host	24/1144	202/18670	0.0014347	0.00778059	0.00595328	TRIM38/IFITM1/VAMP8/TNFRSF4/SERPINB9/GRB2/GPR15/HAVCR1/CD209/MRC1/TRIM21/FCN1/CXCR4/LGALS9/CR2/CR1/ITGB7/CD4/CD74/CD80/SELPLG/CD86/CCR5/SLAMF1	24
BP	GO:1903034	regulation of response to wounding	22/1144	179/18670	0.0014355	0.00778059	0.00595328	CDKN1B/SERPINF2/ENPP4/ADRA2A/XBP1/SCARF1/PROC/TNFAIP3/SELP/TLR4/IL10/SERPING1/GP1BA/FCER1G/CXCR4/SYK/INSL3/LYN/CLEC7A/PRKCQ/SIGLEC10/PLEK	22
BP	GO:0010951	negative regulation of endopeptidase activity	28/1144	250/18670	0.00150623	0.00814967	0.00623568	SERPINF2/DPEP1/RFFL/CRB2/CARD17/ITIH1/NAIP/SERPINB9/ARRB2/SPINT2/C4A/COL4A3/HMSD/RARRES1/SERPING1/SERPINA1/CFLAR/NLRP7/LAMP3/C3/ADORA2A/CR1/CST7/BIRC3/TNFSF14/TNFAIP8/SPOCK2/CD27	28
BP	GO:0035025	positive regulation of Rho protein signal transduction	7/1144	29/18670	0.00150848	0.00814967	0.00623568	GPR55/GPR35/GPR18/GPR65/P2RY8/GPR174/P2RY10	7
BP	GO:0009988	cell-cell recognition	12/1144	73/18670	0.00150853	0.00814967	0.00623568	ZPBP2/CCL21/FOLR2/CD209/HVCN1/CCL19/HAVCR2/DOCK8/PRF1/DOCK2/CCR7/CD6	12
BP	GO:0010759	positive regulation of macrophage chemotaxis	5/1144	15/18670	0.00153226	0.00820629	0.006279	C5AR1/CSF1/C3AR1/CMKLR1/CCL5	5
BP	GO:0032736	positive regulation of interleukin-13 production	5/1144	15/18670	0.00153226	0.00820629	0.006279	IL33/NLRP3/HLA-E/LGALS9/GATA3	5
BP	GO:0033008	positive regulation of mast cell activation involved in immune response	5/1144	15/18670	0.00153226	0.00820629	0.006279	IL4R/VAMP8/FCER1G/SYK/FGR	5
BP	GO:0034134	toll-like receptor 2 signaling pathway	5/1144	15/18670	0.00153226	0.00820629	0.006279	TLR2/TLR1/TNFAIP3/LYN/PIK3AP1	5
BP	GO:0043306	positive regulation of mast cell degranulation	5/1144	15/18670	0.00153226	0.00820629	0.006279	IL4R/VAMP8/FCER1G/SYK/FGR	5
BP	GO:0051044	positive regulation of membrane protein ectodomain proteolysis	5/1144	15/18670	0.00153226	0.00820629	0.006279	ADRA2A/ADAM8/TNF/IFNG/TNFRSF1B	5
BP	GO:0060099	regulation of phagocytosis, engulfment	5/1144	15/18670	0.00153226	0.00820629	0.006279	TREM2/C3/CD300A/STAP1/NCKAP1L	5
BP	GO:0090197	positive regulation of chemokine secretion	5/1144	15/18670	0.00153226	0.00820629	0.006279	IL4R/IL33/TNF/CSF1R/AIF1	5
BP	GO:0038095	Fc-epsilon receptor signaling pathway	21/1144	169/18670	0.00158645	0.00848735	0.00649405	PSMA8/GRB2/GRAP2/PSMB10/PSME2/PSMB8/LAT/PSME1/LCP2/FCER1G/PLCG2/SYK/LYN/PSMB9/LAT2/LILRA4/BTK/PRKCQ/ITK/CARD11/VAV1	21
BP	GO:0045766	positive regulation of angiogenesis	24/1144	204/18670	0.00164133	0.00877145	0.00671143	JAK1/TLR3/C5AR1/XBP1/VEGFC/CX3CR1/ERAP1/CYP1B1/EPHA1/ITGAX/IL10/CD40/CCR3/CXCR4/C3/C3AR1/GHRL/PIK3R6/TMIGD2/PPP1R16B/PTK2B/PRKCB/CYBB/ITGB2	24
BP	GO:0032414	positive regulation of ion transmembrane transporter activity	15/1144	104/18670	0.00164818	0.00879858	0.00673219	TREM2/CACNG3/RGS9/EPHB2/HTR3A/CCL2/ABCB1/GLRX/PLCG2/PTAFR/P2RY6/STAC3/IFNG/CTSS/CCR2	15
BP	GO:0032656	regulation of interleukin-13 production	6/1144	22/18670	0.00166529	0.00885177	0.00677288	LILRA5/IL33/NLRP3/HLA-E/LGALS9/GATA3	6
BP	GO:0032928	regulation of superoxide anion generation	6/1144	22/18670	0.00166529	0.00885177	0.00677288	FPR2/ITGAM/SYK/TYROBP/CLEC7A/ITGB2	6
BP	GO:0042454	ribonucleoside catabolic process	6/1144	22/18670	0.00166529	0.00885177	0.00677288	ENPP4/APOBEC3F/AICDA/APOBEC3H/APOBEC3D/APOBEC3G	6
BP	GO:0050765	negative regulation of phagocytosis	6/1144	22/18670	0.00166529	0.00885177	0.00677288	DYSF/CD47/FCGR2B/TLR2/CD300A/CD300LF	6
BP	GO:0006576	cellular biogenic amine metabolic process	10/1144	55/18670	0.00167804	0.00890042	0.0068101	TDO2/PAOX/ASMT/HAAO/KYNU/NAAA/DBH/KMO/IDO2/IDO1	10
BP	GO:0061098	positive regulation of protein tyrosine kinase activity	10/1144	55/18670	0.00167804	0.00890042	0.0068101	ADRA2A/ACE/LILRA5/GHRL/CASS4/FCGR1A/CSF1R/CCL5/NCF1/STAP1	10
BP	GO:1901216	positive regulation of neuron death	14/1144	94/18670	0.00170324	0.00902443	0.00690499	MAP3K5/MYB/CLU/FCGR2B/CCL3/TLR4/KMO/ITGAM/TNF/TYROBP/C1QA/IFNG/ITGB2/FASLG	14
BP	GO:0051260	protein homooligomerization	36/1144	351/18670	0.00172711	0.00914112	0.00699428	SMPD3/IKBKE/TDO2/P2RX2/HLA-G/CLU/TGM2/PKD2L1/TNFSF11/TIFA/EVL/FBP1/MLKL/RNF213/ALOX5AP/SOD2/RIPK3/ILDR1/FCER1G/SAMHD1/CCDC88C/CD79B/P2RX1/NLRC4/B2M/GCH1/TCL1A/GBP1/CD79A/PRF1/KCNA3/GBP5/CD3E/CD3D/CD247/CD3G	36
BP	GO:0061041	regulation of wound healing	19/1144	148/18670	0.00177365	0.00937744	0.0071751	CDKN1B/SERPINF2/ENPP4/ADRA2A/XBP1/PROC/TNFAIP3/SELP/TLR4/SERPING1/GP1BA/FCER1G/CXCR4/SYK/INSL3/LYN/CLEC7A/PRKCQ/PLEK	19
BP	GO:0038111	interleukin-7-mediated signaling pathway	7/1144	30/18670	0.00186488	0.0098283	0.00752007	JAK1/CISH/IL7/SOCS1/JAK3/IL7R/IL2RG	7
BP	GO:0046596	regulation of viral entry into host cell	7/1144	30/18670	0.00186488	0.0098283	0.00752007	TRIM38/IFITM1/TRIM21/FCN1/LGALS9/CD4/CD74	7
BP	GO:0048873	homeostasis of number of cells within a tissue	7/1144	30/18670	0.00186488	0.0098283	0.00752007	LIPA/CSF1/IL7/FLT3LG/CORO1A/CCR2/SASH3	7
BP	GO:0021782	glial cell development	16/1144	116/18670	0.00188852	0.00994232	0.00760731	TREM2/ID2/TSPAN2/IFNGR1/C5AR1/CLU/TTBK1/TLR2/TLR4/FPR2/TNF/PRDM8/LYN/ADORA2A/C1QA/IFNG	16
BP	GO:0045646	regulation of erythrocyte differentiation	9/1144	47/18670	0.00194393	0.0102232	0.0078222	ZFP36/ID2/MAFB/LYN/STAT1/B2M/SPI1/INPP5D/NCKAP1L	9
BP	GO:1904062	regulation of cation transmembrane transport	35/1144	342/18670	0.00205996	0.0108219	0.00828032	TREM2/DYSF/KCNQ1/ADRA2A/GPR35/HAMP/CACNG3/RGS9/KEL/EPHB2/FXYD2/SLC31A2/CCL2/GLRX/JSRP1/PLCG2/CLIC2/LIME1/LYN/P2RY6/SLC8A1/TLR9/STAC3/CXCL11/PTK2B/CXCL10/XCL1/PIK3CG/IFNG/CTSS/CD19/PTPN6/CXCL9/CORO1A/CCR2	35
BP	GO:0002576	platelet degranulation	17/1144	128/18670	0.00209698	0.0110047	0.00842017	MMRN1/SERPINF2/CLU/VEGFC/TUBA4A/FERMT3/SELP/SERPING1/PECAM1/SERPINA1/FCER1G/SYK/P2RX1/LYN/SRGN/CTSW/PLEK	17
BP	GO:0010919	regulation of inositol phosphate biosynthetic process	5/1144	16/18670	0.00211718	0.0110289	0.00843871	PTAFR/P2RY6/CD244/PTK2B/PLEK	5
BP	GO:0042033	chemokine biosynthetic process	5/1144	16/18670	0.00211718	0.0110289	0.00843871	TLR3/TNF/IL18/IFNG/CD74	5
BP	GO:0043031	negative regulation of macrophage activation	5/1144	16/18670	0.00211718	0.0110289	0.00843871	FCGR2B/NR1H3/VSIG4/CST7/PTPRC	5
BP	GO:0045623	negative regulation of T-helper cell differentiation	5/1144	16/18670	0.00211718	0.0110289	0.00843871	IL4R/IL2/JAK3/FOXP3/TBX21	5
BP	GO:0050755	chemokine metabolic process	5/1144	16/18670	0.00211718	0.0110289	0.00843871	TLR3/TNF/IL18/IFNG/CD74	5
BP	GO:1902004	positive regulation of amyloid-beta formation	5/1144	16/18670	0.00211718	0.0110289	0.00843871	IFNGR1/CLU/ABCG1/TNF/IFNG	5
BP	GO:1905153	regulation of membrane invagination	5/1144	16/18670	0.00211718	0.0110289	0.00843871	TREM2/C3/CD300A/STAP1/NCKAP1L	5
BP	GO:0001659	temperature homeostasis	21/1144	173/18670	0.00212228	0.0110439	0.00845015	IL4R/GADD45G/TNFSF11/NR1H3/KSR2/JAK2/TLR4/PLCL2/DBH/TNF/CXCR4/SYK/GHRL/IL15/UCP2/IL18R1/CMKLR1/TSHR/IL18/PLAC8/CCR2	21
BP	GO:0034695	response to prostaglandin E	6/1144	23/18670	0.00213754	0.0111	0.0084931	CCL21/P2RY6/PTGER2/CCL19/PTGER4/CCR7	6
BP	GO:0051043	regulation of membrane protein ectodomain proteolysis	6/1144	23/18670	0.00213754	0.0111	0.0084931	ADRA2A/ADAM8/IL10/TNF/IFNG/TNFRSF1B	6
BP	GO:0001820	serotonin secretion	4/1144	10/18670	0.00218468	0.0112271	0.00859033	FCER1G/SYK/P2RX1/LILRB1	4
BP	GO:0044803	multi-organism membrane organization	4/1144	10/18670	0.00218468	0.0112271	0.00859033	FCHSD2/CXCR4/CD4/CCR5	4
BP	GO:0045657	positive regulation of monocyte differentiation	4/1144	10/18670	0.00218468	0.0112271	0.00859033	IL34/CSF1/CD4/CD74	4
BP	GO:0046642	negative regulation of alpha-beta T cell proliferation	4/1144	10/18670	0.00218468	0.0112271	0.00859033	LGALS9C/LGALS9/CD274/XCL1	4
BP	GO:0050861	positive regulation of B cell receptor signaling pathway	4/1144	10/18670	0.00218468	0.0112271	0.00859033	PRKCH/NFAM1/PRKCB/STAP1	4
BP	GO:0051133	regulation of NK T cell activation	4/1144	10/18670	0.00218468	0.0112271	0.00859033	CD300A/IL12B/IL18/RASAL3	4
BP	GO:0070391	response to lipoteichoic acid	4/1144	10/18670	0.00218468	0.0112271	0.00859033	TREM2/TLR2/TLR4/CD14	4
BP	GO:0071223	cellular response to lipoteichoic acid	4/1144	10/18670	0.00218468	0.0112271	0.00859033	TREM2/TLR2/TLR4/CD14	4
BP	GO:0097278	complement-dependent cytotoxicity	4/1144	10/18670	0.00218468	0.0112271	0.00859033	CD5L/CFH/C3/CR1L	4
BP	GO:2000035	regulation of stem cell division	4/1144	10/18670	0.00218468	0.0112271	0.00859033	NCOA3/LBH/NAP1L2/EVI2B	4
BP	GO:1903428	positive regulation of reactive oxygen species biosynthetic process	10/1144	57/18670	0.00221768	0.0113848	0.00871105	CLU/JAK2/TLR4/TNF/PTK2B/CLEC7A/IFNG/AIF1/ITGB2/KLRK1	10
BP	GO:0006911	phagocytosis, engulfment	16/1144	118/18670	0.00225768	0.0115782	0.00885899	TREM2/MARCO/FCGR2B/MSR1/ITGAM/FCER1G/ELMO1/C3/FCGR1A/CD300A/ARHGAP25/AIF1/ITGB2/STAP1/NCKAP1L/BIN2	16
BP	GO:0046850	regulation of bone remodeling	9/1144	48/18670	0.00226476	0.0116025	0.00887761	TNFRSF11B/ADAM8/S1PR1/TNFAIP3/TNFSF11/SYK/CSF1R/CD38/INPP5D	9
BP	GO:0006691	leukotriene metabolic process	7/1144	31/18670	0.0022832	0.0116608	0.00892219	LTC4S/GGT5/DPEP1/TLR2/ALOX5AP/SYK/ALOX5	7
BP	GO:0010543	regulation of platelet activation	7/1144	31/18670	0.0022832	0.0116608	0.00892219	SELP/TLR4/FCER1G/SYK/LYN/PRKCQ/PLEK	7
BP	GO:0034694	response to prostaglandin	7/1144	31/18670	0.0022832	0.0116608	0.00892219	CCL21/PTGDR/P2RY6/PTGER2/CCL19/PTGER4/CCR7	7
BP	GO:0120162	positive regulation of cold-induced thermogenesis	14/1144	97/18670	0.00230571	0.0117636	0.00900086	IL4R/GADD45G/KSR2/JAK2/DBH/CXCR4/SYK/GHRL/UCP2/CMKLR1/TSHR/IL18/PLAC8/CCR2	14
BP	GO:0098760	response to interleukin-7	8/1144	40/18670	0.00257171	0.0130938	0.0100186	JAK1/CISH/IL7/SOCS1/JAK3/IL7R/BTK/IL2RG	8
BP	GO:0098761	cellular response to interleukin-7	8/1144	40/18670	0.00257171	0.0130938	0.0100186	JAK1/CISH/IL7/SOCS1/JAK3/IL7R/BTK/IL2RG	8
BP	GO:0008347	glial cell migration	9/1144	49/18670	0.0026263	0.013358	0.0102208	TREM2/CX3CR1/CSF1/CCL3/CCL2/P2RY12/GPR183/STAP1/CCR2	9
BP	GO:0045921	positive regulation of exocytosis	13/1144	88/18670	0.00264207	0.0134244	0.0102716	SMPD3/IL4R/VAMP8/CACNA1I/UNC13D/ITGAM/FCER1G/HLA-F/SYK/PTAFR/FGR/IFNG/ITGB2	13
BP	GO:0033081	regulation of T cell differentiation in thymus	6/1144	24/18670	0.00270415	0.0137117	0.0104915	NFKBID/ADAM8/VNN1/RASGRP1/FOXP3/IL7R	6
BP	GO:0046639	negative regulation of alpha-beta T cell differentiation	6/1144	24/18670	0.00270415	0.0137117	0.0104915	IL4R/IL2/SOCS1/JAK3/FOXP3/TBX21	6
BP	GO:0030838	positive regulation of actin filament polymerization	14/1144	99/18670	0.00279758	0.014171	0.0108428	IQGAP2/ACTR3/NPHS1/FCHSD2/CCL21/GRB2/EVL/GMFG/PTK2B/HCK/WAS/CCR7/CORO1A/NCKAP1L	14
BP	GO:0002693	positive regulation of cellular extravasation	5/1144	17/18670	0.00284944	0.0143749	0.0109989	IL1R1/ITGA4/ADAM8/PTAFR/CCR2	5
BP	GO:0045091	regulation of single stranded viral RNA replication via double stranded DNA intermediate	5/1144	17/18670	0.00284944	0.0143749	0.0109989	APOBEC3F/AICDA/APOBEC3H/APOBEC3D/APOBEC3G	5
BP	GO:0051709	regulation of killing of cells of other organism	5/1144	17/18670	0.00284944	0.0143749	0.0109989	SYK/FCER2/CLEC7A/IFNG/PRF1	5
BP	GO:1904996	positive regulation of leukocyte adhesion to vascular endothelial cell	5/1144	17/18670	0.00284944	0.0143749	0.0109989	ITGA4/TNF/PTAFR/ITGB2/CCR2	5
BP	GO:0070527	platelet aggregation	10/1144	59/18670	0.00288867	0.0145432	0.0111276	FERMT3/P2RY12/GP1BA/TSPAN32/SYK/LYN/PIK3CG/PRKCQ/PTPN6/PLEK	10
BP	GO:2000351	regulation of endothelial cell apoptotic process	10/1144	59/18670	0.00288867	0.0145432	0.0111276	HLA-G/ITGA4/TNFAIP3/CD160/CCL2/CD40/TNF/GATA3/CD40LG/FASLG	10
BP	GO:0045761	regulation of adenylate cyclase activity	26/1144	237/18670	0.00289906	0.0145807	0.0111563	GNA14/OXER1/ADRA2A/GNA15/MARCO/PTGIR/S1PR1/SSTR2/ADCY7/FPR1/P2RY12/FPR2/CCR3/INSL3/ADORA2A/TSHR/CXCL11/AKAP5/PTGER2/CXCL10/PTGER4/S1PR4/GPR65/P2RY13/CXCL9/CCR2	26
BP	GO:0010466	negative regulation of peptidase activity	28/1144	262/18670	0.00299029	0.0150243	0.0114957	SERPINF2/DPEP1/RFFL/CRB2/CARD17/ITIH1/NAIP/SERPINB9/ARRB2/SPINT2/C4A/COL4A3/HMSD/RARRES1/SERPING1/SERPINA1/CFLAR/NLRP7/LAMP3/C3/ADORA2A/CR1/CST7/BIRC3/TNFSF14/TNFAIP8/SPOCK2/CD27	28
BP	GO:0030193	regulation of blood coagulation	12/1144	79/18670	0.00300064	0.015061	0.0115238	SERPINF2/ENPP4/PROC/SELP/TLR4/SERPING1/GP1BA/FCER1G/SYK/LYN/PRKCQ/PLEK	12
BP	GO:0034656	nucleobase-containing small molecule catabolic process	9/1144	50/18670	0.00303205	0.0152032	0.0116327	ENPP4/APOBEC3F/TYMP/ENTPD1/DPYD/AICDA/APOBEC3H/APOBEC3D/APOBEC3G	9
BP	GO:1904064	positive regulation of cation transmembrane transport	18/1144	144/18670	0.00310068	0.0155316	0.0118839	TREM2/KCNQ1/CACNG3/RGS9/EPHB2/CCL2/GLRX/PLCG2/P2RY6/STAC3/CXCL11/CXCL10/XCL1/IFNG/CTSS/CD19/CXCL9/CCR2	18
BP	GO:0000185	activation of MAPKKK activity	4/1144	11/18670	0.0032675	0.0162685	0.0124478	GADD45B/GADD45G/TNF/MAP4K1	4
BP	GO:0035457	cellular response to interferon-alpha	4/1144	11/18670	0.0032675	0.0162685	0.0124478	IFIT3/IFIT2/GATA3/PYHIN1	4
BP	GO:0035739	CD4-positive, alpha-beta T cell proliferation	4/1144	11/18670	0.0032675	0.0162685	0.0124478	LGALS9C/LGALS9/CD274/XCL1	4
BP	GO:0045628	regulation of T-helper 2 cell differentiation	4/1144	11/18670	0.0032675	0.0162685	0.0124478	IL4R/NLRP3/IL18/CD86	4
BP	GO:0046007	negative regulation of activated T cell proliferation	4/1144	11/18670	0.0032675	0.0162685	0.0124478	LGALS9/CD274/FOXP3/PDCD1LG2	4
BP	GO:2000561	regulation of CD4-positive, alpha-beta T cell proliferation	4/1144	11/18670	0.0032675	0.0162685	0.0124478	LGALS9C/LGALS9/CD274/XCL1	4
BP	GO:0008037	cell recognition	24/1144	215/18670	0.00329138	0.016371	0.0125262	NEXN/ZPBP2/DSCAML1/CCL21/FOLR2/EPHB2/CD209/PECAM1/EMB/FCN1/HVCN1/CXCR4/CCL19/CLEC7A/HAVCR2/DOCK8/PRF1/NCR3/CD226/DOCK2/CCR7/CD6/CRTAM/CD5	24
BP	GO:0006471	protein ADP-ribosylation	7/1144	33/18670	0.00333318	0.0165291	0.0126472	PARP8/ART4/PARP12/PARP9/PARP14/IFNG/PARP15	7
BP	GO:0030851	granulocyte differentiation	7/1144	33/18670	0.00333318	0.0165291	0.0126472	CEBPA/CBFA2T3/SPI1/C1QC/HCLS1/EVI2B/INPP5D	7
BP	GO:0045191	regulation of isotype switching	7/1144	33/18670	0.00333318	0.0165291	0.0126472	IL2/IL10/CD40/FOXP3/CD28/TBX21/PTPRC	7
BP	GO:1900046	regulation of hemostasis	12/1144	80/18670	0.00333791	0.016536	0.0126524	SERPINF2/ENPP4/PROC/SELP/TLR4/SERPING1/GP1BA/FCER1G/SYK/LYN/PRKCQ/PLEK	12
BP	GO:0042537	benzene-containing compound metabolic process	6/1144	25/18670	0.00337618	0.0167089	0.0127847	TDO2/HAAO/KYNU/KMO/IDO2/IDO1	6
BP	GO:0014902	myotube differentiation	15/1144	112/18670	0.00344061	0.0169938	0.0130027	IL4R/P2RX2/NPHS1/XBP1/PLEKHO1/KEL/BHLHA15/WNT1/CFLAR/FLT3LG/STAC3/CXCL10/TNFSF14/CXCL9/CD53	15
BP	GO:0032411	positive regulation of transporter activity	15/1144	112/18670	0.00344061	0.0169938	0.0130027	TREM2/CACNG3/RGS9/EPHB2/HTR3A/CCL2/ABCB1/GLRX/PLCG2/PTAFR/P2RY6/STAC3/IFNG/CTSS/CCR2	15
BP	GO:0034764	positive regulation of transmembrane transport	23/1144	204/18670	0.00349502	0.0172453	0.0131952	TREM2/RAP1A/KCNQ1/CACNG3/RGS9/EPHB2/HTR3A/CCL2/ABCB1/GLRX/PLCG2/C3/PTAFR/P2RY6/STAC3/CXCL11/CXCL10/XCL1/IFNG/CTSS/CD19/CXCL9/CCR2	23
BP	GO:0006509	membrane protein ectodomain proteolysis	8/1144	42/18670	0.00354167	0.0174581	0.013358	ADRA2A/ERAP1/ADAM8/IL10/TNF/IFNG/TNFRSF1B/PRKCQ	8
BP	GO:0034109	homotypic cell-cell adhesion	12/1144	81/18670	0.00370513	0.0182276	0.0139468	FERMT3/TNFSF11/P2RY12/GP1BA/TSPAN32/SYK/LYN/PIK3CG/CCL5/PRKCQ/PTPN6/PLEK	12
BP	GO:0048708	astrocyte differentiation	12/1144	81/18670	0.00370513	0.0182276	0.0139468	TREM2/ID2/TSPAN2/IFNGR1/C5AR1/TTBK1/TLR4/FPR2/TNF/ADORA2A/C1QA/IFNG	12
BP	GO:0090303	positive regulation of wound healing	10/1144	61/18670	0.0037125	0.0182458	0.0139607	SERPINF2/ENPP4/ADRA2A/XBP1/SELP/TLR4/CXCR4/INSL3/CLEC7A/PLEK	10
BP	GO:0001171	reverse transcription	5/1144	18/18670	0.00374855	0.0183139	0.0140128	APOBEC3F/AICDA/APOBEC3H/APOBEC3D/APOBEC3G	5
BP	GO:0002902	regulation of B cell apoptotic process	5/1144	18/18670	0.00374855	0.0183139	0.0140128	IL2/IL10/LYN/CD74/BTK	5
BP	GO:0039692	single stranded viral RNA replication via double stranded DNA intermediate	5/1144	18/18670	0.00374855	0.0183139	0.0140128	APOBEC3F/AICDA/APOBEC3H/APOBEC3D/APOBEC3G	5
BP	GO:0043011	myeloid dendritic cell differentiation	5/1144	18/18670	0.00374855	0.0183139	0.0140128	RELB/BATF2/BATF/SPI1/UBD	5
BP	GO:0090196	regulation of chemokine secretion	5/1144	18/18670	0.00374855	0.0183139	0.0140128	IL4R/IL33/TNF/CSF1R/AIF1	5
BP	GO:1900221	regulation of amyloid-beta clearance	5/1144	18/18670	0.00374855	0.0183139	0.0140128	TREM2/IFNGR1/CLU/TNF/IFNG	5
BP	GO:0002262	myeloid cell homeostasis	18/1144	147/18670	0.00387438	0.01891	0.0144689	ZFP36/ID2/MAFB/JAK2/AMPD3/FCER1G/LYN/JAK3/STAT1/B2M/SPI1/GATA3/FOXP3/HCLS1/INPP5D/NCKAP1L/CCR2/IKZF1	18
BP	GO:2000117	negative regulation of cysteine-type endopeptidase activity	13/1144	92/18670	0.00392268	0.0191269	0.0146349	DPEP1/RFFL/NAIP/SERPINB9/ARRB2/CFLAR/LAMP3/ADORA2A/CST7/BIRC3/TNFSF14/TNFAIP8/CD27	13
BP	GO:0003382	epithelial cell morphogenesis	7/1144	34/18670	0.00397921	0.0193835	0.0148312	HEG1/SPINT2/RILPL2/VSIG1/COL4A4/PECAM1/BCL11B	7
BP	GO:0009620	response to fungus	9/1144	52/18670	0.00399082	0.0194209	0.0148598	MPO/HAMP/TLR4/CARD9/SYK/GNLY/CLEC6A/CLEC7A/BTK	9
BP	GO:1901342	regulation of vasculature development	40/1144	422/18670	0.00412548	0.0200565	0.0153462	JAK1/HHEX/RAP1A/TLR3/HLA-G/C5AR1/XBP1/STAB1/VEGFC/CX3CR1/ERAP1/CYP1B1/TNFAIP3/CD160/EPHA1/SP100/COL4A3/ITGAX/IL10/SOD2/CD40/CFLAR/CCR3/SEMA4A/CXCR4/C3/C3AR1/GHRL/PIK3R6/TMIGD2/STAT1/PPP1R16B/PTK2B/CXCL10/PRKCB/CYBB/ITGB2/FASLG/CCR2/CXCL13	40
BP	GO:0045765	regulation of angiogenesis	37/1144	383/18670	0.00416084	0.020189	0.0154475	JAK1/HHEX/TLR3/HLA-G/C5AR1/XBP1/STAB1/VEGFC/CX3CR1/ERAP1/CYP1B1/TNFAIP3/CD160/EPHA1/SP100/COL4A3/ITGAX/IL10/CD40/CCR3/SEMA4A/CXCR4/C3/C3AR1/GHRL/PIK3R6/TMIGD2/STAT1/PPP1R16B/PTK2B/CXCL10/PRKCB/CYBB/ITGB2/FASLG/CCR2/CXCL13	37
BP	GO:0032897	negative regulation of viral transcription	6/1144	26/18670	0.00416495	0.020189	0.0154475	ZFP36/TRIM14/CCL3/TRIM21/CCL4/CCL5	6
BP	GO:0080111	DNA demethylation	6/1144	26/18670	0.00416495	0.020189	0.0154475	APOBEC3F/AICDA/APOBEC3H/APOBEC3D/APOBEC3G/GATA3	6
BP	GO:2001259	positive regulation of cation channel activity	11/1144	72/18670	0.00420735	0.0203746	0.0155895	TREM2/CACNG3/RGS9/EPHB2/CCL2/PLCG2/P2RY6/STAC3/IFNG/CTSS/CCR2	11
BP	GO:0071695	anatomical structure maturation	25/1144	232/18670	0.0043586	0.0210864	0.0161342	ID2/BFSP2/LYL1/XBP1/SCARF1/CX3CR1/CCL21/S1PR1/BHLHA15/CEBPA/WNT1/IL21/SLFN14/C3/IL15/REC8/SEMA4D/POU2F2/GATA3/PTK2B/CCL19/C1QA/CCR6/CLEC7A/BTK	25
BP	GO:0006970	response to osmotic stress	12/1144	83/18670	0.00453699	0.0219067	0.0167618	ANXA7/DYSF/TLR3/ICOSLG/MAPK13/RELB/KCNMA1/ABCB1/KMO/TNF/PTK2B/RCSD1	12
BP	GO:0060218	hematopoietic stem cell differentiation	12/1144	83/18670	0.00453699	0.0219067	0.0167618	MEOX1/ACE/MYB/PSMA8/BATF/PSMB10/PSME2/PSMB8/PSME1/LMO2/PSMB9/GATA3	12
BP	GO:0002862	negative regulation of inflammatory response to antigenic stimulus	4/1144	12/18670	0.00466541	0.0224175	0.0171526	FCGR2B/NLRP6/IL10/IL12B	4
BP	GO:0045080	positive regulation of chemokine biosynthetic process	4/1144	12/18670	0.00466541	0.0224175	0.0171526	TLR3/TNF/IFNG/CD74	4
BP	GO:0051608	histamine transport	4/1144	12/18670	0.00466541	0.0224175	0.0171526	VAMP8/SLC22A3/LYN/BTK	4
BP	GO:0060670	branching involved in labyrinthine layer morphogenesis	4/1144	12/18670	0.00466541	0.0224175	0.0171526	GRB2/SPINT2/IL10/RSPO3	4
BP	GO:1902916	positive regulation of protein polyubiquitination	4/1144	12/18670	0.00466541	0.0224175	0.0171526	UBE2D1/NMI/NOD2/PTPN22	4
BP	GO:0007188	adenylate cyclase-modulating G protein-coupled receptor signaling pathway	24/1144	221/18670	0.00467077	0.0224215	0.0171557	GNA14/OXER1/ADRA2A/GNA15/MARCO/PTGIR/S1PR1/SSTR2/ADCY7/FPR1/P2RY12/FPR2/CCR3/INSL3/ADORA2A/TSHR/CXCL11/AKAP5/PTGER2/CXCL10/PTGER4/S1PR4/GPR65/CXCL9	24
BP	GO:0099024	plasma membrane invagination	16/1144	127/18670	0.00474113	0.0227373	0.0173973	TREM2/MARCO/FCGR2B/MSR1/ITGAM/FCER1G/ELMO1/C3/FCGR1A/CD300A/ARHGAP25/AIF1/ITGB2/STAP1/NCKAP1L/BIN2	16
BP	GO:0034105	positive regulation of tissue remodeling	8/1144	44/18670	0.00477305	0.0228461	0.0174806	ADAM8/TNFSF11/IL2/IL21/SYK/IL15/IL12B/IL18	8
BP	GO:0035307	positive regulation of protein dephosphorylation	8/1144	44/18670	0.00477305	0.0228461	0.0174806	DUSP26/JAK2/CD33/CD300A/PPP1R16B/LILRB2/PTPRC/FCRL3	8
BP	GO:0002689	negative regulation of leukocyte chemotaxis	5/1144	19/18670	0.00483395	0.0229601	0.0175678	CCL2/SLAMF8/KLRK1/GPR18/STAP1	5
BP	GO:0010888	negative regulation of lipid storage	5/1144	19/18670	0.00483395	0.0229601	0.0175678	TTC39B/ABCG1/NR1H3/NFKBIA/TNF	5
BP	GO:0032026	response to magnesium ion	5/1144	19/18670	0.00483395	0.0229601	0.0175678	SMPD3/TNFRSF11B/FBP1/CD14/SLFN14	5
BP	GO:0032700	negative regulation of interleukin-17 production	5/1144	19/18670	0.00483395	0.0229601	0.0175678	TLR4/IL12B/FOXP3/IFNG/NCKAP1L	5
BP	GO:0034138	toll-like receptor 3 signaling pathway	5/1144	19/18670	0.00483395	0.0229601	0.0175678	TLR3/TNFAIP3/RFTN1/HAVCR2/PTPN22	5
BP	GO:0039695	DNA-templated viral transcription	5/1144	19/18670	0.00483395	0.0229601	0.0175678	APOBEC3F/AICDA/APOBEC3H/APOBEC3D/APOBEC3G	5
BP	GO:0060252	positive regulation of glial cell proliferation	5/1144	19/18670	0.00483395	0.0229601	0.0175678	MYB/PRKCH/TNF/LYN/LTA	5
BP	GO:1901741	positive regulation of myoblast fusion	5/1144	19/18670	0.00483395	0.0229601	0.0175678	IL4R/FLT3LG/TNFSF14/CXCL9/CD53	5
BP	GO:0043154	negative regulation of cysteine-type endopeptidase activity involved in apoptotic process	12/1144	84/18670	0.00500553	0.0237296	0.0181566	DPEP1/RFFL/NAIP/SERPINB9/ARRB2/CFLAR/LAMP3/ADORA2A/BIRC3/TNFSF14/TNFAIP8/CD27	12
BP	GO:0050818	regulation of coagulation	12/1144	84/18670	0.00500553	0.0237296	0.0181566	SERPINF2/ENPP4/PROC/SELP/TLR4/SERPING1/GP1BA/FCER1G/SYK/LYN/PRKCQ/PLEK	12
BP	GO:0010524	positive regulation of calcium ion transport into cytosol	9/1144	54/18670	0.0051715	0.0244462	0.0187049	P2RX2/P2RX5/P2RY6/CXCL11/CXCL10/XCL1/CD4/CD19/CXCL9	9
BP	GO:0070206	protein trimerization	9/1144	54/18670	0.0051715	0.0244462	0.0187049	HLA-G/TRIM34/TRIM21/MLKL/ALOX5AP/TCL1A/TRIM22/CD74/CD247	9
BP	GO:1904645	response to amyloid-beta	9/1144	54/18670	0.0051715	0.0244462	0.0187049	TREM2/CASP4/ATP1A3/ITGA4/FCGR2B/LGMN/TLR4/FPR2/VCAM1	9
BP	GO:0009119	ribonucleoside metabolic process	11/1144	74/18670	0.00520719	0.0245447	0.0187802	ENPP4/MPP1/APOBEC3F/AICDA/AMPD3/APOBEC3H/APOBEC3D/APOBEC3G/PTGDR/CARD11/GIMAP7	11
BP	GO:0043507	positive regulation of JUN kinase activity	11/1144	74/18670	0.00520719	0.0245447	0.0187802	MAP3K5/TNFSF11/MLKL/TNF/SYK/TLR9/MAP4K1/PTK2B/CCL19/CD40LG/FGD2	11
BP	GO:1903036	positive regulation of response to wounding	11/1144	74/18670	0.00520719	0.0245447	0.0187802	SERPINF2/ENPP4/ADRA2A/XBP1/SCARF1/SELP/TLR4/CXCR4/INSL3/CLEC7A/PLEK	11
BP	GO:0050922	negative regulation of chemotaxis	10/1144	64/18670	0.00528542	0.0248897	0.0190442	CCL2/PTPRO/SEMA4A/SEMA4D/SLAMF8/AIF1/KLRK1/GPR18/STAP1/CXCL13	10
BP	GO:0035023	regulation of Rho protein signal transduction	17/1144	140/18670	0.00535091	0.0251742	0.0192619	HEG1/ARHGEF6/GPR55/GPR35/FGD6/ARHGEF3/PLEKHG7/ARHGDIB/CDC42SE2/FGD3/GPR18/GPR65/P2RY8/FGD2/VAV1/GPR174/P2RY10	17
BP	GO:0006213	pyrimidine nucleoside metabolic process	7/1144	36/18670	0.00555057	0.0260887	0.0199616	APOBEC3F/TYMP/DPYD/AICDA/APOBEC3H/APOBEC3D/APOBEC3G	7
BP	GO:0048469	cell maturation	20/1144	177/18670	0.00603807	0.0283532	0.0216943	ID2/BFSP2/XBP1/SCARF1/CCL21/BHLHA15/CEBPA/IL21/SLFN14/C3/IL15/REC8/POU2F2/GATA3/PTK2B/CCL19/C1QA/CCR6/CLEC7A/BTK	20
BP	GO:0019370	leukotriene biosynthetic process	5/1144	20/18670	0.00612484	0.028598	0.0218816	LTC4S/GGT5/ALOX5AP/SYK/ALOX5	5
BP	GO:0043371	negative regulation of CD4-positive, alpha-beta T cell differentiation	5/1144	20/18670	0.00612484	0.028598	0.0218816	IL4R/IL2/JAK3/FOXP3/TBX21	5
BP	GO:0045655	regulation of monocyte differentiation	5/1144	20/18670	0.00612484	0.028598	0.0218816	IL34/CSF1/CD4/CD74/INPP5D	5
BP	GO:0071636	positive regulation of transforming growth factor beta production	5/1144	20/18670	0.00612484	0.028598	0.0218816	SERPINF2/MYB/LGALS9/FOXP3/XCL1	5
BP	GO:0090195	chemokine secretion	5/1144	20/18670	0.00612484	0.028598	0.0218816	IL4R/IL33/TNF/CSF1R/AIF1	5
BP	GO:1900017	positive regulation of cytokine production involved in inflammatory response	5/1144	20/18670	0.00612484	0.028598	0.0218816	TLR4/NOD2/CLEC7A/GBP5/CD6	5
BP	GO:1902932	positive regulation of alcohol biosynthetic process	6/1144	28/18670	0.00613858	0.0286352	0.02191	ABCG1/TNF/PTAFR/P2RY6/CD244/IFNG	6
BP	GO:0031279	regulation of cyclase activity	26/1144	251/18670	0.00619878	0.0288888	0.0221041	GNA14/OXER1/ADRA2A/GNA15/MARCO/PTGIR/S1PR1/SSTR2/ADCY7/FPR1/P2RY12/FPR2/CCR3/INSL3/ADORA2A/TSHR/CXCL11/AKAP5/PTGER2/CXCL10/PTGER4/S1PR4/GPR65/P2RY13/CXCL9/CCR2	26
BP	GO:0010883	regulation of lipid storage	8/1144	46/18670	0.0063083	0.029344	0.0224524	IKBKE/TTC39B/ABCG1/NR1H3/MSR1/NFKBIA/TNF/C3	8
BP	GO:0071354	cellular response to interleukin-6	8/1144	46/18670	0.0063083	0.029344	0.0224524	JAK1/HAMP/JAK2/CEBPA/GFI1/STAT1/SPI1/SELPLG	8
BP	GO:0033002	muscle cell proliferation	25/1144	239/18670	0.00635795	0.0295371	0.0226002	SMPD3/CDKN1B/MAP3K5/ID2/SERPINF2/MYB/PTGIR/TGM2/S1PR1/TNFAIP3/PIM1/JAK2/IL10/SOD2/CFLAR/TNF/IL15/PTAFR/STAT1/IL12B/P2RY6/IL18/IFNG/AIF1/CCL5	25
BP	GO:0002679	respiratory burst involved in defense response	4/1144	13/18670	0.00641541	0.0295371	0.0226002	MPO/SLAMF8/HCK/PIK3CG	4
BP	GO:0010745	negative regulation of macrophage derived foam cell differentiation	4/1144	13/18670	0.00641541	0.0295371	0.0226002	CETP/ABCG1/NR1H3/NFKBIA	4
BP	GO:0045779	negative regulation of bone resorption	4/1144	13/18670	0.00641541	0.0295371	0.0226002	TNFRSF11B/TNFAIP3/CD38/INPP5D	4
BP	GO:0050713	negative regulation of interleukin-1 beta secretion	4/1144	13/18670	0.00641541	0.0295371	0.0226002	CARD17/TNFAIP3/NLRP3/NLRP7	4
BP	GO:0060100	positive regulation of phagocytosis, engulfment	4/1144	13/18670	0.00641541	0.0295371	0.0226002	TREM2/C3/STAP1/NCKAP1L	4
BP	GO:0071285	cellular response to lithium ion	4/1144	13/18670	0.00641541	0.0295371	0.0226002	CDKN1B/ID2/ADCY7/CEBPA	4
BP	GO:0072672	neutrophil extravasation	4/1144	13/18670	0.00641541	0.0295371	0.0226002	IL1R1/ADAM8/PECAM1/PIK3CG	4
BP	GO:0090713	immunological memory process	4/1144	13/18670	0.00641541	0.0295371	0.0226002	CD160/IL12B/FGL2/IL12RB1	4
BP	GO:1900225	regulation of NLRP3 inflammasome complex assembly	4/1144	13/18670	0.00641541	0.0295371	0.0226002	TLR4/MEFV/NLRC3/GBP5	4
BP	GO:1905155	positive regulation of membrane invagination	4/1144	13/18670	0.00641541	0.0295371	0.0226002	TREM2/C3/STAP1/NCKAP1L	4
BP	GO:0052372	modulation by symbiont of entry into host	7/1144	37/18670	0.00649115	0.0298304	0.0228246	TRIM38/IFITM1/TRIM21/FCN1/LGALS9/CD4/CD74	7
BP	GO:2000249	regulation of actin cytoskeleton reorganization	7/1144	37/18670	0.00649115	0.0298304	0.0228246	CSF1R/ARHGDIB/GMFG/PTK2B/HCK/HCLS1/STAP1	7
BP	GO:1902905	positive regulation of supramolecular fiber organization	22/1144	204/18670	0.00711641	0.0326735	0.0249999	IQGAP2/ACTR3/SYNPO2/CDKN1B/SERPINF2/CD47/NPHS1/CLU/FCHSD2/CCL21/GRB2/EPHA1/EVL/GMFG/PTK2B/HCK/GPR65/WAS/CCR7/CORO1A/PLEK/NCKAP1L	22
BP	GO:0043506	regulation of JUN kinase activity	12/1144	88/18670	0.00727832	0.0333859	0.0255451	MAP3K5/TNFSF11/MLKL/TNF/SYK/TLR9/MAP4K1/PTK2B/CCL19/PTPN22/CD40LG/FGD2	12
BP	GO:0009435	NAD biosynthetic process	6/1144	29/18670	0.00734644	0.0336361	0.0257365	HAAO/KYNU/PARP9/KMO/IDO2/IDO1	6
BP	GO:0070102	interleukin-6-mediated signaling pathway	6/1144	29/18670	0.00734644	0.0336361	0.0257365	JAK1/JAK2/CEBPA/GFI1/STAT1/SPI1	6
BP	GO:0001505	regulation of neurotransmitter levels	34/1144	358/18670	0.00753122	0.0344503	0.0263595	COLQ/SLC32A1/RAP1A/CD47/ENPP6/SLC1A3/CLU/NAAA/SLC38A1/TLR2/CX3CR1/OTOF/SLC22A3/CYP1B1/JAK2/TLR4/DPYD/IL10/DBH/KMO/STX11/TNF/PTPRN2/GRIN3A/P2RX1/ADORA2A/PTK2B/GCH1/CLEC7A/PRKCB/IFNG/AIF1/ITGB2/KLRK1	34
BP	GO:0051339	regulation of lyase activity	26/1144	255/18670	0.00757575	0.034622	0.0264908	GNA14/OXER1/ADRA2A/GNA15/MARCO/PTGIR/S1PR1/SSTR2/ADCY7/FPR1/P2RY12/FPR2/CCR3/INSL3/ADORA2A/TSHR/CXCL11/AKAP5/PTGER2/CXCL10/PTGER4/S1PR4/GPR65/P2RY13/CXCL9/CCR2	26
BP	GO:0032516	positive regulation of phosphoprotein phosphatase activity	5/1144	21/18670	0.00763989	0.0348188	0.0266414	JAK2/CD33/CD300A/PTPRC/FCRL3	5
BP	GO:0044764	multi-organism cellular process	5/1144	21/18670	0.00763989	0.0348188	0.0266414	FCHSD2/CD209/CXCR4/CD4/CCR5	5
BP	GO:1900016	negative regulation of cytokine production involved in inflammatory response	5/1144	21/18670	0.00763989	0.0348188	0.0266414	ADCY7/MEFV/NLRP7/ABCD2/NLRC3	5
BP	GO:0034101	erythrocyte homeostasis	15/1144	122/18670	0.007659	0.0348738	0.0266835	ZFP36/ID2/MAFB/JAK2/AMPD3/LYN/JAK3/STAT1/B2M/SPI1/GATA3/HCLS1/INPP5D/NCKAP1L/IKZF1	15
BP	GO:0019935	cyclic-nucleotide-mediated signaling	31/1144	320/18670	0.00790746	0.035972	0.0275238	GNA14/OXER1/ADRA2A/GNA15/MARCO/PTGIR/SCT/S1PR1/SSTR2/ADCY7/FPR1/CCL2/P2RY12/FPR2/CCR1/CCR3/INSL3/ADORA2A/TSHR/SSTR3/CXCL11/AKAP5/PTGER2/PTK2B/CXCL10/PTGER4/XCR1/CNR2/S1PR4/GPR65/CXCL9	31
BP	GO:0032273	positive regulation of protein polymerization	16/1144	134/18670	0.00793087	0.0360454	0.02758	IQGAP2/ACTR3/CDKN1B/NPHS1/FCHSD2/TTBK1/CCL21/GRB2/EVL/GMFG/PTK2B/HCK/WAS/CCR7/CORO1A/NCKAP1L	16
BP	GO:0022600	digestive system process	13/1144	100/18670	0.00797396	0.036208	0.0277044	KCNQ1/ADRA2A/HAMP/SCT/TYMP/NR1H3/VSIG1/SLC2A5/TLR4/NOD2/GHRL/TLR9/TIFAB	13
BP	GO:0050918	positive chemotaxis	10/1144	68/18670	0.00814242	0.0369392	0.0282638	FGF7/VEGFC/S1PR1/CCL3/FPR2/CXCL12/CXCL10/CCL5/CCR4/CORO1A	10
BP	GO:1902041	regulation of extrinsic apoptotic signaling pathway via death domain receptors	9/1144	58/18670	0.0083277	0.0377451	0.0288805	RFFL/STK4/FAS/TNFAIP3/SP100/CFLAR/TNFSF10/TMC8/FASLG	9
BP	GO:0002523	leukocyte migration involved in inflammatory response	4/1144	14/18670	0.0085514	0.0386177	0.0295482	ADAM8/CCR6/SLAMF8/ITGB2	4
BP	GO:0010935	regulation of macrophage cytokine production	4/1144	14/18670	0.0085514	0.0386177	0.0295482	HLA-G/TLR4/CD74/LILRB1	4
BP	GO:0032688	negative regulation of interferon-beta production	4/1144	14/18670	0.0085514	0.0386177	0.0295482	RELB/NMI/LILRB1/NLRC3	4
BP	GO:0045651	positive regulation of macrophage differentiation	4/1144	14/18670	0.0085514	0.0386177	0.0295482	ID2/IL34/CSF1/HCLS1	4
BP	GO:0043949	regulation of cAMP-mediated signaling	25/1144	245/18670	0.00862631	0.0389205	0.0297798	GNA14/OXER1/ADRA2A/GNA15/MARCO/PTGIR/SCT/S1PR1/SSTR2/ADCY7/FPR1/P2RY12/FPR2/CCR3/INSL3/ADORA2A/TSHR/CXCL11/AKAP5/PTGER2/CXCL10/PTGER4/S1PR4/GPR65/CXCL9	25
BP	GO:0031532	actin cytoskeleton reorganization	13/1144	101/18670	0.00865372	0.0390087	0.0298473	FGF7/S1PR1/CASS4/CSF1R/ARHGDIB/GMFG/PTK2B/HCK/PARVG/GPR65/HCLS1/STAP1/PLEK	13
BP	GO:0061082	myeloid leukocyte cytokine production	6/1144	30/18670	0.00871683	0.0392035	0.0299963	HLA-G/DDX58/TLR4/FCER1G/CD74/LILRB1	6
BP	GO:0072524	pyridine-containing compound metabolic process	7/1144	39/18670	0.00872068	0.0392035	0.0299963	HAAO/KYNU/AOX1/PARP9/KMO/IDO2/IDO1	7
BP	GO:0072529	pyrimidine-containing compound catabolic process	7/1144	39/18670	0.00872068	0.0392035	0.0299963	APOBEC3F/TYMP/DPYD/AICDA/APOBEC3H/APOBEC3D/APOBEC3G	7
BP	GO:0097305	response to alcohol	24/1144	233/18670	0.00888796	0.0399193	0.030544	XRN1/HAMP/CCL21/IL2/ADCY7/HTR3A/CCL3/CD14/DBH/PTGDR/GRIN3A/P2RY6/SPI1/MAP4K1/GATA3/PTGER2/PTK2B/VCAM1/CCL19/PTGER4/CYBB/CCR7/CCR5/CD27	24
BP	GO:0043124	negative regulation of I-kappaB kinase/NF-kappaB signaling	8/1144	49/18670	0.00927717	0.0416296	0.0318527	OPTN/NFKBID/TNFAIP3/NLRP6/STAT1/TNIP3/NLRC3/RHOH	8
BP	GO:0033619	membrane protein proteolysis	9/1144	59/18670	0.00930672	0.0417244	0.0319252	NAPSA/ADRA2A/ERAP1/ADAM8/IL10/TNF/IFNG/TNFRSF1B/PRKCQ	9
BP	GO:0008154	actin polymerization or depolymerization	22/1144	209/18670	0.00935716	0.0419126	0.0320692	IQGAP2/ACTR3/NPHS1/FCHSD2/CCL21/GRB2/JAK2/PSTPIP2/EVL/CXCL12/GHRL/GMFG/PTK2B/HCK/PSTPIP1/AIF1/WAS/HCLS1/CCR7/CORO1A/PLEK/NCKAP1L	22
BP	GO:0010226	response to lithium ion	5/1144	22/18670	0.00939713	0.0420157	0.0321481	CDKN1B/ID2/ADCY7/CEBPA/PTK2B	5
BP	GO:0045649	regulation of macrophage differentiation	5/1144	22/18670	0.00939713	0.0420157	0.0321481	ID2/IL34/CSF1/C1QC/HCLS1	5
BP	GO:0007258	JUN phosphorylation	12/1144	91/18670	0.00946168	0.0422662	0.0323397	MAP3K5/TNFSF11/MLKL/TNF/SYK/TLR9/MAP4K1/PTK2B/CCL19/PTPN22/CD40LG/FGD2	12
BP	GO:0030218	erythrocyte differentiation	14/1144	114/18670	0.00987752	0.044084	0.0337306	ZFP36/ID2/MAFB/JAK2/LYN/JAK3/STAT1/B2M/SPI1/GATA3/HCLS1/INPP5D/NCKAP1L/IKZF1	14
BP	GO:0009072	aromatic amino acid family metabolic process	7/1144	40/18670	0.010025	0.0446618	0.0341727	TDO2/HAAO/KYNU/KMO/IL4I1/IDO2/IDO1	7
BP	GO:0044058	regulation of digestive system process	7/1144	40/18670	0.010025	0.0446618	0.0341727	KCNQ1/HAMP/SCT/TYMP/NR1H3/GHRL/TIFAB	7
BP	GO:0035690	cellular response to drug	39/1144	433/18670	0.0103906	0.0462488	0.035387	SMPD3/GNA14/RAP1A/TLR3/MAP3K5/RNF149/KCNQ1/DPEP1/GNA15/XRN1/MYB/MAPK13/RGS9/CYP1B1/TNFAIP3/ARRB2/AIM2/FOLR2/ADCY7/HTR3A/P2RY12/FBP1/IL10/RIPK3/CFLAR/TNF/NOD2/CXCR4/PTAFR/B2M/SLC8A1/SPI1/MAP4K1/SLAMF8/IL18RAP/CYBB/AIF1/PTPN22/CD69	39
BP	GO:0070741	response to interleukin-6	8/1144	50/18670	0.0104667	0.0465459	0.0356143	JAK1/HAMP/JAK2/CEBPA/GFI1/STAT1/SPI1/SELPLG	8
BP	GO:0030852	regulation of granulocyte differentiation	4/1144	15/18670	0.0111038	0.0492024	0.037647	C1QC/HCLS1/EVI2B/INPP5D	4
BP	GO:0043650	dicarboxylic acid biosynthetic process	4/1144	15/18670	0.0111038	0.0492024	0.037647	HAAO/SLC1A3/KYNU/KMO	4
BP	GO:0045073	regulation of chemokine biosynthetic process	4/1144	15/18670	0.0111038	0.0492024	0.037647	TLR3/TNF/IFNG/CD74	4
BP	GO:0046851	negative regulation of bone remodeling	4/1144	15/18670	0.0111038	0.0492024	0.037647	TNFRSF11B/TNFAIP3/CD38/INPP5D	4
CC	GO:0009897	external side of plasma membrane	115/1186	393/19717	2.11525e-48	1.03224e-45	8.72818e-46	IL1R1/HEG1/SCNN1B/MAP3K5/CSF2RA/HLA-G/ICOSLG/KCNJ5/ACE/HLA-A/TNFRSF4/FCGR2B/HLA-H/ABCG1/CX3CR1/TNFRSF13C/S1PR1/SELP/BTN1A1/BTNL8/BTN3A2/IL3RA/CTLA4/FOLR2/TLR4/CD209/P2RY12/CD14/HLA-C/CCR9/CD163/PECAM1/ITGAM/CD1B/GP1BA/CCR1/CD40/FCER1G/CD1E/CCR3/CD33/CSF3R/TNF/FCN1/HLA-F/FLT3LG/CD79B/HLA-E/CXCL12/CXCR4/BTN3A3/BTN3A1/HLA-B/CD274/FCER2/FCGR3A/P2RX1/CD1C/IL12B/B2M/CD1D/CCRL2/CD244/VCAM1/CD28/CCR6/CXC…	115
CC	GO:0042611	MHC protein complex	22/1186	25/19717	2.23494e-24	5.45325e-22	4.61103e-22	HLA-G/HLA-A/HLA-H/HLA-C/HLA-F/HLA-E/HLA-DQB2/HLA-DRB5/HLA-B/B2M/HLA-DMA/HLA-DQB1/HLA-DQA2/HLA-DRB1/HLA-DQA1/HLA-DPA1/HLA-DPB1/CD74/HLA-DOA/HLA-DMB/HLA-DRA/HLA-DOB	22
CC	GO:0030667	secretory granule membrane	64/1186	298/19717	2.16405e-19	3.52019e-17	2.97652e-17	ANXA7/RAP1A/IQGAP2/CD47/LILRA3/ENPP4/C5AR1/VAMP8/GPR84/ATP8A1/HLA-H/TLR2/TICAM2/ADAM8/SELP/FPR1/SLC2A5/MMP25/ACRBP/ITGAX/VNN1/FPR2/GLIPR1/CD14/CLEC4D/DBH/PECAM1/ITGAM/FCER1G/CD33/SIGLEC9/DOK3/CLEC4C/LILRB3/PTPRN2/LAMP3/HVCN1/C3AR1/TYROBP/CD300A/ATP8B4/PTAFR/RHOF/P2RX1/SLC27A2/CLEC12A/CR1/SIGLEC14/SIGLEC5/NFAM1/LILRB2/LAIR1/CYBB/TNFRSF1B/ITGB2/RAB37/SELL/CD38/NCKAP1L/CD53/LRMP/TBC1D10C/ITGAL/PTPRC	64
CC	GO:0042613	MHC class II protein complex	14/1186	16/19717	8.08245e-16	9.86059e-14	8.33769e-14	HLA-DQB2/HLA-DRB5/HLA-DMA/HLA-DQB1/HLA-DQA2/HLA-DRB1/HLA-DQA1/HLA-DPA1/HLA-DPB1/CD74/HLA-DOA/HLA-DMB/HLA-DRA/HLA-DOB	14
CC	GO:0071556	integral component of lumenal side of endoplasmic reticulum membrane	18/1186	29/19717	1.72382e-15	1.40204e-13	1.18551e-13	HLA-G/HLA-A/HLA-H/TAPBP/HLA-C/HLA-F/HLA-E/HLA-DQB2/HLA-DRB5/HLA-B/HLA-DQB1/HLA-DQA2/HLA-DRB1/HLA-DQA1/HLA-DPA1/HLA-DPB1/CD74/HLA-DRA	18
CC	GO:0098553	lumenal side of endoplasmic reticulum membrane	18/1186	29/19717	1.72382e-15	1.40204e-13	1.18551e-13	HLA-G/HLA-A/HLA-H/TAPBP/HLA-C/HLA-F/HLA-E/HLA-DQB2/HLA-DRB5/HLA-B/HLA-DQB1/HLA-DQA2/HLA-DRB1/HLA-DQA1/HLA-DPA1/HLA-DPB1/CD74/HLA-DRA	18
CC	GO:0030139	endocytic vesicle	57/1186	303/19717	1.04545e-14	7.28825e-13	6.16262e-13	RAP1A/DYSF/RAB8B/HLA-G/VAMP8/MARCO/HLA-A/STAB1/MPO/HLA-H/SCARF1/CACNG3/TAPBP/TLR2/ADAM8/TAP2/TLR1/FCHO1/ARRB2/CTLA4/MSR1/EVL/WNT1/HLA-C/CD163/HLA-F/HLA-E/HVCN1/TAP1/SYK/HLA-DQB2/GNLY/HLA-DRB5/HLA-B/FCGR1A/FCGR1B/NCF2/B2M/TLR9/FMNL1/HLA-DQB1/PLD4/HLA-DQA2/RAC2/HLA-DRB1/NCF4/HLA-DQA1/TLR7/HLA-DPA1/HLA-DPB1/CD74/CYBB/NCF1/HLA-DRA/MPEG1/WAS/CORO1A	57
CC	GO:0098576	lumenal side of membrane	18/1186	34/19717	8.2286e-14	5.01944e-12	4.24422e-12	HLA-G/HLA-A/HLA-H/TAPBP/HLA-C/HLA-F/HLA-E/HLA-DQB2/HLA-DRB5/HLA-B/HLA-DQB1/HLA-DQA2/HLA-DRB1/HLA-DQA1/HLA-DPA1/HLA-DPB1/CD74/HLA-DRA	18
CC	GO:0030666	endocytic vesicle membrane	39/1186	167/19717	1.4454e-13	7.83731e-12	6.62688e-12	RAB8B/HLA-G/VAMP8/MARCO/HLA-A/STAB1/HLA-H/SCARF1/CACNG3/TAPBP/TLR2/TAP2/TLR1/FCHO1/MSR1/WNT1/HLA-C/CD163/HLA-F/HLA-E/HVCN1/TAP1/HLA-DQB2/HLA-DRB5/HLA-B/FCGR1A/FCGR1B/B2M/HLA-DQB1/HLA-DQA2/RAC2/HLA-DRB1/HLA-DQA1/HLA-DPA1/HLA-DPB1/CD74/CYBB/HLA-DRA/CORO1A	39
CC	GO:0045335	phagocytic vesicle	34/1186	132/19717	2.58627e-13	1.2621e-11	1.06717e-11	RAP1A/RAB8B/HLA-G/VAMP8/HLA-A/MPO/HLA-H/TAPBP/TLR2/ADAM8/TAP2/TLR1/EVL/HLA-C/HLA-F/HLA-E/HVCN1/TAP1/SYK/GNLY/HLA-B/NCF2/B2M/TLR9/FMNL1/PLD4/RAC2/NCF4/TLR7/CYBB/NCF1/MPEG1/WAS/CORO1A	34
CC	GO:0070820	tertiary granule	38/1186	164/19717	3.86035e-13	1.71259e-11	1.44809e-11	CD47/LILRA3/ENPP4/VAMP8/GPR84/CHIT1/METTL7A/ADAM8/FPR1/OSCAR/ITGAX/FPR2/CLEC4D/ITGAM/FCER1G/CD33/DOK3/CLEC4C/CFP/PTPRN2/CD300A/ATP8B4/PTAFR/B2M/CLEC12A/CR1/SIGLEC14/SIGLEC5/LILRB2/LAIR1/LYZ/CTSS/CYBB/ITGB2/PTPN6/NCKAP1L/CD53/TBC1D10C	38
CC	GO:0035579	specific granule membrane	26/1186	91/19717	1.2892e-11	5.24273e-10	4.43303e-10	RAP1A/CD47/LILRA3/VAMP8/GPR84/ATP8A1/ADAM8/SLC2A5/MMP25/FPR2/CLEC4D/ITGAM/CD33/HVCN1/C3AR1/ATP8B4/P2RX1/SLC27A2/CLEC12A/LAIR1/CYBB/TNFRSF1B/ITGB2/RAB37/CD53/ITGAL	26
CC	GO:0070821	tertiary granule membrane	23/1186	73/19717	2.12177e-11	7.96478e-10	6.73467e-10	CD47/LILRA3/VAMP8/GPR84/ADAM8/ITGAX/FPR2/CLEC4D/ITGAM/FCER1G/CD33/CLEC4C/CD300A/ATP8B4/PTAFR/CLEC12A/SIGLEC14/SIGLEC5/LILRB2/LAIR1/CYBB/ITGB2/CD53	23
CC	GO:0001772	immunological synapse	16/1186	36/19717	6.18616e-11	2.15632e-09	1.82329e-09	LAT/SKAP1/CD28/GZMB/HAVCR2/PRKCQ/ZAP70/CD37/GZMA/CORO1A/CD6/CARD11/CD53/CD3E/RHOH/LCK	16
CC	GO:0042581	specific granule	33/1186	160/19717	3.64274e-10	1.18511e-08	1.00207e-08	RAP1A/CD47/LILRA3/VAMP8/GPR84/ATP8A1/CHIT1/ADAM8/OSCAR/SLC2A5/MMP25/FPR2/CLEC4D/ITGAM/CD33/CFP/HVCN1/C3AR1/ATP8B4/P2RX1/SLC27A2/B2M/CLEC12A/LAIR1/LYZ/CYBB/TNFRSF1B/ITGB2/RAB37/PTPN6/DOCK2/CD53/ITGAL	33
CC	GO:0101003	ficolin-1-rich granule membrane	19/1186	61/19717	1.46241e-09	4.46035e-08	3.77147e-08	LILRA3/ENPP4/ADAM8/FPR1/ITGAX/FPR2/CLEC4D/FCER1G/DOK3/CLEC4C/PTPRN2/CD300A/CR1/SIGLEC14/SIGLEC5/LILRB2/ITGB2/NCKAP1L/TBC1D10C	19
CC	GO:0012507	ER to Golgi transport vesicle membrane	18/1186	62/19717	1.37693e-08	3.95261e-07	3.34215e-07	HLA-G/HLA-A/HLA-H/HLA-C/HLA-F/HLA-E/HLA-DQB2/HLA-DRB5/HLA-B/B2M/HLA-DQB1/HLA-DQA2/HLA-DRB1/HLA-DQA1/HLA-DPA1/HLA-DPB1/CD74/HLA-DRA	18
CC	GO:0098857	membrane microdomain	45/1186	316/19717	6.49551e-08	1.76101e-06	1.48903e-06	DYSF/KCNQ1/FAS/TLR2/KCNMA1/MYO1A/S1PR1/TLR1/JAK2/P2RY12/CD14/RFTN1/LAT/PECAM1/SKAP1/ITGAM/LCP2/CFLAR/TNF/P2RX1/LYN/LAT2/BIRC3/AKAP5/PTK2B/HCK/CD4/BTK/TNFRSF1B/CD19/ITGB2/CD79A/SELPLG/KCNA3/ZAP70/CD226/FASLG/MS4A1/INPP5D/CD8A/CARD11/CD48/CD2/PTPRC/LCK	45
CC	GO:0030670	phagocytic vesicle membrane	19/1186	76/19717	7.94143e-08	2.03969e-06	1.72468e-06	RAB8B/HLA-G/VAMP8/HLA-A/HLA-H/TAPBP/TLR2/TAP2/TLR1/HLA-C/HLA-F/HLA-E/HVCN1/TAP1/HLA-B/B2M/RAC2/CYBB/CORO1A	19
CC	GO:0030134	COPII-coated ER to Golgi transport vesicle	21/1186	93/19717	1.1172e-07	2.72596e-06	2.30495e-06	HLA-G/CTSC/HLA-A/HLA-H/TICAM2/HLA-C/SERPINA1/HLA-F/HLA-E/HLA-DQB2/HLA-DRB5/HLA-B/B2M/HLA-DQB1/HLA-DQA2/HLA-DRB1/HLA-DQA1/HLA-DPA1/HLA-DPB1/CD74/HLA-DRA	21
CC	GO:0045121	membrane raft	44/1186	315/19717	1.5918e-07	3.69904e-06	3.12775e-06	KCNQ1/FAS/TLR2/KCNMA1/MYO1A/S1PR1/TLR1/JAK2/P2RY12/CD14/RFTN1/LAT/PECAM1/SKAP1/ITGAM/LCP2/CFLAR/TNF/P2RX1/LYN/LAT2/BIRC3/AKAP5/PTK2B/HCK/CD4/BTK/TNFRSF1B/CD19/ITGB2/CD79A/SELPLG/KCNA3/ZAP70/CD226/FASLG/MS4A1/INPP5D/CD8A/CARD11/CD48/CD2/PTPRC/LCK	44
CC	GO:0098589	membrane region	45/1186	328/19717	1.95427e-07	4.15973e-06	3.51729e-06	DYSF/KCNQ1/FAS/TLR2/KCNMA1/MYO1A/S1PR1/TLR1/JAK2/P2RY12/CD14/RFTN1/LAT/PECAM1/SKAP1/ITGAM/LCP2/CFLAR/TNF/P2RX1/LYN/LAT2/BIRC3/AKAP5/PTK2B/HCK/CD4/BTK/TNFRSF1B/CD19/ITGB2/CD79A/SELPLG/KCNA3/ZAP70/CD226/FASLG/MS4A1/INPP5D/CD8A/CARD11/CD48/CD2/PTPRC/LCK	45
CC	GO:0098802	plasma membrane signaling receptor complex	42/1186	296/19717	1.96053e-07	4.15973e-06	3.51729e-06	ITGA4/CACNG3/TLR2/TLR1/HTR3A/ITGAX/SKAP1/ITGAM/LCP2/CD40/TSPAN32/CD79B/SYK/GRIN3A/LIME1/LYN/IL18R1/B2M/ITGAD/ITGB7/PTK2B/IL2RA/IL18RAP/CD4/EBI3/ITGB2/CD79A/IL12RB1/ZAP70/PTPN6/APBB1IP/CSF2RB/IL2RB/CD8B/CD8A/CD6/CD3E/ITGAL/CD3D/CD247/CD3G/TRAT1	42
CC	GO:0098636	protein complex involved in cell adhesion	12/1186	34/19717	3.37745e-07	6.86748e-06	5.80684e-06	ITGA4/CTLA4/ITGAX/ITGAM/TSPAN32/LYN/ITGAD/ITGB7/CD28/ITGB2/CD80/ITGAL	12
CC	GO:0010008	endosome membrane	57/1186	479/19717	6.58625e-07	1.28564e-05	1.08708e-05	OPTN/IKBKE/RAB8B/TLR3/IRAK2/HLA-G/ZNRF2/RFFL/VAMP8/SLC29A3/HLA-A/HLA-H/PARM1/TICAM2/TLR4/MRC1/CD14/HLA-C/DTX3L/CD1B/HLA-F/HLA-E/LAMP3/HLA-DQB2/HLA-DRB5/HLA-B/CD274/FCGR1A/FCGR1B/CD1C/KIR2DL4/B2M/TLR9/CD1D/TMEM150B/SLC9A9/HLA-DMA/HLA-DQB1/KIAA1324/HLA-DQA2/HLA-DRB1/NCF4/HLA-DQA1/TLR7/HLA-DPA1/HLA-DPB1/HLA-DOA/HLA-DMB/HLA-DRA/TLR8/HLA-DOB/GIMAP5/CD8B/FGD2/ACAP1/SLA2/SNX20	57
CC	GO:0030176	integral component of endoplasmic reticulum membrane	26/1186	150/19717	9.68567e-07	1.81793e-05	1.53716e-05	HLA-G/XBP1/HLA-A/HLA-H/TAPBP/TAP2/DERL3/HLA-C/RTN1/DHRS9/HLA-F/HLA-E/TAP1/HLA-DQB2/HLA-DRB5/HLA-B/SLC27A2/B2M/HLA-DQB1/HLA-DQA2/HLA-DRB1/HLA-DQA1/HLA-DPA1/HLA-DPB1/CD74/HLA-DRA	26
CC	GO:0030669	clathrin-coated endocytic vesicle membrane	13/1186	44/19717	1.13809e-06	2.057e-05	1.73931e-05	FCHO1/HLA-DQB2/HLA-DRB5/FCGR1A/FCGR1B/HLA-DQB1/HLA-DQA2/HLA-DRB1/HLA-DQA1/HLA-DPA1/HLA-DPB1/CD74/HLA-DRA	13
CC	GO:0001891	phagocytic cup	10/1186	27/19717	1.96242e-06	3.42022e-05	2.89199e-05	TICAM2/TLR4/TNF/CDC42SE2/ARHGAP25/AIF1/MYO1G/LCP1/CORO1A/BIN2	10
CC	GO:0031227	intrinsic component of endoplasmic reticulum membrane	26/1186	158/19717	2.66233e-06	4.48006e-05	3.78814e-05	HLA-G/XBP1/HLA-A/HLA-H/TAPBP/TAP2/DERL3/HLA-C/RTN1/DHRS9/HLA-F/HLA-E/TAP1/HLA-DQB2/HLA-DRB5/HLA-B/SLC27A2/B2M/HLA-DQB1/HLA-DQA2/HLA-DRB1/HLA-DQA1/HLA-DPA1/HLA-DPB1/CD74/HLA-DRA	26
CC	GO:0030662	coated vesicle membrane	28/1186	182/19717	4.33323e-06	7.04872e-05	5.96009e-05	SLC32A1/HLA-G/VAMP8/HLA-A/HLA-H/FCHO1/NECAP2/HLA-C/HLA-F/HLA-E/HLA-DQB2/HLA-DRB5/HLA-B/FCGR1A/FCGR1B/B2M/HLA-DQB1/HLA-DQA2/HLA-DRB1/IL7R/HLA-DQA1/CD4/HLA-DPA1/HLA-DPB1/CD74/HLA-DRA/CD3D/CD3G	28
CC	GO:0061702	inflammasome complex	7/1186	14/19717	6.60703e-06	0.000104007	8.79442e-05	CASP4/AIM2/NLRP6/NLRP3/NLRP1/CASP5/NLRC4	7
CC	GO:0005765	lysosomal membrane	43/1186	354/19717	9.14447e-06	0.000139453	0.000117916	TLR3/ZNRF2/VAMP8/SLC29A3/ATP8A1/HLA-H/TM6SF1/FPR1/VNN1/GLIPR1/MYO7A/CP/DTX3L/DRAM1/CD1B/SLC15A3/HLA-F/LAMP3/C3AR1/HLA-DQB2/HLA-DRB5/TLR9/CD1D/HLA-DMA/HLA-DQB1/KIAA1324/HLA-DQA2/HLA-DRB1/NFAM1/HLA-DQA1/LAPTM5/TLR7/HLA-DPA1/HLA-DPB1/CD74/HLA-DOA/HLA-DMB/HLA-DRA/RAB37/TLR8/HLA-DOB/GIMAP5/LRMP	43
CC	GO:0098852	lytic vacuole membrane	43/1186	355/19717	9.81456e-06	0.000145137	0.000122721	TLR3/ZNRF2/VAMP8/SLC29A3/ATP8A1/HLA-H/TM6SF1/FPR1/VNN1/GLIPR1/MYO7A/CP/DTX3L/DRAM1/CD1B/SLC15A3/HLA-F/LAMP3/C3AR1/HLA-DQB2/HLA-DRB5/TLR9/CD1D/HLA-DMA/HLA-DQB1/KIAA1324/HLA-DQA2/HLA-DRB1/NFAM1/HLA-DQA1/LAPTM5/TLR7/HLA-DPA1/HLA-DPB1/CD74/HLA-DOA/HLA-DMB/HLA-DRA/RAB37/TLR8/HLA-DOB/GIMAP5/LRMP	43
CC	GO:0030135	coated vesicle	37/1186	289/19717	1.17373e-05	0.000168465	0.000142446	SLC32A1/RAB8B/HLA-G/SNAP91/VAMP8/CTSC/HLA-A/HLA-H/TICAM2/FCHO1/NECAP2/UNC13D/CTLA4/HLA-C/SERPINA1/HLA-F/HLA-E/PACSIN1/HLA-DQB2/HLA-DRB5/HLA-B/FCGR1A/FCGR1B/B2M/HLA-DQB1/HLA-DQA2/HLA-DRB1/DENND1C/IL7R/HLA-DQA1/CD4/HLA-DPA1/HLA-DPB1/CD74/HLA-DRA/CD3D/CD3G	37
CC	GO:0030665	clathrin-coated vesicle membrane	20/1186	115/19717	1.59939e-05	0.000223001	0.00018856	SLC32A1/VAMP8/FCHO1/NECAP2/HLA-DQB2/HLA-DRB5/FCGR1A/FCGR1B/HLA-DQB1/HLA-DQA2/HLA-DRB1/IL7R/HLA-DQA1/CD4/HLA-DPA1/HLA-DPB1/CD74/HLA-DRA/CD3D/CD3G	20
CC	GO:0045334	clathrin-coated endocytic vesicle	14/1186	63/19717	1.74803e-05	0.000236955	0.000200359	FCHO1/CTLA4/HLA-DQB2/HLA-DRB5/FCGR1A/FCGR1B/HLA-DQB1/HLA-DQA2/HLA-DRB1/HLA-DQA1/HLA-DPA1/HLA-DPB1/CD74/HLA-DRA	14
CC	GO:0005623	cell	17/1186	90/19717	2.25597e-05	0.000297544	0.00025159	CCL1/CCL23/SCT/CCL21/IL2/CCL2/P2RY12/CCL8/TYROBP/MEI1/CXCL11/CCL19/C1QA/C1QB/C1QC/XCL1/CXCL13	17
CC	GO:0005774	vacuolar membrane	46/1186	412/19717	3.94984e-05	0.000507243	0.000428903	TLR3/ZNRF2/VAMP8/SLC29A3/ATP8A1/CALCOCO2/HLA-H/TM6SF1/FPR1/ABCC3/VNN1/GLIPR1/MYO7A/CP/DTX3L/DRAM1/CD1B/SLC15A3/HLA-F/LAMP3/C3AR1/HLA-DQB2/HLA-DRB5/TLR9/CD1D/TMEM150B/HLA-DMA/HLA-DQB1/KIAA1324/HLA-DQA2/HLA-DRB1/NFAM1/HLA-DQA1/LAPTM5/TLR7/HLA-DPA1/HLA-DPB1/CD74/HLA-DOA/HLA-DMB/HLA-DRA/RAB37/TLR8/HLA-DOB/GIMAP5/LRMP	46
CC	GO:0008305	integrin complex	9/1186	31/19717	6.03396e-05	0.000755018	0.00063841	ITGA4/ITGAX/ITGAM/TSPAN32/LYN/ITGAD/ITGB7/ITGB2/ITGAL	9
CC	GO:0060205	cytoplasmic vesicle lumen	38/1186	325/19717	6.8386e-05	0.000834309	0.000705456	MMRN1/SERPINF2/RNASE2/CLU/CTSC/CHIT1/OSTF1/MPO/VEGFC/GCA/FUCA1/FERMT3/UNC13D/OSCAR/RNASET2/DBH/SERPING1/AMPD3/SERPINA1/FCN1/CFP/HK3/C3/GHRL/B2M/FGR/SRGN/GMFG/ALOX5/CTSW/LYZ/MNDA/PLAC8/PTPN6/DOCK2/FASLG/ARHGAP9/BIN2	38
CC	GO:0031983	vesicle lumen	38/1186	327/19717	7.79642e-05	0.000927964	0.000784646	MMRN1/SERPINF2/RNASE2/CLU/CTSC/CHIT1/OSTF1/MPO/VEGFC/GCA/FUCA1/FERMT3/UNC13D/OSCAR/RNASET2/DBH/SERPING1/AMPD3/SERPINA1/FCN1/CFP/HK3/C3/GHRL/B2M/FGR/SRGN/GMFG/ALOX5/CTSW/LYZ/MNDA/PLAC8/PTPN6/DOCK2/FASLG/ARHGAP9/BIN2	38
CC	GO:0034774	secretory granule lumen	37/1186	321/19717	0.000113956	0.00132406	0.00111957	MMRN1/SERPINF2/RNASE2/CLU/CTSC/CHIT1/OSTF1/MPO/VEGFC/GCA/FUCA1/FERMT3/UNC13D/OSCAR/RNASET2/DBH/SERPING1/AMPD3/SERPINA1/FCN1/CFP/HK3/C3/GHRL/B2M/FGR/SRGN/GMFG/ALOX5/CTSW/LYZ/MNDA/PLAC8/PTPN6/DOCK2/ARHGAP9/BIN2	37
CC	GO:0043020	NADPH oxidase complex	6/1186	15/19717	0.000146131	0.00165841	0.00140228	NCF2/NCF4/CYBB/NCF1C/NCF1B/NCF1	6
CC	GO:0030660	Golgi-associated vesicle membrane	18/1186	114/19717	0.000152695	0.00169353	0.00143197	HLA-G/HLA-A/HLA-H/HLA-C/HLA-F/HLA-E/HLA-DQB2/HLA-DRB5/HLA-B/B2M/HLA-DQB1/HLA-DQA2/HLA-DRB1/HLA-DQA1/HLA-DPA1/HLA-DPB1/CD74/HLA-DRA	18
CC	GO:0030136	clathrin-coated vesicle	25/1186	188/19717	0.000161056	0.00174656	0.00147682	SLC32A1/RAB8B/SNAP91/VAMP8/FCHO1/NECAP2/UNC13D/CTLA4/HLA-DQB2/HLA-DRB5/FCGR1A/FCGR1B/HLA-DQB1/HLA-DQA2/HLA-DRB1/DENND1C/IL7R/HLA-DQA1/CD4/HLA-DPA1/HLA-DPB1/CD74/HLA-DRA/CD3D/CD3G	25
CC	GO:0042629	mast cell granule	7/1186	22/19717	0.000214427	0.00227479	0.00192346	LAT/LYN/SRGN/LAT2/RASGRP1/PIK3CG/BTK	7
CC	GO:0055038	recycling endosome membrane	14/1186	81/19717	0.000310025	0.00321899	0.00272184	OPTN/RAB8B/HLA-G/RFFL/VAMP8/HLA-A/HLA-H/HLA-C/HLA-F/HLA-E/HLA-B/CD274/B2M/ACAP1	14
CC	GO:0031234	extrinsic component of cytoplasmic side of plasma membrane	15/1186	91/19717	0.000327765	0.00333228	0.00281763	GNA14/STYK1/GNA15/CYTH1/MATK/CYLD/LYN/FGR/STAC3/PTK2B/BLK/HCK/GNGT2/CNR2/LCK	15
CC	GO:0005770	late endosome	30/1186	256/19717	0.000367306	0.00361534	0.00305697	RAP1A/DYSF/KCNQ1/VAMP5/NAPSA/VAMP8/SLC29A3/LGMN/PARM1/TICAM2/UNC13D/SLC31A2/CD1E/RASGEF1B/LAMP3/CXCR4/HLA-DRB5/IL12B/SLC9A9/CST7/HLA-DMA/KIAA1324/HLA-DRB1/CD74/CTSS/CD79A/HLA-DMB/HLA-DRA/GIMAP5/SLA2	30
CC	GO:0009898	cytoplasmic side of plasma membrane	21/1186	154/19717	0.000370424	0.00361534	0.00305697	GNA14/STYK1/GNA15/ANK1/CYTH1/MATK/CYLD/LYN/FGR/STAC3/AKAP5/PTK2B/BLK/HCK/GNGT2/CNR2/PTPN22/PTPN7/CD2/PTPRC/LCK	21
CC	GO:0005766	primary lysosome	21/1186	155/19717	0.000404708	0.00379803	0.00321145	RNASE2/VAMP8/CTSC/ATP8A1/MPO/HLA-H/GCA/FUCA1/UNC13D/FPR1/RNASET2/VNN1/GLIPR1/C3/C3AR1/NFAM1/LYZ/MNDA/PLAC8/RAB37/LRMP	21
CC	GO:0042582	azurophil granule	21/1186	155/19717	0.000404708	0.00379803	0.00321145	RNASE2/VAMP8/CTSC/ATP8A1/MPO/HLA-H/GCA/FUCA1/UNC13D/FPR1/RNASET2/VNN1/GLIPR1/C3/C3AR1/NFAM1/LYZ/MNDA/PLAC8/RAB37/LRMP	21
CC	GO:0005798	Golgi-associated vesicle	23/1186	178/19717	0.000439283	0.00404471	0.00342004	RAB8B/HLA-G/CTSC/HLA-A/HLA-H/TICAM2/HLA-C/SERPINA1/HLA-F/HLA-E/PACSIN1/HLA-DQB2/HLA-DRB5/HLA-B/B2M/HLA-DQB1/HLA-DQA2/HLA-DRB1/HLA-DQA1/HLA-DPA1/HLA-DPB1/CD74/HLA-DRA	23
CC	GO:0036019	endolysosome	6/1186	20/19717	0.000872594	0.00788566	0.00666778	TLR3/LGMN/TLR9/TLR7/CTSS/TLR8	6
CC	GO:0098562	cytoplasmic side of membrane	22/1186	178/19717	0.00105573	0.00936723	0.00792052	GNA14/STYK1/GNA15/ANK1/CYTH1/MATK/CYLD/LYN/FGR/STAC3/AKAP5/PTK2B/BLK/HCK/GNGT2/CNR2/PTPN22/PTPN7/RASAL3/CD2/PTPRC/LCK	22
CC	GO:0005769	early endosome	36/1186	350/19717	0.0012021	0.0104755	0.0088576	CD22/RAP1A/DYSF/TLR3/HLA-G/KCNQ1/VAMP8/HLA-A/HLA-H/PARM1/TICAM2/TLR4/HLA-C/RFTN1/DTX3L/CD1E/RASGEF1B/HLA-F/HLA-E/SAMD9L/LAMP3/CXCR4/HLA-B/CD274/FCGR1A/FCGR1B/KIR2DL4/B2M/VCAM1/HAVCR2/CD4/CORO1A/CD8B/FGD2/CYTIP/SNX20	36
CC	GO:0002102	podosome	7/1186	30/19717	0.00167738	0.0143607	0.0121428	LPXN/RHOU/FERMT3/ADAM8/VCAM1/LCP1/BIN2	7
CC	GO:0055037	recycling endosome	21/1186	176/19717	0.00210583	0.017718	0.0149816	OPTN/CD22/RAB8B/HLA-G/RFFL/VAMP8/FCHSD2/HLA-A/HLA-H/ABCG1/UNC13D/SLC31A2/HLA-C/TNF/HLA-F/HLA-E/HLA-B/CD274/B2M/SLC9A9/ACAP1	21
CC	GO:0035577	azurophil granule membrane	10/1186	58/19717	0.00221659	0.0183339	0.0155023	VAMP8/ATP8A1/HLA-H/FPR1/VNN1/GLIPR1/C3AR1/NFAM1/RAB37/LRMP	10
CC	GO:0005775	vacuolar lumen	20/1186	172/19717	0.00357952	0.0287443	0.0243049	RNASE2/CTSC/MPO/NAAA/GCA/FUCA1/LGMN/LIPA/DAPK2/UNC13D/RNASET2/CD1E/IFI30/C3/LYZ/MNDA/CD74/CTSS/PLAC8/FASLG	20
CC	GO:0031904	endosome lumen	7/1186	34/19717	0.00359304	0.0287443	0.0243049	NAPSA/LGMN/JAK2/IL12B/B2M/CTSS/PRF1	7
CC	GO:0031901	early endosome membrane	18/1186	149/19717	0.00369865	0.029112	0.0246158	HLA-G/VAMP8/HLA-A/HLA-H/TICAM2/HLA-C/DTX3L/HLA-F/HLA-E/HLA-B/CD274/FCGR1A/FCGR1B/KIR2DL4/B2M/CD8B/FGD2/SNX20	18
CC	GO:0031301	integral component of organelle membrane	34/1186	350/19717	0.00407483	0.0315637	0.0266889	SLC32A1/P2RX2/HLA-G/VAMP5/XBP1/HLA-A/HLA-H/TAPBP/TAP2/VOPP1/P2RX5/DERL3/HLA-C/RTN1/DHRS9/HLA-F/HLA-E/PTPRN2/TAP1/HLA-DQB2/HLA-DRB5/HLA-B/P2RX1/SLC27A2/B2M/HLA-DQB1/HLA-DQA2/HLA-DRB1/HLA-DQA1/HLA-DPA1/HLA-DPB1/MFNG/CD74/HLA-DRA	34
CC	GO:0005942	phosphatidylinositol 3-kinase complex	6/1186	27/19717	0.00464401	0.0354106	0.0299416	CISH/PIK3R6/SOCS1/PIK3R5/PIK3CG/SLA2	6
CC	GO:0019897	extrinsic component of plasma membrane	19/1186	165/19717	0.00494694	0.0371401	0.0314041	GNA14/STYK1/SNAP91/GNA15/CYTH1/MATK/SYTL1/CYLD/FCN1/SYTL3/LYN/FGR/STAC3/PTK2B/BLK/HCK/GNGT2/CNR2/LCK	19
CC	GO:0001931	uropod	4/1186	13/19717	0.00600813	0.0437607	0.0370022	ICAM2/PSTPIP1/SELPLG/SPN	4
CC	GO:0031254	cell trailing edge	4/1186	13/19717	0.00600813	0.0437607	0.0370022	ICAM2/PSTPIP1/SELPLG/SPN	4
MF	GO:0140375	immune receptor activity	66/1137	128/17697	1.67799e-44	1.40951e-41	1.18872e-41	IL4R/IL1R1/IL22RA2/CSF2RA/IFNGR1/C5AR1/GPR35/FCGR2B/CX3CR1/KIR3DL1/KLRF1/CD160/IL3RA/IL9R/IL17REL/CCR9/CCR1/FCER1G/CCR3/CSF3R/CXCR4/C3AR1/HLA-DQB2/FCGR1B/IL18R1/KIR2DL4/IL12B/CR2/CR1/CMKLR1/HLA-DQB1/CCRL2/HLA-DQA2/CCR6/LILRB2/IL2RA/IL7R/HLA-DQA1/IL18RAP/CD4/IL15RA/XCR1/CD200R1/EBI3/HLA-DPA1/CD74/CCR8/HLA-DOA/IL12RB1/KLRK1/HLA-DRA/LILRB1/CCR4/CCR7/CSF2RB/CXCR5/CXCR6/HLA-DOB/IL2RB/CCR5/CXCR3/FLT3/I…	66
MF	GO:0004896	cytokine receptor activity	43/1137	96/17697	3.60132e-26	1.51256e-23	1.27563e-23	IL4R/IL1R1/IL22RA2/CSF2RA/IFNGR1/GPR35/CX3CR1/IL3RA/IL9R/IL17REL/CCR9/CCR1/CCR3/CSF3R/CXCR4/IL18R1/IL12B/CMKLR1/CCRL2/CCR6/IL2RA/IL7R/IL18RAP/CD4/IL15RA/XCR1/EBI3/CD74/CCR8/IL12RB1/CCR4/CCR7/CSF2RB/CXCR5/CXCR6/IL2RB/CCR5/CXCR3/FLT3/IL10RA/CCR2/IL2RG/IL21R	43
MF	GO:0019955	cytokine binding	53/1137	169/17697	4.42158e-23	1.23804e-20	1.04411e-20	IL4R/IL1R1/IL22RA2/ZFP36/CSF2RA/IFNGR1/ITGA4/GPR35/TNFRSF4/CX3CR1/TNFRSF25/IL3RA/IL9R/IL17REL/CCR9/CCR1/CCR3/CSF3R/NLRP7/TNFRSF18/CXCR4/IL18R1/IL12B/CSF1R/CMKLR1/CCRL2/IL18BP/CCR6/IL2RA/IL7R/GBP1/IL18RAP/CD4/IL15RA/XCR1/EBI3/CD74/TNFRSF1B/CCR8/IL12RB1/CCR4/CCR7/CSF2RB/CXCR5/CXCR6/IL2RB/CCR5/CXCR3/FLT3/IL10RA/CCR2/IL2RG/IL21R	53
MF	GO:0042287	MHC protein binding	31/1137	57/17697	1.80549e-22	3.79152e-20	3.19761e-20	KIR2DS4/TAPBP/KIR3DL1/KLRF1/TAP2/CD160/HLA-E/KIR3DL2/TAP1/HLA-DQB2/PILRA/KIR2DL4/HLA-DQB1/CD244/HLA-DQA2/FCRL6/LILRB2/CLEC7A/HLA-DQA1/CD4/HLA-DPA1/CD74/LAG3/HLA-DOA/KLRK1/KLRD1/HLA-DRA/LILRB1/HLA-DOB/CD8B/CD8A	31
MF	GO:0042277	peptide binding	76/1137	398/17697	5.15851e-18	8.66629e-16	7.30879e-16	TNPO2/TREM2/CYSLTR2/ERAP2/TACR1/HLA-G/ATP1A3/MARCO/PROKR2/GPR35/CLU/GPR84/HLA-A/CRIP1/FCGR2B/HLA-H/TAPBP/TLR2/CX3CR1/ERAP1/TLR1/SSTR2/EPHB2/FPR1/MSR1/TLR4/CD209/NLRP6/FPR2/NFKBIA/CD14/HLA-C/CCR9/SLC40A1/ITGAM/CD1B/GP1BA/CCR1/CD1E/CCR3/HLA-F/HLA-E/NOD2/TAP1/CXCR4/HLA-DRB5/HLA-B/FPR3/CD1C/CD1D/CMKLR1/HLA-DQB1/TSHR/CCRL2/SSTR3/ITM2A/HLA-DRB1/C1QA/CCR6/LILRB2/HLA-DQA1/XCR1/HLA-DPA1/HLA-DPB1/CD74/ITGB…	76
MF	GO:0005126	cytokine receptor binding	62/1137	286/17697	1.11737e-17	1.56432e-15	1.31928e-15	TNFSF18/TRAF1/JAK1/CCL1/TNFSF15/CCL3L3/CCL23/CXCL16/VEGFC/CCL3L1/CCL21/ERAP1/GRB2/TLR5/IL34/TNFSF11/IL2/CSF1/JAK2/CCL3/CCL2/IL10/IL21/CCL22/CCL8/CCL25/IL7/CFLAR/IL27/TNF/CXCL12/TNFSF13B/SYK/IL15/STAT1/IL12B/TLR9/CCRL2/TNFSF10/CXCL11/IL18/GATA3/CCL19/CXCL10/XCL1/TNFSF14/CCL4/CD300LF/EBI3/IFNG/IL12RB1/CCL5/TNFSF8/LTB/XCL2/CD40LG/FASLG/STAP1/CXCL9/LTA/CCR2/CXCL13	62
MF	GO:0001637	G protein-coupled chemoattractant receptor activity	18/1137	26/17697	2.92091e-16	3.06696e-14	2.58654e-14	GPR35/CX3CR1/CCR9/CCR1/CCR3/CXCR4/CMKLR1/CCRL2/CCR6/XCR1/CCR8/CCR4/CCR7/CXCR5/CXCR6/CCR5/CXCR3/CCR2	18
MF	GO:0004950	chemokine receptor activity	18/1137	26/17697	2.92091e-16	3.06696e-14	2.58654e-14	GPR35/CX3CR1/CCR9/CCR1/CCR3/CXCR4/CMKLR1/CCRL2/CCR6/XCR1/CCR8/CCR4/CCR7/CXCR5/CXCR6/CCR5/CXCR3/CCR2	18
MF	GO:0005125	cytokine activity	51/1137	220/17697	4.95375e-16	4.6235e-14	3.89927e-14	TNFSF18/TNFRSF11B/CCL1/TNFSF15/CCL3L3/CCL23/CXCL16/CCL3L1/CCL21/IL34/TNFSF11/IL2/CSF1/IL33/CCL3/CCL2/WNT1/IL10/IL21/CCL22/CCL8/CCL25/IL7/IL27/TNF/FLT3LG/CXCL12/TNFSF13B/IL15/IL12B/SECTM1/TNFSF10/CXCL11/IL18/CCL19/CXCL10/XCL1/TNFSF14/CCL4/EBI3/IFNG/IL32/CCL5/TNFSF8/LTB/XCL2/CD40LG/FASLG/CXCL9/LTA/CXCL13	51
MF	GO:0030246	carbohydrate binding	57/1137	271/17697	9.85861e-16	8.28123e-14	6.98405e-14	CD22/ALPK1/CHI3L2/FBXO6/REG4/GALM/CLEC2D/KLRC3/SIGLEC16/KLRF1/SELP/IL2/KLRC2/SLC2A5/CD209/MRC1/FBP1/ASGR2/CLEC4D/KLRG1/SIGLEC11/DBH/LGALS9C/CD33/SIGLEC6/SIGLEC9/CLEC4C/FCN1/HK3/LGALS9/CLEC17A/FCER2/SIGLEC8/CLEC6A/CLEC12A/SIGLEC7/CLEC4E/SIGLEC1/KLRC1/SIGLEC14/SIGLEC5/CLEC4A/HLA-DRB1/CLEC10A/CLEC7A/CLEC9A/LGALS2/SIGLEC10/KLRK1/KLRD1/KLRB1/LY75/HLA-DRA/CLECL1/SELL/CD72/CD69	57
MF	GO:0033218	amide binding	78/1137	460/17697	2.0335e-15	1.55285e-13	1.30961e-13	TNPO2/TREM2/CYSLTR2/ERAP2/TACR1/HLA-G/ATP1A3/MARCO/PROKR2/GPR35/CLU/GPR84/HLA-A/CRIP1/FCGR2B/HLA-H/TAPBP/TLR2/CX3CR1/ERAP1/TLR1/SSTR2/FOLR2/EPHB2/FPR1/MSR1/TLR4/CD209/NLRP6/FPR2/NFKBIA/CD14/HLA-C/CCR9/SLC40A1/ITGAM/CD1B/GP1BA/CCR1/CD1E/CCR3/HLA-F/HLA-E/NOD2/TAP1/CXCR4/HLA-DRB5/HLA-B/FPR3/CD1C/CD1D/CMKLR1/HLA-DQB1/TSHR/CCRL2/SSTR3/ITM2A/HLA-DRB1/C1QA/CCR6/LILRB2/HLA-DQA1/CD300LF/XCR1/HLA-DPA1/HLA-…	78
MF	GO:0019957	C-C chemokine binding	17/1137	25/17697	3.19592e-15	2.14806e-13	1.81158e-13	ZFP36/CX3CR1/CCR9/CCR1/CCR3/CXCR4/CCRL2/CCR6/XCR1/CCR8/CCR4/CCR7/CXCR5/CXCR6/CCR5/CXCR3/CCR2	17
MF	GO:0019956	chemokine binding	20/1137	36/17697	3.32438e-15	2.14806e-13	1.81158e-13	ZFP36/ITGA4/GPR35/CX3CR1/CCR9/CCR1/CCR3/CXCR4/CMKLR1/CCRL2/CCR6/XCR1/CCR8/CCR4/CCR7/CXCR5/CXCR6/CCR5/CXCR3/CCR2	20
MF	GO:0016493	C-C chemokine receptor activity	16/1137	23/17697	1.21667e-14	7.3e-13	6.15652e-13	CX3CR1/CCR9/CCR1/CCR3/CXCR4/CCRL2/CCR6/XCR1/CCR8/CCR4/CCR7/CXCR5/CXCR6/CCR5/CXCR3/CCR2	16
MF	GO:0023023	MHC protein complex binding	16/1137	25/17697	8.96644e-14	5.02121e-12	4.23468e-12	TAPBPL/CD160/KLRC2/HLA-DMA/KLRC1/HLA-DRB1/LILRB2/CD74/HLA-DOA/KLRD1/HLA-DMB/HLA-DRA/LILRB1/MS4A1/HLA-DOB/CD8A	16
MF	GO:0042379	chemokine receptor binding	25/1137	66/17697	9.9778e-14	5.23834e-12	4.4178e-12	JAK1/CCL1/CCL3L3/CCL23/CXCL16/CCL3L1/CCL21/CCL3/CCL2/CCL22/CCL8/CCL25/CXCL12/STAT1/CCRL2/CXCL11/CCL19/CXCL10/XCL1/CCL4/CCL5/XCL2/CXCL9/CCR2/CXCL13	25
MF	GO:0048020	CCR chemokine receptor binding	20/1137	43/17697	2.83221e-13	1.39945e-11	1.18024e-11	JAK1/CCL1/CCL3L3/CCL23/CCL3L1/CCL21/CCL3/CCL2/CCL22/CCL8/CCL25/STAT1/CCRL2/CCL19/XCL1/CCL4/CCL5/XCL2/CCR2/CXCL13	20
MF	GO:0008009	chemokine activity	21/1137	49/17697	5.32331e-13	2.39393e-11	2.01894e-11	CCL1/CCL3L3/CCL23/CXCL16/CCL3L1/CCL21/CCL3/CCL2/CCL22/CCL8/CCL25/CXCL12/CXCL11/CCL19/CXCL10/XCL1/CCL4/CCL5/XCL2/CXCL9/CXCL13	21
MF	GO:0042605	peptide antigen binding	17/1137	31/17697	5.41485e-13	2.39393e-11	2.01894e-11	HLA-G/HLA-A/HLA-H/TAPBP/CD209/HLA-C/HLA-F/HLA-E/TAP1/HLA-DRB5/HLA-B/HLA-DQB1/HLA-DRB1/HLA-DQA1/HLA-DPA1/HLA-DPB1/HLA-DRA	17
MF	GO:0042289	MHC class II protein binding	12/1137	16/17697	6.69351e-12	2.81127e-10	2.37091e-10	HLA-DQB2/HLA-DQB1/HLA-DQA2/FCRL6/HLA-DQA1/CD4/HLA-DPA1/CD74/LAG3/HLA-DOA/HLA-DRA/HLA-DOB	12
MF	GO:0023029	MHC class Ib protein binding	10/1137	12/17697	6.76398e-11	2.70559e-09	2.28178e-09	KIR2DS4/TAP2/CD160/KIR3DL2/TAP1/KIR2DL4/LILRB2/KLRK1/KLRD1/LILRB1	10
MF	GO:0042288	MHC class I protein binding	14/1137	27/17697	1.71874e-10	6.56245e-09	5.5345e-09	TAPBP/KIR3DL1/KLRF1/TAP2/CD160/HLA-E/TAP1/PILRA/CD244/LILRB2/KLRK1/LILRB1/CD8B/CD8A	14
MF	GO:0001614	purinergic nucleotide receptor activity	12/1137	21/17697	7.99257e-10	2.7974e-08	2.35921e-08	P2RX2/GPR34/P2RY12/P2RX5/PTAFR/P2RX1/P2RY6/P2RY14/P2RY13/P2RY8/GPR171/P2RY10	12
MF	GO:0016502	nucleotide receptor activity	12/1137	21/17697	7.99257e-10	2.7974e-08	2.35921e-08	P2RX2/GPR34/P2RY12/P2RX5/PTAFR/P2RX1/P2RY6/P2RY14/P2RY13/P2RY8/GPR171/P2RY10	12
MF	GO:0001664	G protein-coupled receptor binding	47/1137	280/17697	1.19145e-09	4.00327e-08	3.37619e-08	JAK1/GNA14/CCL1/CCL3L3/CCL23/CXCL16/ADRA2A/ACE/GNA15/MARCO/SCT/PMCH/CCL3L1/CCL21/S1PR1/ARRB2/IL2/FPR1/JAK2/CCL3/CCL2/WNT1/WNT10A/CCL22/CCL8/CCL25/FCN1/CXCL12/C3/GHRL/RSPO3/INSL3/STAT1/ADORA2A/CCRL2/CXCL11/AKAP5/CCL19/CXCL10/PNOC/XCL1/CCL4/CCL5/XCL2/CXCL9/CCR2/CXCL13	47
MF	GO:0004715	non-membrane spanning protein tyrosine kinase activity	17/1137	46/17697	1.42061e-09	4.58966e-08	3.87073e-08	JAK1/STYK1/TXK/MATK/JAK2/SYK/LYN/JAK3/FGR/PTK2B/BLK/HCK/BTK/ZAP70/ITK/SLA/LCK	17
MF	GO:0048018	receptor ligand activity	67/1137	482/17697	1.69466e-09	5.27229e-08	4.44643e-08	TNFSF18/TNFRSF11B/CCL1/TNFSF15/CCL3L3/CCL23/FGF7/CXCL16/HAMP/VEGFC/SCT/PMCH/TYMP/CCL3L1/EFEMP1/MACC1/CCL21/UTS2/IL34/TNFSF11/IL2/CSF1/IL33/CCL3/CCL2/WNT1/WNT10A/IL10/IL21/CCL22/CCL8/CCL25/IL7/IL27/TNF/FLT3LG/SEMA4A/CXCL12/TNFSF13B/GHRL/IL15/INSL3/IL12B/SECTM1/GMFG/SEMA4D/TNFSF10/CXCL11/IL18/CCL19/CXCL10/PNOC/XCL1/TNFSF14/CCL4/EBI3/IFNG/IL32/CCL5/TNFSF8/LTB/XCL2/CD40LG/FASLG/CXCL9/LTA/CXCL13	67
MF	GO:0003823	antigen binding	33/1137	160/17697	1.88579e-09	5.65736e-08	4.77118e-08	HLA-G/LILRA3/ITGA4/HLA-A/HLA-H/TAPBP/KLRC2/KIR2DL3/LILRA2/CD209/HLA-C/CD1B/CD1E/HLA-F/HLA-E/TAP1/HLA-DRB5/HLA-B/CD1C/CD1D/LILRA1/HLA-DQB1/HLA-DRB1/LILRB4/IL7R/HLA-DQA1/HLA-DPA1/HLA-DPB1/LAG3/KLRD1/HLA-DRA/SLAMF1/CD48	33
MF	GO:0030546	signaling receptor activator activity	67/1137	487/17697	2.60664e-09	7.55028e-08	6.36759e-08	TNFSF18/TNFRSF11B/CCL1/TNFSF15/CCL3L3/CCL23/FGF7/CXCL16/HAMP/VEGFC/SCT/PMCH/TYMP/CCL3L1/EFEMP1/MACC1/CCL21/UTS2/IL34/TNFSF11/IL2/CSF1/IL33/CCL3/CCL2/WNT1/WNT10A/IL10/IL21/CCL22/CCL8/CCL25/IL7/IL27/TNF/FLT3LG/SEMA4A/CXCL12/TNFSF13B/GHRL/IL15/INSL3/IL12B/SECTM1/GMFG/SEMA4D/TNFSF10/CXCL11/IL18/CCL19/CXCL10/PNOC/XCL1/TNFSF14/CCL4/EBI3/IFNG/IL32/CCL5/TNFSF8/LTB/XCL2/CD40LG/FASLG/CXCL9/LTA/CXCL13	67
MF	GO:0008528	G protein-coupled peptide receptor activity	31/1137	146/17697	2.77632e-09	7.77371e-08	6.55602e-08	CYSLTR2/TACR1/PROKR2/GPR35/GPR84/CX3CR1/SSTR2/FPR1/NLRP6/FPR2/CCR9/GP1BA/CCR1/CCR3/CXCR4/FPR3/CMKLR1/TSHR/CCRL2/SSTR3/CCR6/XCR1/CYSLTR1/CCR8/CCR4/CCR7/CXCR5/CXCR6/CCR5/CXCR3/CCR2	31
MF	GO:0001653	peptide receptor activity	31/1137	152/17697	7.70186e-09	2.08695e-07	1.76005e-07	CYSLTR2/TACR1/PROKR2/GPR35/GPR84/CX3CR1/SSTR2/FPR1/NLRP6/FPR2/CCR9/GP1BA/CCR1/CCR3/CXCR4/FPR3/CMKLR1/TSHR/CCRL2/SSTR3/CCR6/XCR1/CYSLTR1/CCR8/CCR4/CCR7/CXCR5/CXCR6/CCR5/CXCR3/CCR2	31
MF	GO:0032395	MHC class II receptor activity	8/1137	10/17697	1.13594e-08	2.98184e-07	2.51476e-07	HLA-DQB2/HLA-DQB1/HLA-DQA2/HLA-DQA1/HLA-DPA1/HLA-DOA/HLA-DRA/HLA-DOB	8
MF	GO:0005070	SH3/SH2 adaptor activity	17/1137	52/17697	1.23298e-08	3.13851e-07	2.64689e-07	SH2D3A/ARHGAP4/GRB2/GRAP2/SH2D2A/GRAP/SH2D3C/LAT/SKAP1/CLNK/CD28/BLNK/FCRL2/STAP1/SLA/SLA2/SH2D1A	17
MF	GO:0005164	tumor necrosis factor receptor binding	13/1137	31/17697	2.0617e-08	5.0936e-07	4.29573e-07	TRAF1/TNFSF15/TNFSF11/TNF/TNFSF13B/STAT1/TNFSF10/TNFSF14/TNFSF8/LTB/CD40LG/FASLG/LTA	13
MF	GO:0045028	G protein-coupled purinergic nucleotide receptor activity	9/1137	14/17697	2.69842e-08	6.47621e-07	5.46176e-07	GPR34/P2RY12/PTAFR/P2RY6/P2RY14/P2RY13/P2RY8/GPR171/P2RY10	9
MF	GO:0015026	coreceptor activity	15/1137	44/17697	4.69556e-08	1.09563e-06	9.24009e-07	ITGA4/GPR15/CXCR4/TMIGD2/CD28/LILRA4/CD4/FCRL1/CD80/CCR8/CD86/CXCR6/CCR5/CD8B/CD8A	15
MF	GO:0032813	tumor necrosis factor receptor superfamily binding	15/1137	46/17697	9.25254e-08	2.10058e-06	1.77154e-06	TNFSF18/TRAF1/TNFSF15/TNFSF11/CFLAR/TNF/TNFSF13B/STAT1/TNFSF10/TNFSF14/TNFSF8/LTB/CD40LG/FASLG/LTA	15
MF	GO:0035591	signaling adaptor activity	22/1137	98/17697	1.95217e-07	4.31533e-06	3.63937e-06	SH2D3A/ARHGAP4/GRB2/GRAP2/SH2D2A/GRAP/SH2D3C/LAT/SKAP1/CLNK/CDC42SE2/CD28/BLNK/DOK2/FCRL2/STAP1/SLA/CD3E/SLA2/SH2D1A/CD3G/TRAT1	22
MF	GO:0019865	immunoglobulin binding	11/1137	26/17697	2.31261e-07	4.981e-06	4.20077e-06	CD22/FCGR2B/LILRA2/FCER1G/FCGR1A/FCGR1B/FCER2/FCGR3A/CD4/CD200R1/MS4A1	11
MF	GO:0071723	lipopeptide binding	7/1137	10/17697	4.48557e-07	9.41971e-06	7.94419e-06	TLR2/TLR1/CD14/CD1B/CD1E/CD1C/CD1D	7
MF	GO:0023026	MHC class II protein complex binding	8/1137	16/17697	2.29104e-06	4.69385e-05	3.95859e-05	HLA-DMA/HLA-DRB1/CD74/HLA-DOA/HLA-DMB/HLA-DRA/MS4A1/HLA-DOB	8
MF	GO:0001784	phosphotyrosine residue binding	12/1137	40/17697	4.84723e-06	9.66396e-05	8.15018e-05	GRB2/SHD/PLCG2/SYK/FGR/HCK/SAMSN1/ZAP70/PTPN6/STAP1/VAV1/LCK	12
MF	GO:0038024	cargo receptor activity	17/1137	76/17697	4.94703e-06	9.66396e-05	8.15018e-05	CXCL16/MARCO/STAB1/SCARF1/FOLR2/MSR1/CD5L/MRC1/FPR2/ASGR2/CD163/ITGAM/ILDR1/TMPRSS3/ITGB2/CD6/CD5	17
MF	GO:0001848	complement binding	9/1137	23/17697	6.48932e-06	0.000123887	0.000104481	C5AR1/VSIG4/C4A/CFB/ITGAM/C3AR1/CR2/CR1/ITGB2	9
MF	GO:0060090	molecular adaptor activity	47/1137	373/17697	7.3486e-06	0.000137174	0.000115687	OPTN/SH2D3A/SYNPO2/CXCL16/MARCO/STAB1/SCARF1/ANK1/ARHGAP4/GRB2/GRAP2/ARRB2/FOLR2/MSR1/SH2D2A/CD5L/MRC1/GRAP/FPR2/ASGR2/SH2D3C/SH2D1B/LAT/CD163/SKAP1/ITGAM/ILDR1/TMPRSS3/STX11/ADAP2/CLNK/CDC42SE2/CD28/TRIM22/BLNK/DOK2/FCRL2/ITGB2/STAP1/CD6/SLA/CD3E/SLA2/CD5/SH2D1A/CD3G/TRAT1	47
MF	GO:0050542	icosanoid binding	8/1137	20/17697	1.77823e-05	0.000319424	0.000269389	CYSLTR2/OXER1/PTGIR/ALOX5AP/PTGDR/PTGER2/PTGER4/CYSLTR1	8
MF	GO:0005085	guanyl-nucleotide exchange factor activity	31/1137	214/17697	1.78725e-05	0.000319424	0.000269389	IQSEC3/RAP1A/SH2D3A/ARHGEF6/PTGIR/FGD6/CYTH1/DOCK11/RASGEF1A/P2RY12/RASGRP4/ARHGEF3/SH2D3C/RASGRP3/PLEKHG7/ELMO1/RASGEF1B/DENND3/DENND2D/PSD4/RASGRP1/DENND1C/RASGRP2/CYTH4/FGD3/DOCK8/RGL4/DOCK2/FGD2/VAV1/TAGAP	31
MF	GO:0004713	protein tyrosine kinase activity	25/1137	156/17697	2.03207e-05	0.000355613	0.000299909	JAK1/STYK1/EPHB6/EFEMP1/TXK/MATK/EPHB2/EPHA1/JAK2/SYK/GHRL/LYN/JAK3/CSF1R/FGR/PTK2B/BLK/HCK/BTK/CCL5/ZAP70/FLT3/ITK/SLA/LCK	25
MF	GO:0043548	phosphatidylinositol 3-kinase binding	12/1137	46/17697	2.35789e-05	0.00040421	0.000340894	CISH/JAK2/PIK3IP1/PIK3R6/SOCS1/PIK3R5/PIK3AP1/HCST/CORO1A/NLRC3/SLA2/LCK	12
MF	GO:0001540	amyloid-beta binding	16/1137	78/17697	2.96418e-05	0.000497983	0.000419978	TREM2/ATP1A3/MARCO/CLU/FCGR2B/TLR2/EPHB2/MSR1/TLR4/FPR2/ITGAM/ITM2A/C1QA/LILRB2/CD74/ITGB2	16
MF	GO:0097153	cysteine-type endopeptidase activity involved in apoptotic process	13/1137	55/17697	3.41533e-05	0.000562525	0.00047441	CASP7/CASP4/DPEP1/NAIP/SERPINB9/CASP10/NLRP1/CFLAR/CASP5/BIRC3/TNFSF14/TNFAIP8/CD27	13
MF	GO:0033691	sialic acid binding	6/1137	12/17697	4.58204e-05	0.000740175	0.000624233	CD22/SELP/SIGLEC11/CD33/FCN1/ST8SIA4	6
MF	GO:0050664	oxidoreductase activity, acting on NAD(P)H, oxygen as acceptor	8/1137	23/17697	5.81916e-05	0.000921548	0.000777195	CYB5R4/KMO/NCF2/NCF4/CYBB/NCF1C/NCF1B/NCF1	8
MF	GO:0001618	virus receptor activity	15/1137	74/17697	6.03394e-05	0.000921548	0.000777195	TNFRSF4/GPR15/HAVCR1/CD209/MRC1/CXCR4/CR2/CR1/ITGB7/CD4/CD80/SELPLG/CD86/CCR5/SLAMF1	15
MF	GO:0140272	exogenous protein binding	15/1137	74/17697	6.03394e-05	0.000921548	0.000777195	TNFRSF4/GPR15/HAVCR1/CD209/MRC1/CXCR4/CR2/CR1/ITGB7/CD4/CD80/SELPLG/CD86/CCR5/SLAMF1	15
MF	GO:0042169	SH2 domain binding	10/1137	36/17697	6.28294e-05	0.000942441	0.000794816	JAK2/SKAP1/SYK/LAT2/SIGLEC10/LILRB1/PTPN6/LAX1/SIT1/LCK	10
MF	GO:0045309	protein phosphorylated amino acid binding	12/1137	51/17697	7.13852e-05	0.00105199	0.000887207	GRB2/SHD/PLCG2/SYK/FGR/HCK/SAMSN1/ZAP70/PTPN6/STAP1/VAV1/LCK	12
MF	GO:0001846	opsonin binding	7/1137	18/17697	7.52995e-05	0.00109054	0.00091972	C5AR1/VSIG4/C4A/CD14/ITGAM/CR1/ITGB2	7
MF	GO:0016176	superoxide-generating NADPH oxidase activator activity	5/1137	10/17697	0.000208223	0.00289034	0.00243759	NCF2/NCF4/NCF1C/NCF1B/NCF1	5
MF	GO:0019958	C-X-C chemokine binding	5/1137	10/17697	0.000208223	0.00289034	0.00243759	GPR35/CXCR4/CXCR5/CXCR6/CXCR3	5
MF	GO:0004953	icosanoid receptor activity	6/1137	15/17697	0.000209894	0.00289034	0.00243759	CYSLTR2/PTGIR/PTGDR/PTGER2/PTGER4/CYSLTR1	6
MF	GO:0016814	hydrolase activity, acting on carbon-nitrogen (but not peptide) bonds, in cyclic amidines	9/1137	34/17697	0.000219122	0.00296875	0.00250372	APOBEC3F/AICDA/AMPD3/APOBEC3H/APOBEC3D/APOBEC3G/AMPD1/GCH1/ZBP1	9
MF	GO:0019864	IgG binding	5/1137	11/17697	0.00036155	0.00474534	0.00400203	FCGR2B/FCER1G/FCGR1A/FCGR1B/FCGR3A	5
MF	GO:0045236	CXCR chemokine receptor binding	5/1137	11/17697	0.00036155	0.00474534	0.00400203	CXCL12/CXCL11/CXCL10/CXCL9/CXCL13	5
MF	GO:0043325	phosphatidylinositol-3,4-bisphosphate binding	8/1137	30/17697	0.000464224	0.0059992	0.00505948	FCHSD2/ADAP2/MYO1G/NCF1C/NCF1B/NCF1/DAPP1/PLEK	8
MF	GO:0046625	sphingolipid binding	7/1137	24/17697	0.000582582	0.00725206	0.00611608	CERKL/S1PR1/SELP/IL2/LYN/CD300LF/SELL	7
MF	GO:0004126	cytidine deaminase activity	5/1137	12/17697	0.000587071	0.00725206	0.00611608	APOBEC3F/AICDA/APOBEC3H/APOBEC3D/APOBEC3G	5
MF	GO:0038187	pattern recognition receptor activity	5/1137	12/17697	0.000587071	0.00725206	0.00611608	TLR2/TLR4/CD14/PTAFR/CLEC4E	5
MF	GO:0061135	endopeptidase regulator activity	24/1137	182/17697	0.000629421	0.00766252	0.00646225	SERPINF2/DPEP1/CRB2/CARD17/ITIH1/NAIP/SERPINB9/SPINT2/C4A/COL4A3/HMSD/PSME2/RARRES1/SERPING1/PSME1/SERPINA1/NLRP7/C3/CST7/BIRC3/TNFSF14/TNFAIP8/SPOCK2/CD27	24
MF	GO:0016175	superoxide-generating NADPH oxidase activity	6/1137	18/17697	0.000658812	0.00790575	0.00666738	NCF2/NCF4/CYBB/NCF1C/NCF1B/NCF1	6
MF	GO:0019239	deaminase activity	8/1137	32/17697	0.000743863	0.00880063	0.00742209	APOBEC3F/AICDA/AMPD3/APOBEC3H/APOBEC3D/APOBEC3G/AMPD1/ZBP1	8
MF	GO:0043027	cysteine-type endopeptidase inhibitor activity involved in apoptotic process	7/1137	25/17697	0.000764663	0.00892107	0.00752366	DPEP1/NAIP/SERPINB9/BIRC3/TNFSF14/TNFAIP8/CD27	7
MF	GO:0030674	protein-macromolecule adaptor activity	29/1137	241/17697	0.000836618	0.00962684	0.00811888	OPTN/SH2D3A/SYNPO2/ANK1/ARHGAP4/GRB2/GRAP2/SH2D2A/GRAP/SH2D3C/SH2D1B/LAT/SKAP1/STX11/ADAP2/CLNK/CDC42SE2/CD28/TRIM22/BLNK/DOK2/FCRL2/STAP1/SLA/CD3E/SLA2/SH2D1A/CD3G/TRAT1	29
MF	GO:0061134	peptidase regulator activity	27/1137	219/17697	0.000860786	0.00977108	0.00824052	SERPINF2/DPEP1/CTSC/CRB2/CARD17/ITIH1/NAIP/SERPINB9/SPINT2/C4A/COL4A3/HMSD/PSME2/RARRES1/SERPING1/PSME1/SERPINA1/NLRP1/CFLAR/NLRP7/C3/CST7/BIRC3/TNFSF14/TNFAIP8/SPOCK2/CD27	27
MF	GO:0003725	double-stranded RNA binding	13/1137	75/17697	0.000902265	0.0100678	0.00849077	DHX58/MBNL1/TLR3/OAS1/DDX58/DDX60/OAS2/OASL/IFIH1/RFTN1/SIDT1/TLR7/TLR8	13
MF	GO:0036313	phosphatidylinositol 3-kinase catalytic subunit binding	6/1137	19/17697	0.000910897	0.0100678	0.00849077	CISH/PIK3IP1/PIK3R6/SOCS1/PIK3R5/SLA2	6
MF	GO:0070851	growth factor receptor binding	19/1137	134/17697	0.00093098	0.0101561	0.00856527	IL1R1/FGF7/VEGFC/EFEMP1/ERAP1/GRB2/TLR5/IL2/JAK2/IL10/IL21/IL7/LYN/IL12B/TLR9/GATA3/CD300LF/IL12RB1/MS4A1	19
MF	GO:0004435	phosphatidylinositol phospholipase C activity	7/1137	26/17697	0.000988924	0.01065	0.00898173	PLCB2/PLCH2/PLCL2/CCR1/PLCG2/CCL5/CCR5	7
MF	GO:0002020	protease binding	35/1137	315/17697	0.00111266	0.0118308	0.00997762	IL1R1/SERPINF2/DPEP1/RFFL/CTSC/CRB2/CARD17/ITIH1/NAIP/SERPINB9/TNFAIP3/SPINT2/C4A/COL4A3/HMSD/PSME2/DERL3/RARRES1/SERPING1/PSME1/SERPINA1/NLRP1/CFLAR/TNF/NLRP7/C3/INSL3/CST7/BIRC3/CD28/TNFSF14/TNFAIP8/SELL/SPOCK2/CD27	35
MF	GO:0005044	scavenger receptor activity	10/1137	51/17697	0.0013119	0.013775	0.0116172	CXCL16/MARCO/STAB1/SCARF1/MSR1/CD5L/CD163/TMPRSS3/CD6/CD5	10
MF	GO:0046935	1-phosphatidylinositol-3-kinase regulator activity	5/1137	14/17697	0.00133178	0.013811	0.0116476	CISH/PIK3R6/SOCS1/PIK3R5/SLA2	5
MF	GO:1901981	phosphatidylinositol phosphate binding	21/1137	161/17697	0.0015346	0.0157203	0.0132578	KCNJ1/IQGAP2/KCNQ1/GSDMB/SNAP91/ARAP2/FCHSD2/ADAP2/RUFY4/NCF4/DENND1C/BTK/MYO1G/NCF1C/NCF1B/NCF1/DAPP1/PLEK/FGD2/ARHGAP9/SNX20	21
MF	GO:0051861	glycolipid binding	6/1137	21/17697	0.00163078	0.0165042	0.013919	DPEP1/SELP/IL2/LYN/CD1C/SELL	6
MF	GO:0004866	endopeptidase inhibitor activity	22/1137	175/17697	0.00193945	0.0193945	0.0163565	SERPINF2/DPEP1/CRB2/CARD17/ITIH1/NAIP/SERPINB9/SPINT2/C4A/COL4A3/HMSD/RARRES1/SERPING1/SERPINA1/NLRP7/C3/CST7/BIRC3/TNFSF14/TNFAIP8/SPOCK2/CD27	22
MF	GO:0004629	phospholipase C activity	7/1137	29/17697	0.00198152	0.0195821	0.0165147	PLCB2/PLCH2/PLCL2/CCR1/PLCG2/CCL5/CCR5	7
MF	GO:0003950	NAD+ ADP-ribosyltransferase activity	6/1137	22/17697	0.00212175	0.0207241	0.0174779	PARP8/ART4/PARP12/PARP9/PARP14/PARP15	6
MF	GO:0051219	phosphoprotein binding	13/1137	83/17697	0.00234512	0.0226425	0.0190958	GRB2/SHD/PLCG2/SYK/LYN/FGR/HCK/SAMSN1/ZAP70/PTPN6/STAP1/VAV1/LCK	13
MF	GO:0004955	prostaglandin receptor activity	4/1137	10/17697	0.00260178	0.0245561	0.0207096	PTGIR/PTGDR/PTGER2/PTGER4	4
MF	GO:0043120	tumor necrosis factor binding	4/1137	10/17697	0.00260178	0.0245561	0.0207096	TNFRSF4/TNFRSF25/TNFRSF18/TNFRSF1B	4
MF	GO:0016303	1-phosphatidylinositol-3-kinase activity	6/1137	23/17697	0.00271648	0.0250752	0.0211474	CISH/PIK3R6/SOCS1/PIK3R5/PIK3CG/SLA2	6
MF	GO:0030169	low-density lipoprotein particle binding	6/1137	23/17697	0.00271648	0.0250752	0.0211474	TREM2/CXCL16/STAB1/SCARF1/LIPC/MSR1	6
MF	GO:0048029	monosaccharide binding	12/1137	75/17697	0.00283471	0.0258822	0.021828	ALPK1/SELP/SLC2A5/CD209/MRC1/FBP1/DBH/HK3/LGALS9/CLEC17A/CLEC6A/CLEC4A	12
MF	GO:0005547	phosphatidylinositol-3,4,5-trisphosphate binding	8/1137	39/17697	0.00291749	0.0263515	0.0222238	IQGAP2/ARAP2/FCHSD2/ADAP2/BTK/MYO1G/DAPP1/ARHGAP9	8
MF	GO:0005088	Ras guanyl-nucleotide exchange factor activity	18/1137	137/17697	0.00296907	0.0265321	0.0223761	RAP1A/ARHGEF6/FGD6/DOCK11/RASGEF1A/RASGRP4/ARHGEF3/RASGRP3/PLEKHG7/RASGEF1B/DENND3/DENND2D/RASGRP1/DENND1C/FGD3/DOCK2/FGD2/VAV1	18
MF	GO:0030414	peptidase inhibitor activity	22/1137	182/17697	0.00317311	0.028057	0.0236621	SERPINF2/DPEP1/CRB2/CARD17/ITIH1/NAIP/SERPINB9/SPINT2/C4A/COL4A3/HMSD/RARRES1/SERPING1/SERPINA1/NLRP7/C3/CST7/BIRC3/TNFSF14/TNFAIP8/SPOCK2/CD27	22
MF	GO:0071813	lipoprotein particle binding	8/1137	40/17697	0.00344525	0.0294181	0.02481	TREM2/CXCL16/STAB1/SCARF1/LIPC/APOL2/MSR1/ILDR1	8
MF	GO:0071814	protein-lipid complex binding	8/1137	40/17697	0.00344525	0.0294181	0.02481	TREM2/CXCL16/STAB1/SCARF1/LIPC/APOL2/MSR1/ILDR1	8
MF	GO:0005001	transmembrane receptor protein tyrosine phosphatase activity	5/1137	17/17697	0.00350215	0.0294181	0.02481	PTPRE/PTPRO/PTPRN2/PTPN6/PTPRC	5
MF	GO:0019198	transmembrane receptor protein phosphatase activity	5/1137	17/17697	0.00350215	0.0294181	0.02481	PTPRE/PTPRO/PTPRN2/PTPN6/PTPRC	5
MF	GO:0035014	phosphatidylinositol 3-kinase regulator activity	5/1137	17/17697	0.00350215	0.0294181	0.02481	CISH/PIK3R6/SOCS1/PIK3R5/SLA2	5
MF	GO:0005539	glycosaminoglycan binding	26/1137	230/17697	0.00361377	0.0300551	0.0253473	TREM2/COLQ/CCL23/FGF7/REG4/STAB1/MPO/HAPLN3/NELL2/TLR2/LIPC/SELP/ABI3BP/NLRP3/CD14/CFH/CCL8/NOD2/RSPO3/CXCL11/CXCL10/SELL/SPOCK2/PLA2G2D/CXCL13/PTPRC	26
MF	GO:0004954	prostanoid receptor activity	4/1137	11/17697	0.00388191	0.0314247	0.0265023	PTGIR/PTGDR/PTGER2/PTGER4	4
MF	GO:0005035	death receptor activity	4/1137	11/17697	0.00388191	0.0314247	0.0265023	TNFRSF4/TNFRSF25/TNFRSF18/TNFRSF1B	4
MF	GO:0008081	phosphoric diester hydrolase activity	14/1137	98/17697	0.00389068	0.0314247	0.0265023	SMPD3/PDE6B/ENPP6/PDE7A/ENPP7/PLCB2/PLCH2/PLCL2/PLCXD2/CCR1/PLCG2/PLD4/CCL5/CCR5	14
MF	GO:0017124	SH3 domain binding	17/1137	130/17697	0.00401331	0.0321065	0.0270773	OSTF1/GRB2/SH2D2A/EVL/SKAP1/ELMO1/ARHGAP27/LYN/AKAP5/ABI3/NCF1/WAS/PTPN22/PTPN6/HCLS1/INPP5D/CD3E	17
MF	GO:0042834	peptidoglycan binding	5/1137	18/17697	0.00459574	0.0364191	0.0307143	TREM2/TLR2/NLRP3/CD14/NOD2	5
MF	GO:0043028	cysteine-type endopeptidase regulator activity involved in apoptotic process	8/1137	42/17697	0.00471996	0.0367108	0.0309603	DPEP1/NAIP/SERPINB9/NLRP1/BIRC3/TNFSF14/TNFAIP8/CD27	8
MF	GO:1901567	fatty acid derivative binding	8/1137	42/17697	0.00471996	0.0367108	0.0309603	CYSLTR2/OXER1/PTGIR/ALOX5AP/PTGDR/PTGER2/PTGER4/CYSLTR1	8
MF	GO:0035004	phosphatidylinositol 3-kinase activity	6/1137	26/17697	0.00525272	0.0404797	0.0341389	CISH/PIK3R6/SOCS1/PIK3R5/PIK3CG/SLA2	6
MF	GO:0019992	diacylglycerol binding	4/1137	12/17697	0.00552933	0.042224	0.0356099	RASGRP4/RASGRP3/RASGRP1/RASGRP2	4
MF	GO:0001530	lipopolysaccharide binding	7/1137	35/17697	0.00609921	0.0461562	0.0389262	TREM2/TLR2/SELP/TLR4/CD14/PTAFR/CD6	7
MF	GO:1990782	protein tyrosine kinase binding	13/1137	93/17697	0.0063757	0.0478177	0.0403275	TREM2/ITGAX/FLT3LG/CASS4/CD4/BLNK/DOK2/BANK1/STAP1/CD247/CD2/FCRL3/TRAT1	13

## Sheet: Table 5
ID	Description	GeneRatio	BgRatio	pvalue	p.adjust	qvalue	geneID	Count
hsa04640	Hematopoietic cell lineage	55/679	99/8029	1.02554e-33	2.9228e-31	2.34256e-31	3566/933/3554/1438/2814/3676/1435/3563/3581/929/3684/910/2811/3574/913/945/1441/7124/2323/3127/2209/2208/911/1379/912/1380/1436/1378/3108/3119/3118/3123/3559/3575/3117/920/3113/3115/930/3111/3109/3122/951/924/952/931/3112/2322/926/925/916/921/915/914/917	55
hsa04060	Cytokine-cytokine receptor interaction	95/679	294/8029	5.61151e-33	7.9964e-31	6.40893e-31	8995/3566/3554/4982/6346/1438/9966/414062/6368/3459/58191/355/7293/6349/1524/6366/115650/146433/8600/3558/8718/1435/3563/90865/3581/6348/6347/3586/10803/59067/6367/6355/6370/1230/958/3574/1232/1441/246778/7124/943/8784/6387/10673/7852/3600/9560/8809/3593/1436/8743/6373/3606/6363/1235/3627/6375/8740/3559/3575/6351/8807/920/3601/2829/3458/9235/7133/608/1237/3594/6352/23495/944/4050/6846/1233/959/36…	95
hsa04061	Viral protein interaction with cytokine and cytokine receptor	52/679	100/8029	5.11684e-30	4.861e-28	3.89598e-28	6346/414062/6368/6349/1524/6366/146433/3558/1435/6348/6347/3586/10803/6367/6355/6370/1230/1232/7124/6387/7852/9560/8809/1436/8743/6373/3606/6363/1235/3627/6375/8740/3559/6351/8807/2829/7133/1237/6352/6846/1233/1236/4283/643/3560/1234/2833/3587/4049/729230/3561/10563	52
hsa05330	Allograft rejection	32/679	38/8029	4.01197e-29	2.85853e-27	2.29104e-27	3135/355/3105/3558/3107/3586/958/7124/3134/3133/3127/3106/3593/3108/3119/3118/3123/940/3002/3117/3113/3458/3115/941/5551/3111/942/3109/3122/959/356/3112	32
hsa04612	Antigen processing and presentation	45/679	78/8029	1.01744e-28	5.79938e-27	4.64808e-27	5993/3809/3135/3105/3823/6892/5641/3811/6891/3822/3804/8302/5721/3107/5720/7124/3134/3133/3812/10437/6890/3127/3106/3805/567/3108/3119/3821/3118/3123/3117/920/3113/3458/3115/972/1520/3111/4261/3824/3109/3122/3112/926/925	45
hsa05332	Graft-versus-host disease	33/679	42/8029	4.10419e-28	1.94949e-26	1.56247e-26	3135/355/3105/3811/3558/3804/3107/7124/3134/3133/3812/3127/3106/3108/3119/3821/3118/3123/940/3002/3117/3113/3458/3115/941/5551/3111/942/3824/3109/3122/356/3112	33
hsa04672	Intestinal immune network for IgA production	35/679	49/8029	2.69603e-27	1.09767e-25	8.79758e-26	23308/3676/115650/3558/9020/3586/10803/57379/6370/958/6387/10673/7852/3600/3127/3108/3119/3695/3118/3123/940/3117/3601/3113/3115/608/941/3111/23495/942/3109/3122/959/3112/29851	35
hsa04940	Type I diabetes mellitus	31/679	43/8029	1.68414e-24	5.99973e-23	4.80865e-23	3135/355/3105/3558/3107/7124/3134/3133/5799/3127/3106/3593/3108/3119/3118/3123/940/3002/3117/3113/3458/3115/941/5551/3111/942/3109/3122/356/3112/4049	31
hsa04062	Chemokine signaling pathway	63/679	189/8029	8.02333e-23	2.54072e-21	2.03633e-21	6346/5906/414062/6368/58191/6349/1524/6366/2885/409/5330/113/3717/6348/6347/4792/10803/6367/6355/6370/1230/9844/1232/6387/7852/146850/9560/4067/3718/6772/2268/6373/5880/2185/6363/1235/3627/6375/23533/5579/6351/3055/2829/5294/10235/2793/1237/6352/653361/7454/6846/1233/1794/1236/4283/643/10663/1234/2833/3702/729230/7409/10563	63
hsa04514	Cell adhesion molecules (CAMs)	54/679	148/8029	8.53335e-22	2.43201e-20	1.9492e-20	933/3135/23308/84628/3676/3105/57689/6403/1493/3107/5175/3385/3684/958/3384/3134/3133/3127/3106/29126/3108/3119/6614/3695/3118/3123/7412/940/3117/920/3113/3115/3689/941/80380/6404/3111/942/3109/3122/959/10666/6402/3112/5133/926/925/923/6693/29851/3683/914/5788/201633	54
hsa05321	Inflammatory bowel disease (IBD)	35/679	65/8029	3.25309e-21	8.42847e-20	6.75523e-20	3566/3459/7097/7100/3558/7099/3586/59067/7124/64127/3127/8809/6772/3593/3108/3119/3118/3606/2625/3123/50943/3117/8807/3113/3458/3115/3111/3594/3109/3122/3112/30009/6775/3561/50615	35
hsa05140	Leishmaniasis	38/679	77/8029	3.6943e-21	8.77396e-20	7.03213e-20	3716/3459/3676/5603/7097/3717/7099/4792/3586/3684/7124/718/3127/2209/2214/6772/1379/3593/4688/1378/3108/3119/3118/3123/4689/5579/3117/3113/3458/3115/1536/3689/3111/653361/3109/3122/5777/3112	38
hsa05320	Autoimmune thyroid disease	31/679	53/8029	2.24143e-20	4.91391e-19	3.93839e-19	3135/355/3105/3558/1493/3107/3586/958/3134/3133/3127/3106/3108/3119/7253/3118/3123/940/3002/3117/3113/3115/941/5551/3111/942/3109/3122/959/356/3112	31
hsa04650	Natural killer cell mediated cytotoxicity	48/679	131/8029	1.41223e-19	2.8749e-18	2.30417e-18	3809/3135/3459/355/3105/3823/3811/2885/3822/3804/3107/117157/27040/3937/2207/3384/7124/5336/9437/3133/3812/6850/3106/7305/2214/51744/8743/3821/5880/2185/5579/3002/10870/3458/3689/5551/259197/22914/3824/7535/5777/356/7409/962/3683/919/4068/3932	48
hsa04380	Osteoclast differentiation	47/679	128/8029	3.0997e-19	5.88942e-18	4.72024e-18	54209/3716/3554/4982/4791/11026/3459/5603/2213/5971/10379/2885/8600/1435/10990/353514/126014/11027/9020/4792/3937/79168/7124/5336/1540/11025/6850/7305/2209/2214/8651/6772/4688/1436/11024/6688/4689/23547/10288/11006/29760/3458/695/653361/10859/55423/3932	47
hsa04064	NF-kappa B signaling pathway	42/679	104/8029	4.03226e-19	7.18246e-18	5.75658e-18	7185/3554/4616/10912/4791/5971/6366/353376/115650/7128/8600/23586/9020/7099/4792/929/27040/958/8837/7124/5336/1540/6387/10673/6850/9560/4067/330/7412/6363/8740/5579/6351/29760/695/5588/7535/4050/959/84433/4049/3932	42
hsa04658	Th1 and Th2 cell differentiation	39/679	92/8029	9.93961e-19	1.66635e-17	1.33554e-17	3716/3566/3459/5603/3558/3717/4792/27040/3127/3718/6772/3593/3108/3119/3118/2625/3123/3559/3117/920/3113/3458/3115/3111/3594/5588/3109/3122/7535/3112/3560/30009/6775/3561/916/915/919/3932/917	39
hsa05340	Primary immunodeficiency	25/679	38/8029	1.87876e-18	2.97471e-17	2.38416e-17	5993/115650/6891/57379/958/6890/3718/3575/920/29760/695/930/973/4261/23495/7535/959/926/925/3561/29851/916/915/5788/3932	25
hsa05169	Epstein-Barr virus infection	59/679	201/8029	2.26754e-18	3.40131e-17	2.72607e-17	3716/9641/4616/10912/1027/4791/3135/355/3105/5603/5971/10379/6892/7097/4938/6891/7128/23586/953/9020/4939/4792/3107/958/7124/5336/3134/3133/6890/6850/3127/3106/2208/894/4067/3718/6772/567/1380/3108/3119/3118/3123/3627/3117/29760/3113/3115/695/930/3111/3109/3122/3112/916/3683/915/919/917	59
hsa04659	Th17 cell differentiation	41/679	107/8029	1.04919e-17	1.4951e-16	1.19829e-16	3716/3566/3554/3459/5603/3558/3717/4792/27040/59067/3127/3718/6772/3108/3119/3118/2625/3123/50943/3559/3117/920/3113/3458/3115/3111/3594/5588/3109/3122/7535/3112/3560/30009/3561/50615/916/915/919/3932/917	41
hsa04662	B cell receptor signaling pathway	35/679	82/8029	4.79343e-17	6.50536e-16	5.2139e-16	933/11026/8519/2213/2885/10990/353514/11027/4792/25780/79168/5336/11025/974/6850/4067/1380/11024/5880/23547/10288/5579/11006/118788/29760/695/930/973/10859/5777/971/27071/3635/84433/7409	35
hsa05152	Tuberculosis	53/679	180/8029	1.14102e-16	1.47814e-15	1.18469e-15	3716/5993/3656/3459/5603/2213/7097/7096/3717/7099/30835/3687/4360/929/3586/843/3684/2207/7124/64170/64127/718/6850/3127/2209/2214/6772/1379/3593/54106/1378/3108/26253/3119/3118/4046/3606/3123/64581/3117/3113/3458/3115/972/1520/3689/3111/4261/3109/3122/3112/11151/3587	53
hsa05150	Staphylococcus aureus infection	37/679	96/8029	3.42027e-16	4.23816e-15	3.39679e-15	728/2213/6403/715/2357/717/720/629/2358/3075/3586/716/3684/718/719/3127/2209/2359/5724/2214/3108/3119/3118/3123/712/713/714/3117/3113/3115/3689/6404/3111/3109/3122/3112/3683	37
hsa05323	Rheumatoid arthritis	34/679	93/8029	3.52901e-14	4.1907e-13	3.35875e-13	414062/6349/7097/8600/1435/1493/6348/7099/6347/7124/6387/10673/3600/3127/3108/3119/3118/3606/3123/940/3117/3113/3458/3115/3689/941/3111/6352/942/3109/3122/4050/3112/3683	34
hsa05416	Viral myocarditis	27/679	60/8029	3.96128e-14	4.51586e-13	3.61936e-13	3135/3105/3107/958/3134/3133/3127/3106/3108/3119/3118/5880/3123/940/3117/3113/3115/3689/941/5551/3111/942/3109/3122/959/3112/3683	27
hsa04145	Phagosome	43/679	152/8029	4.51717e-13	4.95151e-12	3.96853e-12	3135/8685/3105/4353/2213/7277/7097/6891/715/4481/7099/30835/4360/929/3107/3684/3134/3133/6890/718/3127/3106/2209/2214/4688/3108/3119/3118/3123/4689/64581/3117/3113/3115/1520/1536/3689/3111/653361/3109/3122/3112/11151	43
hsa05145	Toxoplasmosis	35/679	112/8029	3.04891e-12	3.21829e-11	2.57939e-11	3716/3459/5603/7097/3717/7099/4792/3586/958/7124/3127/146850/8651/6772/3593/3108/3119/330/240/3118/3123/23533/3117/5294/3113/3458/3115/3111/4261/3109/3122/959/3112/1234/3587	35
hsa04660	T cell receptor signaling pathway	33/679	104/8029	8.05815e-12	8.20205e-11	6.57376e-11	5603/2885/9402/3558/1493/9020/4792/1326/3586/27040/3937/7124/10125/940/920/3458/5588/7535/5777/959/5133/926/3702/925/84433/7409/29851/916/915/919/5788/3932/917	33
hsa05310	Asthma	17/679	31/8029	4.09504e-11	4.02444e-10	3.2255e-10	3586/958/2207/7124/3127/3108/3119/3118/3123/3117/3113/3115/3111/3109/3122/959/3112	17
hsa05164	Influenza A	42/679	170/8029	1.06064e-10	1.00761e-09	8.07574e-10	3716/9641/7098/3459/355/10241/10379/4938/23586/90865/3717/7099/6347/4939/91543/4792/114548/64135/7124/3127/6772/3593/3108/3119/8743/3118/3606/3123/3627/5579/3117/51284/3113/3458/3115/3111/6352/4261/3109/3122/356/3112	42
hsa05142	Chagas disease (American trypanosomiasis)	31/679	102/8029	1.20798e-10	1.11056e-09	8.90092e-10	9630/414062/3459/1636/2769/355/5603/6349/7097/3558/5330/6348/7099/6347/4792/3586/8837/7124/718/3593/54106/712/713/714/3458/6352/356/916/915/919/917	31
hsa04620	Toll-like receptor signaling pathway	30/679	104/8029	9.93587e-10	8.84914e-09	7.09238e-09	9641/7098/414062/5603/6349/7097/353376/7100/7096/6348/7099/3663/4792/929/1326/958/7124/9560/6772/3593/54106/6373/3627/6351/51284/941/6352/942/51311/4283	30
hsa05166	Human T-cell leukemia virus 1 infection	47/679	219/8029	1.36275e-09	1.17692e-08	9.43277e-09	3716/3554/7538/4791/3135/3105/5971/115650/3558/113/9020/4792/3107/958/7124/3134/3133/3600/3127/3106/894/3718/567/6688/3108/3119/3118/3123/3559/3117/920/3601/3113/3115/3689/3111/3109/3122/3112/3560/4049/3561/916/3683/915/3932/917	47
hsa05235	PD-L1 expression and PD-1 checkpoint pathway in cancer	27/679	89/8029	2.02242e-09	1.69527e-08	1.35872e-08	3716/3459/5603/7097/116071/353376/10538/3717/7099/4792/27040/29126/6772/54106/10125/940/920/3458/5588/7535/5777/5133/916/915/919/3932/917	27
hsa04610	Complement and coagulation cascades	26/679	85/8029	3.31629e-09	2.70041e-08	2.16432e-08	725/5345/728/1191/730/5624/715/11326/717/720/629/3687/3075/710/716/3684/5265/718/719/1379/1380/1378/712/713/714/3689	26
hsa05144	Malaria	19/679	50/8029	8.00429e-09	6.33673e-08	5.07874e-08	7097/6403/7099/6347/3586/5175/958/7124/1379/54106/1378/3606/7412/3458/3689/22914/3820/959/3683	19
hsa04621	NOD-like receptor signaling pathway	39/679	181/8029	3.18643e-08	2.45441e-07	1.96716e-07	3716/9641/837/388646/10628/5603/440068/10379/4671/4938/7128/5330/9447/2635/7099/6347/4939/171389/4210/4792/114548/11035/22861/7124/199713/64170/838/64127/2634/58484/6772/330/3606/115361/2633/1536/9051/6352/115362	39
hsa05133	Pertussis	23/679	76/8029	3.37247e-08	2.52935e-07	2.02722e-07	725/840/5603/353376/715/717/720/7099/114548/929/3586/710/716/3684/7124/718/3593/712/713/714/3689/3659/3394	23
hsa04630	JAK-STAT signaling pathway	36/679	162/8029	4.72673e-08	3.45415e-07	2.76842e-07	3716/1154/3566/116379/1438/3459/10379/316/2885/3558/3563/3581/5292/3717/3586/59067/3574/1441/3600/8651/894/3718/6772/3593/3559/3575/3601/3458/3594/5777/1439/3560/6775/3587/3561/50615	36
hsa05322	Systemic lupus erythematosus	32/679	136/8029	6.46037e-08	4.60301e-07	3.68921e-07	730/715/717/720/6737/3586/716/958/7124/718/3127/2209/2214/3108/3119/3118/3123/940/712/713/714/3117/3113/3458/3115/941/3111/942/3109/3122/959/3112	32
hsa04625	C-type lectin receptor signaling pathway	26/679	104/8029	3.14558e-07	2.14881e-06	1.72222e-06	9641/4791/5603/5971/10379/3558/9020/30835/4792/114548/338339/3586/6367/2207/7124/5336/1540/64170/6850/6772/3593/93978/26253/4046/64581/3659	26
hsa05162	Measles	31/679	138/8029	3.16667e-07	2.14881e-06	1.72222e-06	3716/9641/1027/355/2213/10379/7097/4938/7128/23586/3558/7099/4939/30835/4792/64135/894/3718/6772/3593/54106/940/3559/51284/356/3560/6504/3561/916/915/917	31
hsa04668	TNF signaling pathway	27/679	112/8029	4.12545e-07	2.73431e-06	2.19149e-06	7185/840/4217/355/5603/7424/7128/1435/9020/6347/4792/1326/197259/11035/843/8837/7124/64127/3600/8809/330/7412/3627/7133/3659/6352/4049	27
hsa05143	African trypanosomiasis	14/679	37/8029	8.13976e-07	5.27234e-06	4.22566e-06	355/5330/3586/7124/8542/3593/54106/3606/169355/7412/5579/3458/3620/356	14
hsa05134	Legionellosis	17/679	57/8029	2.63534e-06	1.66905e-05	1.33771e-05	840/4791/4671/7097/7100/7099/4792/929/3684/7124/718/58484/1379/3593/1378/3606/3689	17
hsa05163	Human cytomegalovirus infection	39/679	225/8029	1.05653e-05	6.54588e-05	5.24637e-05	3716/3554/3135/414062/355/3105/5603/6892/6349/2885/6891/5330/113/6348/6347/4792/3107/1230/1232/7124/3134/3133/6387/6890/7852/3106/9560/567/5880/5732/2185/5579/6351/5734/2793/6352/356/1234/3587	39
hsa05167	Kaposi sarcoma-associated herpesvirus infection	33/679	189/8029	4.32653e-05	0.000262353	0.00021027	3716/9641/7538/7098/3135/3459/355/3105/5603/10379/3717/4792/3107/1230/1232/5336/3134/3133/718/6850/146850/3106/4067/6772/23533/3055/5294/131450/2793/1237/942/1233/1234	33
hsa04670	Leukocyte transendothelial migration	23/679	113/8029	5.66496e-05	0.000336357	0.000269583	5906/3676/5603/7294/5175/3684/5336/6387/7852/4688/5880/2185/7412/4689/5579/83593/1536/3689/653361/3702/7409/3683/399	23
hsa05170	Human immunodeficiency virus 1 infection	35/679	212/8029	8.45065e-05	0.000491517	0.00039394	3135/355/200316/3105/5603/6892/7097/6891/7099/4792/3107/164668/140564/60489/25939/7124/5336/3134/3133/6890/7852/3106/567/5880/2185/5579/920/7133/2793/356/1234/916/915/919/917	35
hsa04611	Platelet activation	24/679	124/8029	9.15247e-05	0.000521691	0.000418124	5906/8673/2814/5739/5603/6916/83706/5330/113/64805/3937/2811/2207/5336/6850/146850/5023/4067/10125/23533/5294/10235/695/54518	24
hsa05146	Amoebiasis	21/679	102/8029	9.92962e-05	0.000554891	0.000444732	9630/3554/2769/7097/5272/5330/7099/1285/929/1286/3586/3684/910/913/7124/911/3593/912/5579/3458/3689	21
hsa00380	Tryptophan metabolism	12/679	42/8029	0.000125031	0.000685267	0.000549226	6999/438/23498/8942/217/316/1545/11185/8564/259307/169355/3620	12
hsa04664	Fc epsilon RI signaling pathway	15/679	68/8029	0.000442422	0.00237906	0.00190676	5603/2885/241/27040/3937/2207/7124/5336/6850/4067/240/5880/695/3635/7409	15
hsa04217	Necroptosis	25/679	159/8029	0.00172905	0.00912555	0.00731392	3716/7098/3459/355/10379/353376/7128/90865/3717/7099/114548/197259/11035/8837/7124/1540/3718/6772/330/8743/3458/1536/356/6775/81030	25
hsa04210	Apoptosis	22/679	136/8029	0.00221673	0.0114867	0.00920632	7185/4616/10912/840/4217/1075/355/7277/3563/9020/4792/843/8837/7124/330/8743/3002/1521/1520/5551/356/1439	22
hsa05135	Yersinia infection	20/679	120/8029	0.00240988	0.0122646	0.00982978	10096/3676/5603/3558/7099/6347/4210/4792/114548/3586/27040/3937/7124/5880/3606/2185/7454/7535/7409/3932	20
hsa04666	Fc gamma R-mediated phagocytosis	16/679	93/8029	0.00458905	0.0229453	0.0183901	2213/27040/5336/6850/2209/2214/4067/5880/5579/3055/653361/7454/1794/3635/7409/5788	16
hsa05202	Transcriptional misregulation in cancer	27/679	192/8029	0.00577842	0.0281956	0.0225981	7185/4616/3087/10912/1027/3398/4066/4353/1050/929/3684/958/2209/4005/51513/894/1436/5079/6688/330/3695/2313/3002/942/64919/3560/2322	27
hsa04623	Cytosolic DNA-sensing pathway	12/679	63/8029	0.00583698	0.0281956	0.0225981	9641/23586/9447/90865/4792/11035/9560/3606/3627/6351/6352/81030	12
hsa05168	Herpes simplex virus 1 infection	57/679	491/8029	0.00786802	0.0373731	0.0299537	3716/9641/7098/7710/3135/3459/355/3105/10308/10379/6892/7097/4938/6891/23586/6672/3717/6347/4939/4792/64135/3107/94039/7124/64170/3134/3133/5199/6890/718/6850/3127/3106/29992/6772/3593/567/54106/3108/3119/5452/330/3118/3123/8740/3117/3113/3458/3115/972/3111/6352/3109/3122/356/3112/4049	57
hsa05221	Acute myeloid leukemia	12/679	67/8029	0.00962132	0.0449521	0.0360281	6932/4353/2885/5292/1050/929/3684/2209/1436/6688/11040/2322	12
